# Supplementary material for: ARHGEF39, a Gene Implicated in Developmental Language Disorder, Activates RHOA and Is Involved in Cell De-Adhesion and Neural Progenitor Cell Proliferation
Source: Front Mol Neurosci. 2022 Jul 25;15:941494. doi: 10.3389/fnmol.2022.941494 (PMC9359124; doi:10.3389/fnmol.2022.941494)
Supplement: Supplementary file 1 [file Data_Sheet_1.xlsx]

## Sheet: Table S1
Table S1: Counts and percentages of ARHGEF39 positive cells for all clusters in collected datasets
Dataset	Cluster name	Number of cells	Number of cells (ARHGEF39 > 0)	Fraction ARHGEF39 > 0	Average expression (ARHGEF39 > 0)
Polioudakis2019	Cycling progenitors (G2/M phase)	695	141	0.202878	1.45131
Polioudakis2019	Cycling progenitors (S phase)	1232	64	0.0519481	1.43628
Polioudakis2019	Oligodendrocyte progenitor cells (OPC)	306	10	0.0326797	1.42596
Polioudakis2019	Ventricular radial glia (vRG)	984	10	0.0101626	1.43187
Polioudakis2019	Outer radial glia (oRG)	1293	10	0.00773395	1.40661
Polioudakis2019	Intermediate progenitors (IP)	2150	7	0.00325581	2.12003
Polioudakis2019	Interneuron MGE (InMGE)	1705	4	0.00234604	2.05361
Polioudakis2019	Maturing excitatory (ExM)	9822	20	0.00203625	1.84061
Polioudakis2019	Excitatory deep layer 1 (ExDp1)	2039	4	0.00196175	1.33542
Polioudakis2019	Migrating excitatory (ExN)	9995	15	0.00150075	2.12469
Polioudakis2019	Interneuron CGE (InCGE)	1434	2	0.0013947	1.40421
Polioudakis2019	Maturing excitatory upper enriched (ExM-U)	1756	1	0.000569476	1.68059
Polioudakis2019	Exitatory deep layer 2 (ExDp2)	166	0	0	NA
Polioudakis2019	Microglia (Mic)	48	0	0	NA
Polioudakis2019	Pericyte (Per)	114	0	0	NA
Polioudakis2019	Endothelial (End)	237	0	0	NA
Loo2019-E14	RG2 [14-E]	334	152	0.45509	1.30702
Loo2019-E14	SVZ3 (proliferating) [15-E]	315	70	0.222222	1.23418
Loo2019-P0	Ganglionic eminences [9-P]	421	72	0.171021	1.41484
Loo2019-E14	Ganglionic eminences [6-E]	762	79	0.103675	1.35447
Loo2019-E14	RG3 (cortical hem) [21-E]	42	4	0.0952381	1.32902
Loo2019-P0	Endothelial2 [21-P]	71	4	0.056338	1.43319
Loo2019-E14	RG1 [8-E]	614	34	0.0553746	0.974764
Loo2019-P0	Choroid plexus [20-P]	85	4	0.0470588	1.15787
Loo2019-E14	Choroid plexus [22-E]	27	1	0.037037	0.896904
Loo2019-E14	Endothelial [18-E]	87	3	0.0344828	0.936906
Loo2019-E14	Microglia [20-E]	31	1	0.0322581	2.29865
Loo2019-E14	RG4 [10-E]	604	12	0.0198675	1.41935
Loo2019-P0	Microglia [22-P]	71	1	0.0140845	1.66618
Loo2019-E14	LayerI [17-E]	149	2	0.0134228	0.961629
Loo2019-P0	Astrocytes (immature) 2 [13-P]	260	3	0.0115385	1.45329
Loo2019-E14	Striatal inh1 [16-E]	263	3	0.0114068	0.83918
Loo2019-P0	LayerI [19-P]	93	1	0.0107527	1.23483
Loo2019-P0	LayerV-VI [12-P]	226	2	0.00884956	1.75529
Loo2019-E14	LayerV-VI [3-E]	1068	8	0.00749064	1.49372
Loo2019-E14	LayerV-VI [13-E]	510	3	0.00588235	0.890031
Loo2019-E14	LayerV-VI [5-E]	804	4	0.00497512	0.945497
Loo2019-P0	Astrocytes (immature) 1 [10-P]	417	2	0.00479616	1.19128
Loo2019-P0	SVZ2 (migrating) [8-P]	436	2	0.00458716	1.55631
Loo2019-P0	Oligodendrocytes [16-P]	219	1	0.00456621	1.38637
Loo2019-P0	Int1 [5-P]	482	2	0.00414938	1.93245
Loo2019-P0	Int2 [14-P]	244	1	0.00409836	1.87376
Loo2019-E14	SVZ1 (migrating) [4-E]	847	3	0.00354191	0.975545
Loo2019-P0	SVZ1 (migrating) [2-P]	577	2	0.0034662	1.3757
Loo2019-E14	SVZ2 (VZ-SVZ) [11-E]	595	2	0.00336134	1.16633
Loo2019-P0	LayerII-IV [1-P]	903	3	0.00332226	1.32404
Loo2019-E14	Int1 [1-E]	1022	3	0.00293542	1.47982
Loo2019-P0	Int4 [6-P]	406	1	0.00246305	1.95039
Loo2019-P0	Striatal inh2 [7-P]	417	1	0.00239808	1.90423
Loo2019-E14	Int2 [12-E]	474	1	0.0021097	0.591723
Loo2019-P0	LayerII-IV [4-P]	571	1	0.00175131	1.39567
Loo2019-E14	Striatal inh2 [9-E]	615	1	0.00162602	1.59206
Loo2019-E14	LayerV-VI [7-E]	661	1	0.00151286	1.23848
Loo2019-E14	LayerV-VI [2-E]	773	1	0.00129366	2.38884
Loo2019-E14	Thalamic [19-E]	145	0	0	NA
Loo2019-P0	Endothelial1 [17-P]	121	0	0	NA
Loo2019-P0	Int3 [11-P]	287	0	0	NA
Loo2019-P0	Layer II-IV [15-P]	113	0	0	NA
Loo2019-P0	LayerV-VI [18-P]	178	0	0	NA
Loo2019-P0	Striatal inh1 [3-P]	513	0	0	NA
Fan2020	NPC	1333	404	0.303076	1.32433
Fan2020	Early	1392	306	0.219828	1.35699
Fan2020	Immune	511	78	0.152642	1.0506
Fan2020	EX_cor	2065	214	0.103632	0.950327
Fan2020	PONS_neu	1163	99	0.0851247	0.841095
Fan2020	Blood	116	9	0.0775862	1.06051
Fan2020	Astro	104	8	0.0769231	1.04481
Fan2020	Oligo	66	5	0.0757576	1.39138
Fan2020	Endo	57	4	0.0701754	0.853886
Fan2020	IN_cor	72	5	0.0694444	1.73359
Fan2020	CR	49	2	0.0408163	1.3674

## Sheet: Table S2
			Table S2: Lists of DEGs per cluster and cluster marker genes for Loo_RG2 and Polioudakis_PgG2M
Loo_RG2	Loo_SVZ3	Loo_GE14	Loo_RG2	Loo_SVZ3	Loo_GE14	Loo_GE0	Polioudakis_PgG2M	Fan_NPC	Fan_Early	Fan_Excor	Fan_Immune
84904	84904	84904	ARHGEF39	ARHGEF39	ARHGEF39	ARHGEF39	ACBD7	ARHGEF39	ARHGEF39	ARHGEF39	ARHGEF39
995	995	995	CDC25C	CDC25C	CDC25C	CDC25C	ANLN	SPC25	SPC25	CDC25C	SPC25
259266	259266	259266	ASPM	ASPM	ASPM	ASPM	ANP32E	MALAT1	MALAT1		MALAT1
4751	4751	4751	NEK2	NEK2	NEK2	NEK2	ARHGAP11A	PRC1	PRC1		PRC1
5347	5347	5347	PLK1	PLK1	PLK1	PLK1	ARHGAP11B	KIF15	KIF15		KIF15
54820	54820	54820	NDE1	NDE1	NDE1	NDE1	ARHGEF39	KIF20A	KIF20A		KIF20A
1033	3619	3619	CDKN3	INCENP	INCENP	INCENP	ARL6IP1	CDC25C	CDC25C		CCNB2
283431	3832	3832	GAS2L3	KIF11	KIF11	KIF11	ASPM	CCNB2	CCNB2		CENPA
	3148	3148		HMGB2	HMGB2	HMGB2	AURKA	CENPA	CENPA		DEPDC1
	891	891		CCNB1	CCNB1	CCNB1	AURKB	DEPDC1	DEPDC1		CDCA3
	10592	10592		SMC2	SMC2	SMC2	BIRC5	CDCA3	CDCA3		KNL1
	81610	81610		FAM83D	FAM83D	FAM83D	BORA	KNL1	KNL1		MXD3
	1163	1163		CKS1B	CKS1B	CKS1B	BUB1	MXD3	MXD3		KIF23
	9055	9055		PRC1	PRC1	PRC1	BUB1B	KIF23	KIF23		CDK1
	4171	4171		MCM2	MCM2	MCM2	C21orf58	CDK1	CDK1		TMSB4X
	7153	7153		TOP2A	TOP2A	TOP2A	CCDC18	TMSB4X	TMSB4X		MKI67
	83540	83540		NUF2	NUF2	NUF2	CCNA1	MKI67	MKI67		HJURP
	4830	4830		NME1	NME1	NME1	CCNA2	HJURP	HJURP		ASPM
	90417	90417		KNSTRN	KNSTRN	KNSTRN	CCNB1	ASPM	ASPM		NCAPG
	4172	4172		MCM3	MCM3	MCM3	CCNB2	NCAPG	NCAPG		NCAPH
	151246	151246		SGO2	SGO2	SGO2	CDC20	NCAPH	NCAPH		FTL
	10112	10112		KIF20A	KIF20A	KIF20A	CDC25B	FTL	FTL		CCNB1
	332	332		BIRC5	BIRC5	BIRC5	CDC25C	CCNB1	CCNB1		AURKB
	9585	9585		KIF20B	KIF20B	KIF20B	CDCA2	AURKB	AURKB		PLK1
	64710	64710		NUCKS1	NUCKS1	NUCKS1	CDCA3	PLK1	PLK1		BIRC5
	1058	1058		CENPA	CENPA	CENPA	CDCA8	BIRC5	BIRC5		FTH1
	1062	1062		CENPE	CENPE	CENPE	CDK1	FTH1	FTH1		CCNA2
	10051	10051		SMC4	SMC4	SMC4	CDKN2C	CCNA2	CCNA2		BUB1
	983	983		CDK1	CDK1	CDK1	CDKN3	BUB1	BUB1		ANLN
	10383	10383		TUBB4B	TUBB4B	TUBB4B	CENPA	ANLN	ANLN		CDCA8
	9793	9793		CKAP5	CKAP5	CKAP5	CENPE	CDCA8	CDCA8		KIF4A
	81620	81620		CDT1	CDT1	CDT1	CENPF	KIF4A	KIF4A		CDC20
	991	991		CDC20	CDC20	CDC20	CENPN	CDC20	CDC20		NEIL3
	6790	6790		AURKA	AURKA	AURKA	CENPU	NEIL3	NEIL3		MAP1B
	54478	54478		PIMREG	PIMREG	PIMREG	CEP55	MAP1B	MAP1B		AURKA
	151648	151648		SGO1	SGO1	SGO1	CEP70	AURKA	AURKA		CENPO
	805	805		CALM2	CALM2	CALM2	CIT	KIF11	KIF11		HBG2
	3326	3326		HSP90AB1	HSP90AB1	HSP90AB1	CKAP2	MAGED1	MAGED1		PLK4
	5885	5885		RAD21	RAD21	RAD21	CKAP2L	RPL7	RPL7		SPP1
	6118	6118		RPA2	RPA2	RPA2	CKS1B	SAPCD2	SAPCD2		CD37
	3161	3161		HMMR	HMMR	HMMR	CKS2	NDC80	NDC80		ASAH1
	1033	1033		CDKN3	CDKN3	HJURP	CRNDE	NDUFA4	NDUFA4		ITM2B
	55355	55355		HJURP	HJURP	NCAPG	DBF4	GAS2L3	GAS2L3		B2M
	64151	64151		NCAPG	NCAPG	CENPF	DEPDC1	COX7C	COX7C		SLC1A3
	1063	1063		CENPF	CENPF	CDCA8	DEPDC1B	SGO2	SGO2		IFI16
	55143	55143		CDCA8	CDCA8	NOTCH1	DIAPH3	SUMO2	SUMO2		FCGR1A
	4851	4851		NOTCH1	NOTCH1	RACGAP1	DLGAP5	SGO1	SGO1		FOLR2
	29127	29127		RACGAP1	RACGAP1	AKIRIN2	ECT2	PARPBP	PARPBP		LAPTM5
	55122	55122		AKIRIN2	AKIRIN2	KIF23	ENSG00000280206	ESPL1	ESPL1		CTSD
	9493	9493		KIF23	KIF23	BRD8	FAM111A	FABP7	FABP7		GPR34
	10902	10902		BRD8	BRD8	SPC25	PIMREG	RACGAP1	RACGAP1		CD53
	57405	57405		SPC25	SPC25	MIIP	FAM83D	LUC7L3	LUC7L3		CD68
	60672	60672		MIIP	MIIP	CKAP2L	FBXO5	RNF26	RNF26		IL6ST
	150468	150468		CKAP2L	CKAP2L	ARHGAP11A	FOXM1	EEF1A1	EEF1A1		P2RY12
	9824	9824		ARHGAP11A	ARHGAP11A	H2AX	GAS2L3	RTKN2	RTKN2
	3014	3014		H2AX	H2AX	TACC3	GTSE1	HMMR	HMMR
	10460	10460		TACC3	TACC3	MIS18BP1	H2AZ2	CEP70	CEP70
	55320	55320		MIS18BP1	MIS18BP1	UNG	H2AX	SRP14	SRP14
	7374	7374		UNG	UNG	KIFC1	HJURP	GINS2	GINS2
	3833	3833		KIFC1	KIFC1	MKI67	HMGB2	KPNA2	KPNA2
	4288	4288		MKI67	MKI67	RANGAP1	HMGN2	MYL6	MYL6
	5905	5905		RANGAP1	RANGAP1	KIF22	HMMR	ACTG1	ACTG1
	3835	3835		KIF22	KIF22	ECT2	INCENP	RPL18	RPL18
	283431	283431		GAS2L3	GAS2L3	NUSAP1	CIP2A	HSP90AB1	HSP90AB1
	1894	1894		ECT2	ECT2	PSRC1	KIF11	KMT5A	KMT5A
	51203	51203		NUSAP1	NUSAP1	CEP55	KIF14	PBK	PBK
	84722	84722		PSRC1	PSRC1	KNL1	KIF15	EIF1	EIF1
	55165	55165		CEP55	CEP55	KIF2C	KIF18A	TBC1D31	TBC1D31
	57082	57082		KNL1	KNL1	TRIM59	KIF20A	RPL27A	RPL27A
	11004	11004		KIF2C	KIF2C	BUB3	KIF20B	KIF20B	KIF20B
	286827	286827		TRIM59	TRIM59	TUBA1C	KIF22	KIF14	KIF14
	9184	9184		BUB3	BUB3	TPX2	KIF23	RPL6	RPL6
	84790	84790		TUBA1C	TUBA1C	CCNB2	KIF2C	G2E3	CENPO
	22974	22974		TPX2	TPX2	UBB	KIF4A	HYLS1	G2E3
	9133	9133		CCNB2	CCNB2	CENPL	KIFC1	SPDL1	HBG2
	7314	7314		UBB	UBB	CCNA2	KNL1	SHCBP1	HYLS1
	91687	91687		CENPL	CENPL	CKAP2	KNSTRN	RPL5	SPDL1
	890	890		CCNA2	CCNA2	MCM6	KPNA2	RANGAP1	SHCBP1
	26586	26586		CKAP2	CKAP2	ARL6IP1	MAD2L1	MZT1	RPL5
	4175	4175		MCM6	MCM6	CDCA3	MELK	TACC3	RANGAP1
	23204	23204		ARL6IP1	ARL6IP1	HELLS	MIS18BP1	FOXM1	MZT1
	83461	83461		CDCA3	CDCA3	UBE2C	MKI67	RPL37A	TACC3
	3070	3070		HELLS	HELLS	CHAF1B	MXD3	RPS13	FOXM1
	11065	11065		UBE2C	UBE2C	BUB1	MYBL1	ARHGAP11A	RPL37A
	8208	8208		CHAF1B	CHAF1B	MXD3	NCAPD2	CALM1	RPS13
	699	699		BUB1	BUB1	RPS26	NCAPG	CENPF	ARHGAP11A
	83463	83463		MXD3	MXD3	SIVA1	NCAPH	ARHGAP11B	CALM1
	219844	219844		HYLS1	HYLS1	KIF14	NDC80	H3-3B	CENPF
	54443	54443		ANLN	ANLN	SLC25A5	NDE1	MDK	ARHGAP11B
	6231	80119		RPS26	PIF1	TROAP	NEIL3	PTMA	H3-3B
	10572	9928		SIVA1	KIF14	PBK	NEK2	CDKN3	MDK
	80119	701		PIF1	BUB1B	HSP90B1	NMU	CIT	PTMA
	701	10024		BUB1B	TROAP	MCM5	NUF2	APOLD1	CDKN3
	292	55872		SLC25A5	PBK	H1-10	NUSAP1	NDE1	CIT
	10606	10606		PAICS	PAICS	PCNA	OIP5	NNAT	APOLD1
	7184	4174		HSP90B1	MCM5	WNK1	PARPBP	TMSB10	NDE1
	81930	81930		KIF18A	KIF18A	RPS5	PBK	EEF1G	NNAT
	89958	8971		SAPCD2	H1-10	POC5	PIF1	SKP1	TMSB10
	10615	89958		SPAG5	SAPCD2	NCAPD2	PLK1	CIP2A	EEF1G
	5111	10615		PCNA	SPAG5	CKS2	PRC1	SPAG5	SKP1
	994	994		CDC25B	CDC25B	CENPC	PRR11	NEK2	CIP2A
	6193	65125		RPS5	WNK1	NPM1	PSRC1	CDCA2	SPAG5
	9738	9738		CCP110	CCP110	CDCA2	PTTG1	CCNF	NEK2
	4173	4173		MCM4	MCM4	TERF1	PTTG3P	SMTN	CDCA2
	24137	24137		KIF4A	KIF4A	SKA3	RACGAP1	CENPE	CCNF
	51343	51343		FZR1	FZR1	GPSM2	RTKN2	RPL10	SMTN
	134359	55632		POC5	G2E3	AURKB	SAPCD2	RPL15	CENPE
	55632	9918		G2E3	NCAPD2	MIAT	SGO1	DBF4	RPL10
	1164	219790		CKS2	RTKN2	NDC80	SGO2	KIF2C	RPL15
	219790	157313		RTKN2	CDCA2	SLFN13	SHCBP1	LOC100288637	DBF4
	1060	9787		CENPC	DLGAP5	CDKN2D	SKA3	SON	KIF2C
	4869	7272		NPM1	TTK	ANP32E	SMC2	BEX3	LOC100288637
	9787	7013		DLGAP5	TERF1	CLIC1	SMC4	KIF18A	SON
	7272	348235		TTK	SKA2	GINS2	SPA17	NMU	BEX3
	348235	4001		SKA2	LMNB1	CLSPN	SPAG5	NCAPD2	KIF18A
	4001	221150		LMNB1	SKA3	SKA1	SPC24	PSRC1	NMU
	79866	29899		BORA	GPSM2	NOP10	SPC25	SNRPB	NCAPD2
	79023	79866		NUP37	BORA	CCDC88A	SPDL1	CFL1	PSRC1
	7411	9212		VBP1	AURKB	ZNF367	STIL	CKAP2L	SNRPB
	283991	79023		UBALD2	NUP37	CHEK1	TACC3	DBF4B	CFL1
	10926	7411		DBF4	VBP1	MCM7	TMPO	KNSTRN	CKAP2L
	146857	440823		SLFN13	MIAT	IGF2	TOP2A	RPS3A	DBF4B
	57650	10403		CIP2A	NDC80	CIT	TPX2	NUF2	KNSTRN
	990	283991		CDC6	UBALD2	RPLP0	TRIM59	CCDC18	RPS3A
	4957	10926		ODF2	DBF4	NOP58	TROAP	GTSE1	NUF2
	4085	57650		MAD2L1	CIP2A	RPL4	TTK	KIF18B	CCDC18
	1192	990		CLIC1	CDC6	E2F1	TUBA1B	CDC25B	GTSE1
	63967	1032		CLSPN	CDKN2D	REEP4	TUBB4B	CKAP5	KIF18B
	6187	81611		RPS2	ANP32E	TIMP1	TUBB6	SOX4	CDC25B
	26986	4957		PABPC1	ODF2	TMEM100	UBE2C	HSBP1	CKAP5
	6382	4085		SDC1	MAD2L1	UHRF1	UBE2S	PRR11	SOX4
	288	51659		ANK3	GINS2	EXO1	UBE2T	CKAP2	HSBP1
	5902	220134		RANBP1	SKA1	GSX1	ZWINT	CCNA1	PRR11
	3609	10376		ILF3	TUBA1B	DDHD1		CEP55	CKAP2
	6117	6860		RPA1	SYT4	IGFBP2		DEPDC1B	CCNA1
	3978	56146		LIG1	PCDHA2	PARPBP		SKA1	CEP55
	10036	5862		CHAF1A	RAB2A	SRM		FAM83D	DEPDC1B
	203068	758		TUBB	MPPED1	CHCHD1		RPS27	SKA1
	2820	51258		GPD2	MRPL51	SMTN		CENPL	FAM83D
	153733	55629		CCDC112	PNRC2	RPS14		BUB1B	RPS27
	63901	7067		FAM111A	THRA	FKBP2		ECT2	CENPL
	894	5315		CCND2	PKM	SNX8		PIMREG	BUB1B
	5052	5789		PRDX1	PTPRD	ID3		DLGAP5	ECT2
	3043	94239		HBB	H2AZ2	GNL3		ACTB	PIMREG
	9994	901		CASP8AP2	CCNG2	PPP1R14B		RPL34	DLGAP5
	7298	283208		TYMS	P4HA3	RPL32		PIF1	ACTB
	57084	10808		SLC17A6	HSPH1	APRT		HSP90AA1	RPL34
	3280	7101		HES1	NR2E1	GADD45G		OIP5	PLK4
	29066	54972		ZC3H7A	TMEM132A	BRIX1		GABARAP	PIF1
	23327	147841		NEDD4L	SPC24	GAS5		SERF2	SPP1
	595	10381		CCND1	TUBB3	SULT1A1		PKM	HSP90AA1
	5411	7905		PNN	REEP5	COL22A1		GNG5	OIP5
	4192	84153		MDK	RNASEH2C	TIMELESS		MIR9-1HG	GABARAP
	8503	862		PIK3R3	RUNX1T1	TIGD2		PEBP1	CEP83
	1622	7112		DBI	TMPO	HSPE1		RPL30	DR1
	6181	65009		RPLP2	NDRG4	BTG2		SNRPE	PMAIP1
	6229	55329		RPS24	MNS1			HSPB1	PDP1
	83879	54069		CDCA7	MIS18A			RPL35A	DDX5
	6188	9315		RPS3	NREP			RPS27A	PTPRD
	9134	8352		CCNE2	H3C3			WDR5B-DT	ATP6V0D1
	3939	7398		LDHA	USP1			LRRC37A4P	LINC02043
	1316	6945		KLF6	MLX			RPS15	BMPR2
	8470	4858		SORBS2	NOVA2			RPL3	AKR1C1
	1854	56992		DUT	KIF15			RPS9	SEC11C
	6176	27065		RPLP1	NSG1			RPS19	PPP2R1A
	51053	56654		GMNN	NPDC1			HMGN2	PPIF
	8209	10055		GATD3A	SAE1			RANBP1	RPL39L
	54908	4504		SPDL1	MT3			PRDX5	H1-5
	7372	23543		UMPS	RBFOX2			RPL24	ATPAF2
	146909	84530		KIF18B	SRRM4			FABP5	SPAG9
	1902	7431		LPAR1	VIM			NPM1	SVOP
	1719	8293		DHFR	SERF1A			EID1	FAM118A
	29028	4137		ATAD2	SERF1A			HNRNPC	ATP6V0A1
	84276	112479		NICN1	SERF1B			FAM160A2	SV2A
	10772	115827		SRSF10	MAPT			CKB	H2AZ2
	54962	6447		TIPIN	ERI2			RPL27	ANP32E
	23043	3838		TNIK	RAB3C			RPL9	ETV4
		9388			SCG5			TMA7	BEX4
		9588			KPNA2			NLGN2	IGFBPL1
		8463			LIPG			ELOB	PRKAR1A
		11339			PRDX6			RPL7A	SNCG
		23397			TEAD2			FAU	RUNX1T1
		6662			OIP5			RPS6	MTERF3
		4133			NCAPH			RPL14	NGRN
		26227			SOX9			RPS7	JADE1
		343099			MAP2			RPS4X	RAD51B
		6659			PHGDH			RACK1	SOCS1
		55137			CCDC18			ENO1	ITFG1
		6616			SOX4			RPL12	SVBP
		25915			FIGN			TMSB15A	KLHL35
		6252			SNAP25			RPSA	DDX24
		3798			NDUFAF3			RPL39	ATP5F1B
		3371			RTN1			RPL23A	CRIM1
		8601			KIF5A			MCM5	TICRR
		84557			TNC			RPS23	CACNA2D1
		3800			RGS20			RPS24	GRM2
		5527			MAP1LC3A			RPL38	SMIM19
		5274			KIF5C			RPS14	RAB6A
		9213			PPP2R5C			RPS3	NRSN1
		29968			SERPINI1			CDKN2C	RUVBL2
		161742			XPR1			RPL18A	GLO1
		9467			PSAT1			NASP	HERC1
		11075			SPRED1			SEPTIN11	LSAMP
		8682			SH3BP5			ALDOA	RAD51
		22902			STMN2			NHP2	FGF17
		9168			PEA15			HSPA8	ST7
		29106			RUFY3			RPS8	NR2E1
		10439			TMSB10			NME1	SDHD
		6812			SCG3			GSTP1	DLGAP4
		4436			OLFM1			ATP5PO	RFWD3
		55384			STXBP1			RPS5	MAPT
		9833			MSH2			RPS15A	ELAVL4
		51514			MEG3			CHTF18	MRPS15
		4259			MELK			COX6B1	SCG5
		291			DTL			PGAM1	PAK3
		1028			MGST3			POC5	IFT74
		6507			SLC25A4			SOD1	PXMP2
		50512			CDKN1C			CNBP	POLD1
		5454			SLC1A3			RPS29	KIF22
		84867			PODXL2			RPL31	MTFR2
		126549			POU3F2			MCM7	HES4
		57348			PTPN5			RPS2	TERF2IP
		8613			ANKLE1			RPL36	AFDN
		1901			TTYH1			RPL41	PRDX6
		4550			PLPP3			RPS12	E2F8
		7846			S1PR1			CHCHD2	SH3BGRL3
		4826			NNAT			DNMT1	KIF3A
		5050			TUBA1A			COMMD6	TMEM138
		55755			NNAT			HSPD1	CCDC112
		9604			PAFAH1B3			RPL4	LINC02367
		4131			CDK5RAP2			CRNDE	LINC01873
		55885			RNF14			PPA1	MECP2
		8655			MAP1B			RPL10A	SCAMP1
		84930			LMO3			RPL13	FBXO5
		6328			DYNLL1			PPIA	ESCO2
		134492			MASTL			RPS20	KLF7
		10735			SCN3A			RPL37	CCDC77
		10293			NUDCD2			NCL	TM7SF2
		7001			STAG2			DBI	PBX3
		55771			TRAIP			NACA	MARCHF6
		9672			PRDX2			RPLP2	MRPL3
		6428			PRR11			EDF1	NMNAT2
		5058			SDC3			RPL29	CEP128
		84986			SRSF3			EIF4EBP1	SHISA2
		3930			PAK1			RPL23	NXT2
		51617			ARHGAP19			RPL32	PGAM2
		29114			LBR			SUB1	NAPB
		51585			NSG2			RPLP1	BEX5
		8609			TAGLN3			FKBP3	SNRNP25
		84318			PCF11			SNRPD1	DDX17
		80218			KLF7			HINT1	TERT
		79801			CCDC77			PFDN5	SNAPC1
		6422			NAA50			BTF3	SARAF
		56965			SHCBP1			RPS11	DMRTA2
		29089			SFRP1			PLEKHA8P1	NTRK2
		4062			PARP6			RPL35	NIF3L1
		10212			UBE2T			GAPDH	TK1
		29767			LY6H			RPS16	KDM6B
		5864			DDX39A			RPS25	HMGA1
		85459			TMOD2			RPS18	FRZB
		79884			RAB3A			SLC4A8	PLIN3
		3897			CEP295			PFN1	FANCI
		50861			MAP9			HMGB1	CCDC12
		7267			L1CAM			LDHB	CDK5R2
		23040			STMN3			RPL19	TEDC1
		10962			TTC3			PSMA7	KIF1A
					MYT1L			RPLP0	ADD3
					MLLT11			RPL26	CHRNA4
								HSD17B11	CD200
								ATP5F1A	SGCB
								SELENOH	MRPL48
								CDK4	ETFB
								IGSF9	STMN4
								ATP5MC2	NRXN3
								PRDX2	LBH
								RPL11	THOC6
								RPL8	PTBP2
								CUTA	RALGPS1
								RPS26	C1orf109
								HSPE1	FAT1
									BASP1
									CENPU
									SLC4A10
									DPYSL2
									CHGA
									TMEM237
									H2AC20
									TCEAL3
									ANK2
									REST
									TIMM23
									BCL11A
									GAD2
									TMEM59
									DCC
									SNRPA1
									OPHN1
									ATP2A2
									PCNA
									ANXA5
									ARHGAP19
									GEM
									ARHGEF12
									TMEM141
									SLC2A12
									MRPL13
									MT2A
									RPL22L1
									GEMIN2
									DTYMK
									PNMA2
									POLR1C
									LBR
									TFDP1
									PEG3
									C11orf95
									RAD51AP1
									ANKRD12
									ATF1
									OGT
									H2BC21
									GJC1
									EPB41L4A
									GNG3
									ARHGAP21
									CENPV
									RIMBP2
									MGST1
									FZD2
									TEAD2
									NUDCD2
									SBK1
									CA14
									EFNB1
									MBIP
									DUT
									TFDP2
									CALM2
									RYK
									PCLAF
									FANCD2
									FEN1
									SYT5
									MAD2L1
									ECI1
									BAZ2B
									GNAS-AS1
									CACNG2
									GPC3
									CPNE7
									CRABP2
									GRIA2
									CYLD
									MDC1
									PLPPR2
									DLX3
									CHD5
									RFC3
									CALM3
									RRAGA
									PTTG1
									HBA1
									CHL1
									MRTO4
									TEX30
									JAKMIP2
									ATP6V1A
									MYCBP2
									CCDC88A
									MAP6
									ATP6V0B
									PWP2
									PHYHIPL
									DPYSL3
									HBG1
									MFSD4A-AS1
									DNAJC12
									DCTN3
									RSPO1
									BRCA2
									SLC25A36
									REEP4
									ASF1B
									APLP1
									PROK2
									ANKRD36B
									RARRES2
									RRAGD
									PPFIA2
									SHMT2
									GRIA1
									ATP6V1G1
									B4GALNT1
									RPA1
									NECAP2
									PPP2R2B
									SCN2A
									MAP4
									JAZF1
									SFRP2
									REEP1
									EIF4A2
									SKA3
									ATP6V1H
									SEPHS1
									GPM6A
									CIRBP
									PDZRN4
									GDI1
									SPOUT1
									RUSC1
									EFNB3
									CKLF
									HPCAL4
									CENPS
									RUNDC3B
									BCL2L11
									SEZ6L2
									LRP4-AS1
									SIVA1
									AK1
									KLLN
									CEP135
									TMEFF2
									PPIL1
									SARS1
									CORO7
									GGCT
									GABRB2
									LINC00504
									SBNO1
									GIHCG
									CD6
									GOLGA8B
									CTPS1
									CCL3
									COQ2
									CASP6
									H1-1
									COMMD10
									CENPM
									STAU2
									PPM1K
									NAA38
									RTN3
									SUV39H2
									CCDC34
									SH3GLB1
									H3C3
									NREP
									MIS18A
									EXOSC3
									NFIX
									CLDN10
									ACTN1
									CHD6
									SLC1A5
									CENPI
									MNS1
									PLEKHA6
									NAP1L5
									KIF21A
									SEPTIN10
									NOB1
									HECTD4
									RGS7
									OLFM2
									DKC1
									FOXP2
									KMT2E
									RPA3
									MORF4L1
									ANP32B
									FEZF1-AS1
									MIS18BP1
									SHISA9
									H2AX
									SAE1
									CCDC184
									GCDH
									KIDINS220
									SRRM4
									HAUS8
									CCDC14
									SMPD3
									CADPS
									TAGLN2
									CEP85
									C4orf48
									SMC2
									CKS1B
									RAB3C
									RFESD
									NR2F1-AS1
									MTSS1
									C3
									SYT1
									AAMDC
									ATAD5
									RAD54B
									SOX11
									MAP2
									CCL5
									NIP7
									CCDC59
									DUSP26
									HIRIP3
									HNRNPDL
									SCN3B
									DNA2
									SUPT5H
									EME1
									STX12
									TMEM98
									PTPRO
									RPAIN
									KIAA1217
									SWAP70
									BTG3
									ATCAY
									SECISBP2
									DNM2
									KALRN
									BLCAP
									C21orf58
									MRPL22
									CXADR
									CSRNP3
									NUP37
									MIAT
									MFGE8
									DYNLRB1
									SHISA7
									HLA-F-AS1
									GALM
									NRP1
									TMEM123
									INSR
									MXRA7
									NHLH1
									SGIP1
									AKR1C2
									RNPC3
									CCNG1
									LYAR
									ACAA2
									RBL1
									POU3F2
									NAP1L3
									CENPH
									MATR3
									SMIM30
									RPS4Y1
									GPSM2
									PGM2L1
									IGFBP5
									ST8SIA2
									C5orf34
									FOXK1
									TMEM169
									ATRX
									POLE2
									SDF2L1
									STMN1
									PAICS
									NUDT1
									ERCC6L
									DUS3L
									JPH4
									MYT1L
									SPRY1
									GINS1
									RRM1
									DNPH1
									L1CAM
									L2HGDH
									PGAM4
									CBS
									CELF4
									LINC01551
									CDC14A
									MTHFD2
									SIRT2
									FAM155A
									EMX2
									MGME1
									ELAVL3
									BRIP1
									SCRT2
									CDR1
									FXYD7
									ROBO2
									PNPLA8
									LHX1
									RAB13
									BNIP3L
									BRCA1
									ROBO1
									SERINC1
									KIF21B
									CADM2
									DCLK1
									MAP1LC3A
									KIF5C
									EVPLL
									PPP2R5C
									SLC7A14
									MYH11
									AKAP5
									RBM4
									NUDT6
									TMEM126B
									ATN1
									RTL8C
									RASGEF1B
									LMNB2
									NANOS1
									LOC440896
									CORO1C
									PTN
									LY6E
									RAD54L
									MCM10
									PNPLA4
									PYGO2
									PRSS23
									MAGED2
									BAX
									ALPL
									CEP170
									PGAP2
									NPDC1
									ALKBH2
									HTR2C
									NCAN
									BRAT1
									APIP
									CAMLG
									C21orf62
									PLPPR1
									DNAJC9
									SUCLG2
									ODF2
									SCD5
									RBFOX2
									G3BP2
									HSDL1
									HBB
									GABARAPL2
									GATA3
									ENO2
									CYRIA
									GABRA2
									AKAP9
									CDC42
									PEG10
									DAAM1
									NSUN7
									KLC1
									MPPED1
									CLASP2
									EMC9
									CFAP298
									NCAM2
									CCDC150
									NUDT5
									TFF2
									MOB3B
									RALY-AS1
									SPATA5
									SYT4
									CEP152
									DBN1
									SENP7
									NUSAP1
									RGMB
									HMGN5
									CYYR1
									BBS5
									ADCYAP1
									PHF19
									SDC1
									FEZF1
									GALNT14
									HMGA2
									NEDD1
									CENPW
									MRE11
									PSD2
									PSAP
									MAGEH1
									ANKS1A
									DSTN
									H2AC4
									DNAJC19
									C19orf48
									SLC25A4
									EZR
									ACAD9
									HELLS
									ORC6
									CCDC60
									NHLH2
									HDGF
									GGH
									RGS17
									LSM4
									HS6ST2
									KRT8
									GNAO1
									CNR1
									BRD3
									CNN2
									DTL
									MRPL39
									GNG8
									RFC5
									MRPL11
									SLC35C2
									IGFBP4
									AFAP1
									ALG1
									C20orf27
									OLFM1
									EIF1B
									CITED2
									FAM162A
									GAL
									SPIN1
									NCAM1
									AAK1
									PRRX1
									AP2M1
									PGM5P3-AS1
									SLC17A6
									PLD3
									SYBU
									ORC5
									TAF8
									HMGA2-AS1
									RAE1
									LRR1
									TAOK3
									JUP
									ARL1
									RALYL
									DYNC1LI2
									ANKRD36
									RLN2
									SENP5
									MRPL37
									FBLN1
									BUB3
									CBX2
									ATP6AP1
									EFCAB11
									SPC24
									OGA
									PLIN2
									TMEM60
									ADAM22
									NELL1
									MRFAP1
									TCEAL2
									HES1
									ILVBL
									LGALS8
									TESMIN
									CD24
									CDC45
									CENPC
									SEPTIN3
									GNG2
									SMIM20
									DPPA4
									PAFAH2
									DTD1
									ING1
									BLM
									ATXN7L3B
									PJA2
									NTHL1
									FEZ1
									GPM6B
									AASDHPPT
									SLIT1
									OPTN
									NOVA1
									EIF4G2
									MTAP
									ATP6V0E2
									LINC02158
									HAT1
									TPTEP2
									PPIH
									GDAP1L1
									TGDS
									DIRAS3
									PLEKHG7
									RAB31
									SCG3
									POU2F2
									FBXL22
									SPTAN1
									STMN2
									MEG3
									RBPJ
									CTSC
									PAK5
									ATP6V1G2
									FUCA2
									RRAGB
									DSN1
									CCDC15
									MTG1
									DACT1
									MELK
									PER1
									GLRX
									ALKBH7
									SLC45A1
									DIAPH3
									PSPC1
									FEV
									CTNNA2
									PSME2
									LMNB1
									GAD1
									NEK6
									H2BC20P
									CDK5R1
									CDH9
									AGTRAP
									S100A10
									MYL12A
									ATP6V0C
									SCN3A
									H2AJ
									EBPL
									AGPAT2
									BTBD8
									LOC642846
									PRELID2
									POMT2
									LRRTM4
									TM6SF2
									RASSF1
									FOXG1
									BORA
									DNER
									SMIM18
									NRXN1
									H2BC9
									AUTS2
									GEN1
									NKX2-1
									CACNA1E
									CISD3
									BEX1
									BRK1
									EXOSC8
									STK17B
									RBM39
									SLITRK1
									PDE4DIP
									RTN4
									SCN9A
									PTBP1
									ALG8
									SFRP1
									ANKRD20A9P
									NME4
									HINT2
									ARL6IP4
									LY6H
									DSCC1
									HIP1R
									RFC4
									FAM72B
									LCOR
									NKX2-3
									SRGAP1
									LSM5
									H4C2
									PKMYT1
									PRMT2
									TGIF1
									SPIN3
									GHRH
									FOXO3
									CELF1
									DYNC1I2
									MAP1LC3B
									ARL6IP5
									EXO1
									SLC16A1
									DDB2
									SOBP
									OTOF
									CENPK
									NEFL
									KLHL24
									THSD7A
									CACNB3
									ATAD1
									SMIM4
									AKAP6
									SLC2A1
									PCDH10
									SMPD4
									TMEM39A
									EPB41L1
									SMC4
									SERPINB6
									CACNB1
									SYT13
									CHMP2A
									TNFAIP8L1
									CHGB
									MND1
									SEMA6D
									MPHOSPH8
									LGR5
									SRGAP3
									NXPH4
									PPBP
									NTM
									SOX3
									RAB1A
									GNAS
									DDIAS
									SPOCK1
									CSE1L
									CMC1
									KIFAP3
									CRMP1
									CLTC
									CALCOCO1
									DLK1
									FAM241B
									C1orf112
									PTX3
									RAB2A
									METTL4
									SKP2
									CALD1
									SHMT1
									BEX2
									NSG1
									INA
									DMAC1
									RPA2
									MTHFD1
									DCX
									BCL2L12
									GYPC
									POLD3
									SCLT1
									SLC8A1
									MACF1
									ING4
									MAB21L3
									MSMO1
									SASS6
									AK2
									IDS
									ARHGEF5
									TMEM106C
									AMER2
									CCNI
									STXBP1
									SCG2
									ACOT13
									NEFM
									PLK2
									TMPO-AS1
									GSTA4
									ELOVL4
									MSL3P1
									FKBPL
									RBFOX1
									HBA2
									CLSPN
									IQGAP3
									PBX1
									RUFY2
									SNAP25
									FAIM2
									RND3
									ATAT1
									LACTB2
									PHF5A
									MICAL1
									NUDT15
									TENT5B
									SLC6A1
									NFIB
									MYL12B
									LIX1
									COQ3
									SORBS3
									CHAC2
									MYBL2
									MFAP2
									SYCE2
									RHEBL1
									AIF1L
									NOL4L
									MAPRE3
									CDCA4
									TAC1
									AP1S2
									CAMK2N1
									BRWD1
									PUS1
									ATP9A
									LRRN3
									TDO2
									COL11A1
									NRP2
									DST
									CHEK2
									MRPL23
									PHACTR3
									ITGB3BP
									MCUB
									CKS2
									SERINC3
									NDRG4
									DYNC1H1
									COMMD4
									ACTL6B
									ADGRL3
									AKR7A2
									POC1A
									H3C8
									MAGOHB
									AP3B2
									PSAT1
									NES
									SEMA6A
									HMGB2
									HAUS4
									FGD3
									ST18
									TMEM59L
									GFRA1
									NR2F1
									CENPN
									TAGLN3
									NOL4
									SH3GL2
									H1-4
									ATP6AP2
									COX7A2L
									TMEM35A
									NSMCE4A
									TBCB
									NAA50
									DARS2
									TIMELESS
									RAB30-DT
									KCNQ1OT1
									RAB14
									KIFC1
									GNG11
									RRM2
									AHCY
									ADGRG1
									TDP1
									RAB18
									LINC00618
									POLA2
									LOC100129434
									PARP15
									RTN1
									MIR124-1HG
									RUFY3
									RERE
									GAP43
									IFITM3
									CNPY3
									PCBP4
									CCDC28B
									BOLA3
									H4C11
									H4C13
									CPE
									SPA17
									HMGCS1
									LOC102606465
									DPP6
									FGF18
									ATP6V1F
									ATP1A3
									MARCKS
									HROB
									H2AC17
									CEP43
									DPYSL5
									CSGALNACT1
									PHGDH
									RMRP
									IFT122
									ANK3
									CLIC1
									GPX8
									CYB5D2
									GMNN
									RNASEH2A
									ATP1B1
									APC
									TET2
									IGF2BP1
									PCSK1N
									EBF1
									GRIA4
									COX7A2
									CEP78
									CRIP2
									FNBP1L
									EPHA2
									ADGRB3-DT
									POLQ
									OCIAD2
									MEAF6
									ANKRD44
									CCND1
									PABIR2
									LEF1
									KLHL7
									CELF2
									KIF1B
									DHX32
									DDX12P
									LINC00632
									RUSC2
									LOC100419583
									PRNP
									NUP35
									NDFIP1
									NAPA
									PPP1R9B
									MMACHC
									CMC2
									GPC2
									MZT2A
									NOTCH2NLA
									PPAN
									FXYD6
									RAB3A
									ABCC9
									DDX39A
									BRD8
									NR2F2
									RBM14
									CDCA5
									NSG2
									MCM2
									C1orf198
									FBXO43
									DDR1
									RER1
									ATRAID
									CLN6
									PRDX4
									PYCR1
									PLCL1
									SIX5
									NOTCH1
									CSTF2T
									RHNO1
									CHST1
									MLLT11

## Sheet: Table S3
Table S3: Core set of ARHGEF39-related genes with DE logFoldChanges and assigned PsychEncode developmental WGCNA modules (Li et al. 2018)
Gene name	Loo_RG2	Loo_SVZ3	Loo_GE14	Loo_GE0	Polioudakis_PgG2M	Fan_NPC	Fan_Early	Fan_Excor	Fan_Immune	WGCNA module		WGCNA module	Spatiotemporal interpretation	Enriched cell types	# ARHGEF39 genes
ARHGEF39	3.48511	3.27388	3.11066	3.31874	3.06576	3.40832	3.45189	3.0583	3.03869	ME5		ME5	High prenatally in all regions	NEP/RGC/OPC	44
CDC25C	-0.112223	1.44298	1.31835	1.08179	0.487947	0.604398	1.23697	0.80406	1.05207	ME5		ME13	High prenatally in all regions	NEP/RGC/OPC	1
ASPM	0.114218	1.32198	1.44008	1.21096	-0.00587563	0.469867	1.02422	0.357212	1.29201	ME5		ME62	Low in postnatal CBC	NEP/RGC	1
NEK2	-0.00122111	1.33096	0.952575	1.08215	0.225094	0.732027	1.22268	0.33947	0.932	ME5
PLK1	0.143247	1.41495	1.39398	1.36467	0.332864	0.919315	1.40656	0.391111	1.41313	ME5		Abbreviations:
NDE1	0.201974	1.07357	0.816662	0.830992	0.0756985	0.639845	0.910526	0.115443	0.342677	ME13		CBC, cerebellar cortex
KIF11	0.0811657	0.70917	1.22111	1.01926	0.178895	0.42697	0.957622	0.200233	0.736428	ME5		NEP/RGC, neural epithelial progenitor/radial glial lineage
CCNB1	0.243992	1.67369	1.67222	1.39292	0.110315	0.498359	0.782854	0.174051	0.942469	ME5		OPC, oligodendrocyte progenitor cells
FAM83D	-0.201458	1.11616	1.48928	1.28838	0.406107	0.920083	1.26214	0.526302	1.2394	ME5
PRC1	0.117052	1.61071	1.64738	1.32675	0.0583245	0.306907	0.878876	0.214246	1.34093	ME5
NUF2	0.288544	1.0498	0.962138	0.871167	0.17859	0.517794	1.03785	0.439327	0.824092	ME5
KNSTRN	0.0728405	1.07368	1.33688	0.721152	0.223556	0.557993	0.876389	0.337668	0.849501	ME5
SGOL2	0.175479	1.48357	1.51217	1.31225	0.040625	0.615242	1.15268	0.490166	1.11448	ME5
KIF20A	0.349456	1.08947	1.15339	0.81231	0.389363	0.80504	1.31884	0.823847	1.30863	ME5
BIRC5	0.0441263	0.963982	1.25382	0.846267	0.144963	0.367916	0.792431	0.299757	0.964084	ME5
KIF20B	0.0690589	1.15325	1.19709	0.785968	0.1138	0.458806	0.88342	0.388332	0.244016	ME5
CENPA	0.0306075	1.15213	1.4948	1.06423	0.0107552	1.01442	1.48778	0.23877	1.32602	ME5
CENPE	0.0991095	1.4015	1.29631	1.14813	0.0558976	0.578424	1.08663	0.545896	0.993932	ME5
CDK1	0.0853914	1.13451	1.4466	0.916088	0.114725	0.362579	0.959299	0.394913	1.33788	ME5
CDC20	-0.224455	1.73661	1.78901	1.12955	0.355237	0.586758	1.00059	0.409098	1.19597	ME5
AURKA	0.244684	1.60377	1.37798	0.950364	0.103381	0.887657	1.05893	0.276879	1.22085	ME5
FAM64A	-0.00530657	1.46486	1.3653	1.13432	0.183914	0.374768	1.02422	0.314044	0.843946	ME5
SGOL1	0.128326	1.07694	1.12786	0.735965	0.27451	0.577832	1.11049	0.544778	1.08106	ME5
HMMR	0.345988	1.73448	1.34031	1.00414	0.119055	0.802727	1.21374	0.747714	1.11367	ME5
HJURP	0.0600471	0.680314	0.654721	0.639771	0.0596691	0.645236	1.1858	0.358387	1.34775	ME5
NCAPG	-0.0287511	0.742949	0.709675	0.900764	0.100353	0.396714	1.0271	0.121315	1.3574	ME5
CENPF	0.0493766	1.39646	1.73094	1.22679	0.107249	0.220879	0.653306	0.232072	0.890736	ME5
CDCA8	-0.0101596	0.85046	1.15613	0.800636	0.165879	0.713039	1.21196	0.571814	1.42857	ME5
RACGAP1	-0.0414485	0.840815	1.21748	0.667349	0.119516	0.526026	1.07903	0.0737356	0.892032	ME5
KIF23	0.260509	1.33347	1.392	0.982693	0.208688	0.756839	1.25368	0.295142	1.51277	ME5
SPC25	0.146896	1.02695	1.17473	1.06921	0.058488	0.329771	0.809339	0.250051	1.12272	ME5
CKAP2L	0.10452	1.13944	1.28357	0.863838	0.0768186	0.588145	1.26851	0.38911	1.21426	ME5
ARHGAP11A	0.245551	1.27712	1.51796	0.954854	0.349743	0.441243	0.994198	0.21544	0.96253	ME5
TACC3	0.0976133	1.1444	1.23471	0.917205	0.118809	0.590936	1.12403	0.612134	1.01742	ME5
MKI67	0.0447776	0.851115	0.86027	0.799533	0.221034	0.346897	0.830227	0.198141	1.21157	ME5
ECT2	-0.0217571	1.29964	0.965609	1.20937	0.137943	0.670805	1.20507	0.210276	0.931567	ME5
PSRC1	0.353006	1.39871	1.59563	1.09772	0.251445	0.565956	1.05627	0.530257	0.450714	ME62
CEP55	0.364834	1.44154	1.27967	0.977952	0.389231	0.634614	1.11793	0.462113	1.14208	ME5
CASC5	-0.0601387	0.762155	1.10183	0.75523	0.0550182	0.581536	1.36997	0.461435	1.71107	ME5
KIF2C	0.231001	1.46887	1.26121	0.970652	0.415535	0.611303	1.14599	0.429918	0.906145	ME5
CCNB2	-0.000680559	1.49002	1.25182	1.04399	0.279851	0.503535	0.901	0.276755	1.09255	ME5
CCNA2	0.123108	0.96086	0.919017	1.02238	0.27031	0.630228	1.06495	0.402031	1.28563	ME5
CKAP2	0.0487329	1.35565	1.3527	0.799083	0.0676597	0.337556	0.691045	0.165294	0.685581	ME5
CDCA3	0.129796	1.03523	1.23228	0.946041	0.110778	0.733887	1.19751	0.349966	1.34685	ME5
BUB1	0.297045	0.770607	0.966892	0.929741	0.193605	0.652713	1.3057	0.414415	1.22681	ME5
MXD3	0.151657	0.812879	1.01139	0.751146	0.122705	0.733366	0.941564	0.404926	1.05366	ME5

## Sheet: Table S4
Table S4: Enriched terms and statistics from Metascape analysis
GO	_PATTERN_	_RANK_	GiniIndex	Category	CategoryID	Description	PARENT_GO	LogP	Enrichment	Z-score	#TotalGeneInLibrary	#GeneInGO	#GeneInHitList	#GeneInGOAndHitList	%InGO	STDV %InGO	GeneID	Hits	Log(q-value)	EvidenceCutoff	GROUP_ID	FirstInGroupByEnrichment	FirstInGroupByLogP	BestLogPInGroup	BestEnrichmentInGroup	_MEMBER_Fan_Early	_MEMBER_Fan_Immune	_MEMBER_Fan_NPC	_MEMBER_Loo_GE0	_MEMBER_Loo_GE14	_MEMBER_Loo_RG2	_MEMBER_Loo_SVZ3	_MEMBER_Polioudakis_PgG2M	_LogP_Fan_Early	_LogP_Fan_Immune	_LogP_Fan_NPC	_LogP_Loo_GE0	_LogP_Loo_GE14	_LogP_Loo_RG2	_LogP_Loo_SVZ3	_LogP_Polioudakis_PgG2M
R-HSA-156842	M00110010	3	0	Reactome Gene Sets	6	Eukaryotic Translation Elongation		-89.2226	25.812	41.3793	9427	90	280	69	24.6429	2.57531	1915|1937|3921|4736|6122|6124|6125|6128|6129|6130|6132|6133|6134|6135|6136|6137|6138|6141|6142|6143|6147|6152|6154|6155|6156|6157|6159|6160|6161|6164|6165|6167|6168|6169|6170|6171|6175|6176|6181|6187|6188|6189|6191|6193|6194|6201|6202|6203|6205|6206|6207|6208|6209|6210|6217|6222|6223|6224|6228|6229|6230|6231|6232|6233|6235|9045|9349|11224|25873	EEF1A1|EEF1G|RPSA|RPL10A|RPL3|RPL4|RPL5|RPL6|RPL7|RPL7A|RPL8|RPL9|RPL10|RPL11|RPL12|RPL13|RPL15|RPL18|RPL18A|RPL19|RPL23A|RPL24|RPL26|RPL27|RPL30|RPL27A|RPL29|RPL31|RPL32|RPL34|RPL35A|RPL37|RPL37A|RPL38|RPL39|RPL41|RPLP0|RPLP1|RPLP2|RPS2|RPS3|RPS3A|RPS4X|RPS5|RPS6|RPS7|RPS8|RPS9|RPS11|RPS12|RPS13|RPS14|RPS15|RPS15A|RPS16|RPS18|RPS19|RPS20|RPS23|RPS24|RPS25|RPS26|RPS27|RPS27A|RPS29|RPL14|RPL23|RPL…	-84.9255	0	1	1	1	-89.2226	26.3151	0	0	1	1	0	0	1	0	0	0	-89.2226	-2.43151	0	0	-2.83199	0
R-HSA-156902	M00110010	3	0	Reactome Gene Sets	6	Peptide chain elongation		-88.945	26.3151	41.502	9427	87	280	68	24.2857	2.56263	1915|3921|4736|6122|6124|6125|6128|6129|6130|6132|6133|6134|6135|6136|6137|6138|6141|6142|6143|6147|6152|6154|6155|6156|6157|6159|6160|6161|6164|6165|6167|6168|6169|6170|6171|6175|6176|6181|6187|6188|6189|6191|6193|6194|6201|6202|6203|6205|6206|6207|6208|6209|6210|6217|6222|6223|6224|6228|6229|6230|6231|6232|6233|6235|9045|9349|11224|25873	EEF1A1|RPSA|RPL10A|RPL3|RPL4|RPL5|RPL6|RPL7|RPL7A|RPL8|RPL9|RPL10|RPL11|RPL12|RPL13|RPL15|RPL18|RPL18A|RPL19|RPL23A|RPL24|RPL26|RPL27|RPL30|RPL27A|RPL29|RPL31|RPL32|RPL34|RPL35A|RPL37|RPL37A|RPL38|RPL39|RPL41|RPLP0|RPLP1|RPLP2|RPS2|RPS3|RPS3A|RPS4X|RPS5|RPS6|RPS7|RPS8|RPS9|RPS11|RPS12|RPS13|RPS14|RPS15|RPS15A|RPS16|RPS18|RPS19|RPS20|RPS23|RPS24|RPS25|RPS26|RPS27|RPS27A|RPS29|RPL14|RPL23|RPL35|RPL…	-84.9255	0	1	0	0	-89.2226	26.3151	0	0	1	1	0	0	1	0	0	0	-88.945	-2.5049	0	0	-2.91832	0
R-HSA-192823	M00110010	3	0	Reactome Gene Sets	6	Viral mRNA Translation		-86.7813	25.9281	40.8676	9427	87	280	67	23.9286	2.54971	3921|4736|6122|6124|6125|6128|6129|6130|6132|6133|6134|6135|6136|6137|6138|6141|6142|6143|6147|6152|6154|6155|6156|6157|6159|6160|6161|6164|6165|6167|6168|6169|6170|6171|6175|6176|6181|6187|6188|6189|6191|6193|6194|6201|6202|6203|6205|6206|6207|6208|6209|6210|6217|6222|6223|6224|6228|6229|6230|6231|6232|6233|6235|9045|9349|11224|25873	RPSA|RPL10A|RPL3|RPL4|RPL5|RPL6|RPL7|RPL7A|RPL8|RPL9|RPL10|RPL11|RPL12|RPL13|RPL15|RPL18|RPL18A|RPL19|RPL23A|RPL24|RPL26|RPL27|RPL30|RPL27A|RPL29|RPL31|RPL32|RPL34|RPL35A|RPL37|RPL37A|RPL38|RPL39|RPL41|RPLP0|RPLP1|RPLP2|RPS2|RPS3|RPS3A|RPS4X|RPS5|RPS6|RPS7|RPS8|RPS9|RPS11|RPS12|RPS13|RPS14|RPS15|RPS15A|RPS16|RPS18|RPS19|RPS20|RPS23|RPS24|RPS25|RPS26|RPS27|RPS27A|RPS29|RPL14|RPL23|RPL35|RPL36	-82.9379	0	1	0	0	-89.2226	26.3151	0	0	1	1	0	0	1	0	0	0	-86.7813	-2.5049	0	0	-2.91832	0
R-HSA-2408557	M00110010	3	0	Reactome Gene Sets	6	Selenocysteine synthesis		-84.4202	24.7884	39.8942	9427	91	280	67	23.9286	2.54971	3921|4736|6122|6124|6125|6128|6129|6130|6132|6133|6134|6135|6136|6137|6138|6141|6142|6143|6147|6152|6154|6155|6156|6157|6159|6160|6161|6164|6165|6167|6168|6169|6170|6171|6175|6176|6181|6187|6188|6189|6191|6193|6194|6201|6202|6203|6205|6206|6207|6208|6209|6210|6217|6222|6223|6224|6228|6229|6230|6231|6232|6233|6235|9045|9349|11224|25873	RPSA|RPL10A|RPL3|RPL4|RPL5|RPL6|RPL7|RPL7A|RPL8|RPL9|RPL10|RPL11|RPL12|RPL13|RPL15|RPL18|RPL18A|RPL19|RPL23A|RPL24|RPL26|RPL27|RPL30|RPL27A|RPL29|RPL31|RPL32|RPL34|RPL35A|RPL37|RPL37A|RPL38|RPL39|RPL41|RPLP0|RPLP1|RPLP2|RPS2|RPS3|RPS3A|RPS4X|RPS5|RPS6|RPS7|RPS8|RPS9|RPS11|RPS12|RPS13|RPS14|RPS15|RPS15A|RPS16|RPS18|RPS19|RPS20|RPS23|RPS24|RPS25|RPS26|RPS27|RPS27A|RPS29|RPL14|RPL23|RPL35|RPL36	-80.7986	0	1	0	0	-89.2226	26.3151	0	0	1	1	0	0	1	0	0	0	-84.4202	-2.40774	0	0	-2.80402	0
R-HSA-72764	M00110010	3	0	Reactome Gene Sets	6	Eukaryotic Translation Termination		-84.4202	24.7884	39.8942	9427	91	280	67	23.9286	2.54971	3921|4736|6122|6124|6125|6128|6129|6130|6132|6133|6134|6135|6136|6137|6138|6141|6142|6143|6147|6152|6154|6155|6156|6157|6159|6160|6161|6164|6165|6167|6168|6169|6170|6171|6175|6176|6181|6187|6188|6189|6191|6193|6194|6201|6202|6203|6205|6206|6207|6208|6209|6210|6217|6222|6223|6224|6228|6229|6230|6231|6232|6233|6235|9045|9349|11224|25873	RPSA|RPL10A|RPL3|RPL4|RPL5|RPL6|RPL7|RPL7A|RPL8|RPL9|RPL10|RPL11|RPL12|RPL13|RPL15|RPL18|RPL18A|RPL19|RPL23A|RPL24|RPL26|RPL27|RPL30|RPL27A|RPL29|RPL31|RPL32|RPL34|RPL35A|RPL37|RPL37A|RPL38|RPL39|RPL41|RPLP0|RPLP1|RPLP2|RPS2|RPS3|RPS3A|RPS4X|RPS5|RPS6|RPS7|RPS8|RPS9|RPS11|RPS12|RPS13|RPS14|RPS15|RPS15A|RPS16|RPS18|RPS19|RPS20|RPS23|RPS24|RPS25|RPS26|RPS27|RPS27A|RPS29|RPL14|RPL23|RPL35|RPL36	-80.7986	0	1	0	0	-89.2226	26.3151	0	0	1	1	0	0	1	0	0	0	-84.4202	-2.40774	0	0	-2.80402	0
R-HSA-975956	M00110010	3	0	Reactome Gene Sets	6	Nonsense Mediated Decay (NMD) independent of the Exon Junction Complex (EJC)		-83.8643	24.519	39.6605	9427	92	280	67	23.9286	2.54971	3921|4736|6122|6124|6125|6128|6129|6130|6132|6133|6134|6135|6136|6137|6138|6141|6142|6143|6147|6152|6154|6155|6156|6157|6159|6160|6161|6164|6165|6167|6168|6169|6170|6171|6175|6176|6181|6187|6188|6189|6191|6193|6194|6201|6202|6203|6205|6206|6207|6208|6209|6210|6217|6222|6223|6224|6228|6229|6230|6231|6232|6233|6235|9045|9349|11224|25873	RPSA|RPL10A|RPL3|RPL4|RPL5|RPL6|RPL7|RPL7A|RPL8|RPL9|RPL10|RPL11|RPL12|RPL13|RPL15|RPL18|RPL18A|RPL19|RPL23A|RPL24|RPL26|RPL27|RPL30|RPL27A|RPL29|RPL31|RPL32|RPL34|RPL35A|RPL37|RPL37A|RPL38|RPL39|RPL41|RPLP0|RPLP1|RPLP2|RPS2|RPS3|RPS3A|RPS4X|RPS5|RPS6|RPS7|RPS8|RPS9|RPS11|RPS12|RPS13|RPS14|RPS15|RPS15A|RPS16|RPS18|RPS19|RPS20|RPS23|RPS24|RPS25|RPS26|RPS27|RPS27A|RPS29|RPL14|RPL23|RPL35|RPL36	-80.3218	0	1	0	0	-89.2226	26.3151	0	0	1	1	0	0	1	0	0	0	-83.8643	-2.3843	0	0	-3.49419	0
GO:0022626	M00110010	3	0	GO Cellular Components	20	cytosolic ribosome		-82.268	23.7447	38.9815	9427	95	280	67	23.9286	2.54971	3921|4736|6122|6124|6125|6128|6129|6130|6132|6133|6134|6135|6136|6137|6138|6141|6142|6143|6147|6152|6154|6155|6156|6157|6159|6160|6161|6164|6165|6167|6168|6169|6170|6171|6175|6176|6181|6187|6188|6189|6191|6193|6194|6201|6202|6203|6205|6206|6207|6208|6209|6210|6217|6222|6223|6224|6228|6229|6230|6231|6232|6233|6235|9045|9349|11224|25873	RPSA|RPL10A|RPL3|RPL4|RPL5|RPL6|RPL7|RPL7A|RPL8|RPL9|RPL10|RPL11|RPL12|RPL13|RPL15|RPL18|RPL18A|RPL19|RPL23A|RPL24|RPL26|RPL27|RPL30|RPL27A|RPL29|RPL31|RPL32|RPL34|RPL35A|RPL37|RPL37A|RPL38|RPL39|RPL41|RPLP0|RPLP1|RPLP2|RPS2|RPS3|RPS3A|RPS4X|RPS5|RPS6|RPS7|RPS8|RPS9|RPS11|RPS12|RPS13|RPS14|RPS15|RPS15A|RPS16|RPS18|RPS19|RPS20|RPS23|RPS24|RPS25|RPS26|RPS27|RPS27A|RPS29|RPL14|RPL23|RPL35|RPL36	-78.7926	0	1	0	0	-89.2226	26.3151	0	0	1	1	0	0	1	0	0	0	-82.268	-2.31589	0	0	-2.696	0
R-HSA-9633012	M00110010	3	0	Reactome Gene Sets	6	Response of EIF2AK4 (GCN2) to amino acid deficiency		-81.758	23.4974	38.762	9427	96	280	67	23.9286	2.54971	3921|4736|6122|6124|6125|6128|6129|6130|6132|6133|6134|6135|6136|6137|6138|6141|6142|6143|6147|6152|6154|6155|6156|6157|6159|6160|6161|6164|6165|6167|6168|6169|6170|6171|6175|6176|6181|6187|6188|6189|6191|6193|6194|6201|6202|6203|6205|6206|6207|6208|6209|6210|6217|6222|6223|6224|6228|6229|6230|6231|6232|6233|6235|9045|9349|11224|25873	RPSA|RPL10A|RPL3|RPL4|RPL5|RPL6|RPL7|RPL7A|RPL8|RPL9|RPL10|RPL11|RPL12|RPL13|RPL15|RPL18|RPL18A|RPL19|RPL23A|RPL24|RPL26|RPL27|RPL30|RPL27A|RPL29|RPL31|RPL32|RPL34|RPL35A|RPL37|RPL37A|RPL38|RPL39|RPL41|RPLP0|RPLP1|RPLP2|RPS2|RPS3|RPS3A|RPS4X|RPS5|RPS6|RPS7|RPS8|RPS9|RPS11|RPS12|RPS13|RPS14|RPS15|RPS15A|RPS16|RPS18|RPS19|RPS20|RPS23|RPS24|RPS25|RPS26|RPS27|RPS27A|RPS29|RPL14|RPL23|RPL35|RPL36	-78.3406	0	1	0	0	-89.2226	26.3151	0	0	1	1	0	0	1	0	0	0	-81.758	-2.2937	0	0	-2.66991	0
R-HSA-72689	M00110010	3	0	Reactome Gene Sets	6	Formation of a pool of free 40S subunits		-80.2877	22.7853	38.1233	9427	99	280	67	23.9286	2.54971	3921|4736|6122|6124|6125|6128|6129|6130|6132|6133|6134|6135|6136|6137|6138|6141|6142|6143|6147|6152|6154|6155|6156|6157|6159|6160|6161|6164|6165|6167|6168|6169|6170|6171|6175|6176|6181|6187|6188|6189|6191|6193|6194|6201|6202|6203|6205|6206|6207|6208|6209|6210|6217|6222|6223|6224|6228|6229|6230|6231|6232|6233|6235|9045|9349|11224|25873	RPSA|RPL10A|RPL3|RPL4|RPL5|RPL6|RPL7|RPL7A|RPL8|RPL9|RPL10|RPL11|RPL12|RPL13|RPL15|RPL18|RPL18A|RPL19|RPL23A|RPL24|RPL26|RPL27|RPL30|RPL27A|RPL29|RPL31|RPL32|RPL34|RPL35A|RPL37|RPL37A|RPL38|RPL39|RPL41|RPLP0|RPLP1|RPLP2|RPS2|RPS3|RPS3A|RPS4X|RPS5|RPS6|RPS7|RPS8|RPS9|RPS11|RPS12|RPS13|RPS14|RPS15|RPS15A|RPS16|RPS18|RPS19|RPS20|RPS23|RPS24|RPS25|RPS26|RPS27|RPS27A|RPS29|RPL14|RPL23|RPL35|RPL36	-76.9213	0	1	0	0	-89.2226	26.3151	0	0	1	1	0	0	1	0	0	0	-80.2877	-2.22889	0	0	-2.59371	0
R-HSA-1799339	M00110010	3	0	Reactome Gene Sets	6	SRP-dependent cotranslational protein targeting to membrane		-77.3567	20.8129	36.5686	9427	110	280	68	24.2857	2.56263	3921|4736|6122|6124|6125|6128|6129|6130|6132|6133|6134|6135|6136|6137|6138|6141|6142|6143|6147|6152|6154|6155|6156|6157|6159|6160|6161|6164|6165|6167|6168|6169|6170|6171|6175|6176|6181|6187|6188|6189|6191|6193|6194|6201|6202|6203|6205|6206|6207|6208|6209|6210|6217|6222|6223|6224|6228|6229|6230|6231|6232|6233|6235|6727|9045|9349|11224|25873	RPSA|RPL10A|RPL3|RPL4|RPL5|RPL6|RPL7|RPL7A|RPL8|RPL9|RPL10|RPL11|RPL12|RPL13|RPL15|RPL18|RPL18A|RPL19|RPL23A|RPL24|RPL26|RPL27|RPL30|RPL27A|RPL29|RPL31|RPL32|RPL34|RPL35A|RPL37|RPL37A|RPL38|RPL39|RPL41|RPLP0|RPLP1|RPLP2|RPS2|RPS3|RPS3A|RPS4X|RPS5|RPS6|RPS7|RPS8|RPS9|RPS11|RPS12|RPS13|RPS14|RPS15|RPS15A|RPS16|RPS18|RPS19|RPS20|RPS23|RPS24|RPS25|RPS26|RPS27|RPS27A|RPS29|SRP14|RPL14|RPL23|RPL35|RPL36	-74.0361	0	1	0	0	-89.2226	26.3151	0	0	1	1	0	0	1	0	0	0	-77.3567	-2.01161	0	0	-2.33831	0
R-HSA-2408522	M00110010	3	0	Reactome Gene Sets	6	Selenoamino acid metabolism		-76.7396	21.0817	36.5501	9427	107	280	67	23.9286	2.54971	3921|4736|6122|6124|6125|6128|6129|6130|6132|6133|6134|6135|6136|6137|6138|6141|6142|6143|6147|6152|6154|6155|6156|6157|6159|6160|6161|6164|6165|6167|6168|6169|6170|6171|6175|6176|6181|6187|6188|6189|6191|6193|6194|6201|6202|6203|6205|6206|6207|6208|6209|6210|6217|6222|6223|6224|6228|6229|6230|6231|6232|6233|6235|9045|9349|11224|25873	RPSA|RPL10A|RPL3|RPL4|RPL5|RPL6|RPL7|RPL7A|RPL8|RPL9|RPL10|RPL11|RPL12|RPL13|RPL15|RPL18|RPL18A|RPL19|RPL23A|RPL24|RPL26|RPL27|RPL30|RPL27A|RPL29|RPL31|RPL32|RPL34|RPL35A|RPL37|RPL37A|RPL38|RPL39|RPL41|RPLP0|RPLP1|RPLP2|RPS2|RPS3|RPS3A|RPS4X|RPS5|RPS6|RPS7|RPS8|RPS9|RPS11|RPS12|RPS13|RPS14|RPS15|RPS15A|RPS16|RPS18|RPS19|RPS20|RPS23|RPS24|RPS25|RPS26|RPS27|RPS27A|RPS29|RPL14|RPL23|RPL35|RPL36	-73.4604	0	1	0	0	-89.2226	26.3151	0	0	1	1	0	0	1	0	0	0	-76.7396	-2.06793	0	0	-2.4045	0
R-HSA-156827	M00110010	3	0	Reactome Gene Sets	6	L13a-mediated translational silencing of Ceruloplasmin expression		-75.9245	20.6949	36.1834	9427	109	280	67	23.9286	2.54971	3921|4736|6122|6124|6125|6128|6129|6130|6132|6133|6134|6135|6136|6137|6138|6141|6142|6143|6147|6152|6154|6155|6156|6157|6159|6160|6161|6164|6165|6167|6168|6169|6170|6171|6175|6176|6181|6187|6188|6189|6191|6193|6194|6201|6202|6203|6205|6206|6207|6208|6209|6210|6217|6222|6223|6224|6228|6229|6230|6231|6232|6233|6235|9045|9349|11224|25873	RPSA|RPL10A|RPL3|RPL4|RPL5|RPL6|RPL7|RPL7A|RPL8|RPL9|RPL10|RPL11|RPL12|RPL13|RPL15|RPL18|RPL18A|RPL19|RPL23A|RPL24|RPL26|RPL27|RPL30|RPL27A|RPL29|RPL31|RPL32|RPL34|RPL35A|RPL37|RPL37A|RPL38|RPL39|RPL41|RPLP0|RPLP1|RPLP2|RPS2|RPS3|RPS3A|RPS4X|RPS5|RPS6|RPS7|RPS8|RPS9|RPS11|RPS12|RPS13|RPS14|RPS15|RPS15A|RPS16|RPS18|RPS19|RPS20|RPS23|RPS24|RPS25|RPS26|RPS27|RPS27A|RPS29|RPL14|RPL23|RPL35|RPL36	-72.6831	0	1	0	0	-89.2226	26.3151	0	0	1	1	0	0	1	0	0	0	-75.9245	-2.03015	0	0	-3.00055	0
R-HSA-72706	M00110010	3	0	Reactome Gene Sets	6	GTP hydrolysis and joining of the 60S ribosomal subunit		-75.5265	20.5068	36.0037	9427	110	280	67	23.9286	2.54971	3921|4736|6122|6124|6125|6128|6129|6130|6132|6133|6134|6135|6136|6137|6138|6141|6142|6143|6147|6152|6154|6155|6156|6157|6159|6160|6161|6164|6165|6167|6168|6169|6170|6171|6175|6176|6181|6187|6188|6189|6191|6193|6194|6201|6202|6203|6205|6206|6207|6208|6209|6210|6217|6222|6223|6224|6228|6229|6230|6231|6232|6233|6235|9045|9349|11224|25873	RPSA|RPL10A|RPL3|RPL4|RPL5|RPL6|RPL7|RPL7A|RPL8|RPL9|RPL10|RPL11|RPL12|RPL13|RPL15|RPL18|RPL18A|RPL19|RPL23A|RPL24|RPL26|RPL27|RPL30|RPL27A|RPL29|RPL31|RPL32|RPL34|RPL35A|RPL37|RPL37A|RPL38|RPL39|RPL41|RPLP0|RPLP1|RPLP2|RPS2|RPS3|RPS3A|RPS4X|RPS5|RPS6|RPS7|RPS8|RPS9|RPS11|RPS12|RPS13|RPS14|RPS15|RPS15A|RPS16|RPS18|RPS19|RPS20|RPS23|RPS24|RPS25|RPS26|RPS27|RPS27A|RPS29|RPL14|RPL23|RPL35|RPL36	-72.3198	0	1	0	0	-89.2226	26.3151	0	0	1	1	0	0	1	0	0	0	-75.5265	-2.01161	0	0	-2.33831	0
R-HSA-927802	M00100010	2	0	Reactome Gene Sets	6	Nonsense-Mediated Decay (NMD)		-74.7484	20.1406	35.6514	9427	112	280	67	23.9286	2.54971	3921|4736|6122|6124|6125|6128|6129|6130|6132|6133|6134|6135|6136|6137|6138|6141|6142|6143|6147|6152|6154|6155|6156|6157|6159|6160|6161|6164|6165|6167|6168|6169|6170|6171|6175|6176|6181|6187|6188|6189|6191|6193|6194|6201|6202|6203|6205|6206|6207|6208|6209|6210|6217|6222|6223|6224|6228|6229|6230|6231|6232|6233|6235|9045|9349|11224|25873	RPSA|RPL10A|RPL3|RPL4|RPL5|RPL6|RPL7|RPL7A|RPL8|RPL9|RPL10|RPL11|RPL12|RPL13|RPL15|RPL18|RPL18A|RPL19|RPL23A|RPL24|RPL26|RPL27|RPL30|RPL27A|RPL29|RPL31|RPL32|RPL34|RPL35A|RPL37|RPL37A|RPL38|RPL39|RPL41|RPLP0|RPLP1|RPLP2|RPS2|RPS3|RPS3A|RPS4X|RPS5|RPS6|RPS7|RPS8|RPS9|RPS11|RPS12|RPS13|RPS14|RPS15|RPS15A|RPS16|RPS18|RPS19|RPS20|RPS23|RPS24|RPS25|RPS26|RPS27|RPS27A|RPS29|RPL14|RPL23|RPL35|RPL36	-71.6039	0	1	0	0	-89.2226	26.3151	0	0	1	0	0	0	1	0	0	0	-74.7484	0	0	0	-2.92373	0
R-HSA-975957	M00100010	2	0	Reactome Gene Sets	6	Nonsense Mediated Decay (NMD) enhanced by the Exon Junction Complex (EJC)		-74.7484	20.1406	35.6514	9427	112	280	67	23.9286	2.54971	3921|4736|6122|6124|6125|6128|6129|6130|6132|6133|6134|6135|6136|6137|6138|6141|6142|6143|6147|6152|6154|6155|6156|6157|6159|6160|6161|6164|6165|6167|6168|6169|6170|6171|6175|6176|6181|6187|6188|6189|6191|6193|6194|6201|6202|6203|6205|6206|6207|6208|6209|6210|6217|6222|6223|6224|6228|6229|6230|6231|6232|6233|6235|9045|9349|11224|25873	RPSA|RPL10A|RPL3|RPL4|RPL5|RPL6|RPL7|RPL7A|RPL8|RPL9|RPL10|RPL11|RPL12|RPL13|RPL15|RPL18|RPL18A|RPL19|RPL23A|RPL24|RPL26|RPL27|RPL30|RPL27A|RPL29|RPL31|RPL32|RPL34|RPL35A|RPL37|RPL37A|RPL38|RPL39|RPL41|RPLP0|RPLP1|RPLP2|RPS2|RPS3|RPS3A|RPS4X|RPS5|RPS6|RPS7|RPS8|RPS9|RPS11|RPS12|RPS13|RPS14|RPS15|RPS15A|RPS16|RPS18|RPS19|RPS20|RPS23|RPS24|RPS25|RPS26|RPS27|RPS27A|RPS29|RPL14|RPL23|RPL35|RPL36	-71.6039	0	1	0	0	-89.2226	26.3151	0	0	1	0	0	0	1	0	0	0	-74.7484	0	0	0	-2.92373	0
R-HSA-72613	M00100010	2	0	Reactome Gene Sets	6	Eukaryotic Translation Initiation		-74.6642	19.5676	35.3572	9427	117	280	68	24.2857	2.56263	1978|3921|4736|6122|6124|6125|6128|6129|6130|6132|6133|6134|6135|6136|6137|6138|6141|6142|6143|6147|6152|6154|6155|6156|6157|6159|6160|6161|6164|6165|6167|6168|6169|6170|6171|6175|6176|6181|6187|6188|6189|6191|6193|6194|6201|6202|6203|6205|6206|6207|6208|6209|6210|6217|6222|6223|6224|6228|6229|6230|6231|6232|6233|6235|9045|9349|11224|25873	EIF4EBP1|RPSA|RPL10A|RPL3|RPL4|RPL5|RPL6|RPL7|RPL7A|RPL8|RPL9|RPL10|RPL11|RPL12|RPL13|RPL15|RPL18|RPL18A|RPL19|RPL23A|RPL24|RPL26|RPL27|RPL30|RPL27A|RPL29|RPL31|RPL32|RPL34|RPL35A|RPL37|RPL37A|RPL38|RPL39|RPL41|RPLP0|RPLP1|RPLP2|RPS2|RPS3|RPS3A|RPS4X|RPS5|RPS6|RPS7|RPS8|RPS9|RPS11|RPS12|RPS13|RPS14|RPS15|RPS15A|RPS16|RPS18|RPS19|RPS20|RPS23|RPS24|RPS25|RPS26|RPS27|RPS27A|RPS29|RPL14|RPL23|RPL35|R…	-71.5741	0	1	0	0	-89.2226	26.3151	0	0	1	0	0	0	1	0	0	0	-74.6642	0	0	0	-2.80151	0
R-HSA-72737	M00100010	2	0	Reactome Gene Sets	6	Cap-dependent Translation Initiation		-74.6642	19.5676	35.3572	9427	117	280	68	24.2857	2.56263	1978|3921|4736|6122|6124|6125|6128|6129|6130|6132|6133|6134|6135|6136|6137|6138|6141|6142|6143|6147|6152|6154|6155|6156|6157|6159|6160|6161|6164|6165|6167|6168|6169|6170|6171|6175|6176|6181|6187|6188|6189|6191|6193|6194|6201|6202|6203|6205|6206|6207|6208|6209|6210|6217|6222|6223|6224|6228|6229|6230|6231|6232|6233|6235|9045|9349|11224|25873	EIF4EBP1|RPSA|RPL10A|RPL3|RPL4|RPL5|RPL6|RPL7|RPL7A|RPL8|RPL9|RPL10|RPL11|RPL12|RPL13|RPL15|RPL18|RPL18A|RPL19|RPL23A|RPL24|RPL26|RPL27|RPL30|RPL27A|RPL29|RPL31|RPL32|RPL34|RPL35A|RPL37|RPL37A|RPL38|RPL39|RPL41|RPLP0|RPLP1|RPLP2|RPS2|RPS3|RPS3A|RPS4X|RPS5|RPS6|RPS7|RPS8|RPS9|RPS11|RPS12|RPS13|RPS14|RPS15|RPS15A|RPS16|RPS18|RPS19|RPS20|RPS23|RPS24|RPS25|RPS26|RPS27|RPS27A|RPS29|RPL14|RPL23|RPL35|R…	-71.5741	0	1	0	0	-89.2226	26.3151	0	0	1	0	0	0	1	0	0	0	-74.6642	0	0	0	-2.80151	0
GO:0002181	M00100000	1	0	GO Biological Processes	19	cytoplasmic translation	19_GO:0008152 metabolic process	-71.1906	17.0779	33.288	9427	138	280	70	25	2.58775	3921|4736|5315|6122|6124|6125|6128|6129|6130|6132|6133|6134|6135|6136|6137|6138|6141|6142|6143|6147|6152|6154|6155|6156|6157|6159|6160|6161|6164|6165|6167|6168|6169|6170|6171|6175|6176|6181|6187|6188|6189|6191|6193|6194|6201|6202|6203|6205|6206|6207|6208|6209|6210|6217|6222|6223|6224|6228|6229|6230|6231|6232|6233|6235|7555|9045|9349|11224|25873|51372	RPSA|RPL10A|PKM|RPL3|RPL4|RPL5|RPL6|RPL7|RPL7A|RPL8|RPL9|RPL10|RPL11|RPL12|RPL13|RPL15|RPL18|RPL18A|RPL19|RPL23A|RPL24|RPL26|RPL27|RPL30|RPL27A|RPL29|RPL31|RPL32|RPL34|RPL35A|RPL37|RPL37A|RPL38|RPL39|RPL41|RPLP0|RPLP1|RPLP2|RPS2|RPS3|RPS3A|RPS4X|RPS5|RPS6|RPS7|RPS8|RPS9|RPS11|RPS12|RPS13|RPS14|RPS15|RPS15A|RPS16|RPS18|RPS19|RPS20|RPS23|RPS24|RPS25|RPS26|RPS27|RPS27A|RPS29|CNBP|RPL14|RPL23|RPL35|R…	-68.1252	0	1	0	0	-89.2226	26.3151	0	0	1	0	0	0	0	0	0	0	-71.1906	0	0	0	0	0
hsa03010	M00100000	1	0	KEGG Pathway	24	Ribosome		-69.9862	17.4764	33.2242	9427	131	280	68	24.2857	2.56263	2197|3921|4736|6122|6124|6125|6128|6129|6130|6132|6133|6134|6135|6136|6137|6138|6141|6142|6143|6147|6152|6154|6155|6156|6157|6159|6160|6161|6164|6165|6167|6168|6169|6170|6171|6175|6176|6181|6187|6188|6189|6191|6193|6194|6201|6202|6203|6205|6206|6207|6208|6209|6210|6217|6222|6223|6224|6228|6229|6230|6231|6232|6233|6235|9045|9349|11224|25873	FAU|RPSA|RPL10A|RPL3|RPL4|RPL5|RPL6|RPL7|RPL7A|RPL8|RPL9|RPL10|RPL11|RPL12|RPL13|RPL15|RPL18|RPL18A|RPL19|RPL23A|RPL24|RPL26|RPL27|RPL30|RPL27A|RPL29|RPL31|RPL32|RPL34|RPL35A|RPL37|RPL37A|RPL38|RPL39|RPL41|RPLP0|RPLP1|RPLP2|RPS2|RPS3|RPS3A|RPS4X|RPS5|RPS6|RPS7|RPS8|RPS9|RPS11|RPS12|RPS13|RPS14|RPS15|RPS15A|RPS16|RPS18|RPS19|RPS20|RPS23|RPS24|RPS25|RPS26|RPS27|RPS27A|RPS29|RPL14|RPL23|RPL35|RPL36	-66.9667	0	1	0	0	-89.2226	26.3151	0	0	1	0	0	0	0	0	0	0	-69.9862	0	0	0	0	0
ko03010	M00100000	1	0	KEGG Pathway	24	Ribosome		-69.9862	17.4764	33.2242	9427	131	280	68	24.2857	2.56263	2197|3921|4736|6122|6124|6125|6128|6129|6130|6132|6133|6134|6135|6136|6137|6138|6141|6142|6143|6147|6152|6154|6155|6156|6157|6159|6160|6161|6164|6165|6167|6168|6169|6170|6171|6175|6176|6181|6187|6188|6189|6191|6193|6194|6201|6202|6203|6205|6206|6207|6208|6209|6210|6217|6222|6223|6224|6228|6229|6230|6231|6232|6233|6235|9045|9349|11224|25873	FAU|RPSA|RPL10A|RPL3|RPL4|RPL5|RPL6|RPL7|RPL7A|RPL8|RPL9|RPL10|RPL11|RPL12|RPL13|RPL15|RPL18|RPL18A|RPL19|RPL23A|RPL24|RPL26|RPL27|RPL30|RPL27A|RPL29|RPL31|RPL32|RPL34|RPL35A|RPL37|RPL37A|RPL38|RPL39|RPL41|RPLP0|RPLP1|RPLP2|RPS2|RPS3|RPS3A|RPS4X|RPS5|RPS6|RPS7|RPS8|RPS9|RPS11|RPS12|RPS13|RPS14|RPS15|RPS15A|RPS16|RPS18|RPS19|RPS20|RPS23|RPS24|RPS25|RPS26|RPS27|RPS27A|RPS29|RPL14|RPL23|RPL35|RPL36	-66.9667	0	1	0	0	-89.2226	26.3151	0	0	1	0	0	0	0	0	0	0	-69.9862	0	0	0	0	0
R-HSA-168273	M00100010	2	0	Reactome Gene Sets	6	Influenza Viral RNA Transcription and Replication		-69.3806	17.2136	32.9464	9427	133	280	68	24.2857	2.56263	3320|3921|4736|6122|6124|6125|6128|6129|6130|6132|6133|6134|6135|6136|6137|6138|6141|6142|6143|6147|6152|6154|6155|6156|6157|6159|6160|6161|6164|6165|6167|6168|6169|6170|6171|6175|6176|6181|6187|6188|6189|6191|6193|6194|6201|6202|6203|6205|6206|6207|6208|6209|6210|6217|6222|6223|6224|6228|6229|6230|6231|6232|6233|6235|9045|9349|11224|25873	HSP90AA1|RPSA|RPL10A|RPL3|RPL4|RPL5|RPL6|RPL7|RPL7A|RPL8|RPL9|RPL10|RPL11|RPL12|RPL13|RPL15|RPL18|RPL18A|RPL19|RPL23A|RPL24|RPL26|RPL27|RPL30|RPL27A|RPL29|RPL31|RPL32|RPL34|RPL35A|RPL37|RPL37A|RPL38|RPL39|RPL41|RPLP0|RPLP1|RPLP2|RPS2|RPS3|RPS3A|RPS4X|RPS5|RPS6|RPS7|RPS8|RPS9|RPS11|RPS12|RPS13|RPS14|RPS15|RPS15A|RPS16|RPS18|RPS19|RPS20|RPS23|RPS24|RPS25|RPS26|RPS27|RPS27A|RPS29|RPL14|RPL23|RPL35|R…	-66.3822	0	1	0	0	-89.2226	26.3151	0	0	1	0	0	0	1	0	0	0	-69.3806	0	0	0	-2.45294	0
R-HSA-9711097	M10100000	2	0	Reactome Gene Sets	6	Cellular response to starvation		-66.3133	16.346	31.7726	9427	138	280	67	23.9286	2.54971	3921|4736|6122|6124|6125|6128|6129|6130|6132|6133|6134|6135|6136|6137|6138|6141|6142|6143|6147|6152|6154|6155|6156|6157|6159|6160|6161|6164|6165|6167|6168|6169|6170|6171|6175|6176|6181|6187|6188|6189|6191|6193|6194|6201|6202|6203|6205|6206|6207|6208|6209|6210|6217|6222|6223|6224|6228|6229|6230|6231|6232|6233|6235|9045|9349|11224|25873	RPSA|RPL10A|RPL3|RPL4|RPL5|RPL6|RPL7|RPL7A|RPL8|RPL9|RPL10|RPL11|RPL12|RPL13|RPL15|RPL18|RPL18A|RPL19|RPL23A|RPL24|RPL26|RPL27|RPL30|RPL27A|RPL29|RPL31|RPL32|RPL34|RPL35A|RPL37|RPL37A|RPL38|RPL39|RPL41|RPLP0|RPLP1|RPLP2|RPS2|RPS3|RPS3A|RPS4X|RPS5|RPS6|RPS7|RPS8|RPS9|RPS11|RPS12|RPS13|RPS14|RPS15|RPS15A|RPS16|RPS18|RPS19|RPS20|RPS23|RPS24|RPS25|RPS26|RPS27|RPS27A|RPS29|RPL14|RPL23|RPL35|RPL36	-63.3351	0	1	0	0	-89.2226	26.3151	1	0	1	0	0	0	0	0	-2.00873	0	-66.3133	0	0	0	0	0
R-HSA-168255	M00100010	2	0	Reactome Gene Sets	6	Influenza Infection		-66.2812	15.4872	31.2918	9427	150	280	69	24.6429	2.57531	3320|3838|3921|4736|6122|6124|6125|6128|6129|6130|6132|6133|6134|6135|6136|6137|6138|6141|6142|6143|6147|6152|6154|6155|6156|6157|6159|6160|6161|6164|6165|6167|6168|6169|6170|6171|6175|6176|6181|6187|6188|6189|6191|6193|6194|6201|6202|6203|6205|6206|6207|6208|6209|6210|6217|6222|6223|6224|6228|6229|6230|6231|6232|6233|6235|9045|9349|11224|25873	HSP90AA1|KPNA2|RPSA|RPL10A|RPL3|RPL4|RPL5|RPL6|RPL7|RPL7A|RPL8|RPL9|RPL10|RPL11|RPL12|RPL13|RPL15|RPL18|RPL18A|RPL19|RPL23A|RPL24|RPL26|RPL27|RPL30|RPL27A|RPL29|RPL31|RPL32|RPL34|RPL35A|RPL37|RPL37A|RPL38|RPL39|RPL41|RPLP0|RPLP1|RPLP2|RPS2|RPS3|RPS3A|RPS4X|RPS5|RPS6|RPS7|RPS8|RPS9|RPS11|RPS12|RPS13|RPS14|RPS15|RPS15A|RPS16|RPS18|RPS19|RPS20|RPS23|RPS24|RPS25|RPS26|RPS27|RPS27A|RPS29|RPL14|RPL23|R…	-63.3224	0	1	0	0	-89.2226	26.3151	0	0	1	0	0	0	1	0	0	0	-66.2812	0	0	0	-2.14053	0
R-HSA-9010553	M00100010	2	0	Reactome Gene Sets	6	Regulation of expression of SLITs and ROBOs		-64.3034	14.7031	30.3901	9427	158	280	69	24.6429	2.57531	3921|4736|5688|6122|6124|6125|6128|6129|6130|6132|6133|6134|6135|6136|6137|6138|6141|6142|6143|6147|6152|6154|6155|6156|6157|6159|6160|6161|6164|6165|6167|6168|6169|6170|6171|6175|6176|6181|6187|6188|6189|6191|6193|6194|6201|6202|6203|6205|6206|6207|6208|6209|6210|6217|6222|6223|6224|6228|6229|6230|6231|6232|6233|6235|6923|9045|9349|11224|25873	RPSA|RPL10A|PSMA7|RPL3|RPL4|RPL5|RPL6|RPL7|RPL7A|RPL8|RPL9|RPL10|RPL11|RPL12|RPL13|RPL15|RPL18|RPL18A|RPL19|RPL23A|RPL24|RPL26|RPL27|RPL30|RPL27A|RPL29|RPL31|RPL32|RPL34|RPL35A|RPL37|RPL37A|RPL38|RPL39|RPL41|RPLP0|RPLP1|RPLP2|RPS2|RPS3|RPS3A|RPS4X|RPS5|RPS6|RPS7|RPS8|RPS9|RPS11|RPS12|RPS13|RPS14|RPS15|RPS15A|RPS16|RPS18|RPS19|RPS20|RPS23|RPS24|RPS25|RPS26|RPS27|RPS27A|RPS29|ELOB|RPL14|RPL23|RPL35…	-61.3631	0	1	0	0	-89.2226	26.3151	0	0	1	0	0	0	1	0	0	0	-64.3034	0	0	0	-2.53828	0
GO:0051301	M11111111	8	0	GO Biological Processes	19	cell division	19_GO:0009987 cellular process	-63.1197	11.348	27.4865	9427	472	132	75	56.8182	4.31129	332|699|701|890|891|983|991|994|995|1058|1062|1063|1163|1164|1894|3619|3832|3833|4085|4751|5347|6790|7153|8900|9055|9133|9212|9232|9493|9585|9918|9928|10051|10112|10376|10403|10460|10592|10615|11004|11065|11113|11130|11339|22974|23397|24137|26271|26586|27338|29127|51203|54443|54478|54820|54908|55143|55165|55320|57082|57405|64151|79866|81610|83461|83540|84722|89958|90417|147841|151246|151648|15731…	BIRC5|BUB1|BUB1B|CCNA2|CCNB1|CDK1|CDC20|CDC25B|CDC25C|CENPA|CENPE|CENPF|CKS1B|CKS2|ECT2|INCENP|KIF11|KIFC1|MAD2L1|NEK2|PLK1|AURKA|TOP2A|CCNA1|PRC1|CCNB2|AURKB|PTTG1|KIF23|KIF20B|NCAPD2|KIF14|SMC4|KIF20A|TUBA1B|NDC80|TACC3|SMC2|SPAG5|KIF2C|UBE2C|CIT|ZWINT|OIP5|TPX2|NCAPH|KIF4A|FBXO5|CKAP2|UBE2S|RACGAP1|NUSAP1|ANLN|PIMREG|NDE1|SPDL1|CDCA8|CEP55|MIS18BP1|KNL1|SPC25|NCAPG|BORA|FAM83D|CDCA3|NUF2|PSRC1…	-60.1971	0	2	1	1	-63.1197	21.0738	1	1	1	1	1	1	1	1	-22.7342	-16.9191	-28.417	-53.2915	-52.4187	-4.81763	-60.921	-63.1197
GO:0044391	M00100000	1	0	GO Cellular Components	20	ribosomal subunit		-60.5296	13.2748	28.6759	9427	175	280	69	24.6429	2.57531	3921|4736|4869|6122|6124|6125|6128|6129|6130|6132|6133|6134|6135|6136|6137|6138|6141|6142|6143|6147|6152|6154|6155|6156|6157|6159|6160|6161|6164|6165|6167|6168|6169|6170|6171|6175|6176|6181|6187|6188|6189|6191|6193|6194|6201|6202|6203|6205|6206|6207|6208|6209|6210|6217|6222|6223|6224|6228|6229|6230|6231|6232|6233|6235|9045|9349|10399|11224|25873	RPSA|RPL10A|NPM1|RPL3|RPL4|RPL5|RPL6|RPL7|RPL7A|RPL8|RPL9|RPL10|RPL11|RPL12|RPL13|RPL15|RPL18|RPL18A|RPL19|RPL23A|RPL24|RPL26|RPL27|RPL30|RPL27A|RPL29|RPL31|RPL32|RPL34|RPL35A|RPL37|RPL37A|RPL38|RPL39|RPL41|RPLP0|RPLP1|RPLP2|RPS2|RPS3|RPS3A|RPS4X|RPS5|RPS6|RPS7|RPS8|RPS9|RPS11|RPS12|RPS13|RPS14|RPS15|RPS15A|RPS16|RPS18|RPS19|RPS20|RPS23|RPS24|RPS25|RPS26|RPS27|RPS27A|RPS29|RPL14|RPL23|RACK1|RPL35…	-57.6404	0	1	0	0	-89.2226	26.3151	0	0	1	0	0	0	0	0	0	0	-60.5296	0	0	0	0	0
GO:1903047	M11111111	8	0	GO Biological Processes	19	mitotic cell cycle process	19_GO:0009987 cellular process	-59.7806	9.9957	25.731	9427	543	132	76	57.5758	4.3017	699|701|890|891|983|991|994|995|1031|1033|1058|1062|1063|1164|1894|2305|3619|3832|3833|3835|4085|4288|4751|5347|6491|6790|7272|8900|9055|9133|9212|9232|9493|9585|9787|9833|9918|9928|10051|10112|10403|10460|10592|10615|10926|11004|11065|11113|11130|22974|23397|24137|26255|26271|26586|27338|29127|51203|51512|54443|54820|54908|55143|55165|56992|57405|64151|79866|81930|83540|84722|89958|90417|151246|…	BUB1|BUB1B|CCNA2|CCNB1|CDK1|CDC20|CDC25B|CDC25C|CDKN2C|CDKN3|CENPA|CENPE|CENPF|CKS2|ECT2|FOXM1|INCENP|KIF11|KIFC1|KIF22|MAD2L1|MKI67|NEK2|PLK1|STIL|AURKA|TTK|CCNA1|PRC1|CCNB2|AURKB|PTTG1|KIF23|KIF20B|DLGAP5|MELK|NCAPD2|KIF14|SMC4|KIF20A|NDC80|TACC3|SMC2|SPAG5|DBF4|KIF2C|UBE2C|CIT|ZWINT|TPX2|NCAPH|KIF4A|PTTG3P|FBXO5|CKAP2|UBE2S|RACGAP1|NUSAP1|GTSE1|ANLN|NDE1|SPDL1|CDCA8|CEP55|KIF15|SPC25|NCAPG|BOR…	-56.9071	0	2	0	0	-63.1197	21.0738	1	1	1	1	1	1	1	1	-23.9759	-12.255	-29.4973	-42.847	-42.9795	-4.52067	-53.298	-59.7806
R-HSA-6791226	M00110000	2	0	Reactome Gene Sets	6	Major pathway of rRNA processing in the nucleolus and cytosol		-58.8876	13.008	28.1344	9427	176	280	68	24.2857	2.56263	3921|4691|4736|6122|6124|6125|6128|6129|6130|6132|6133|6134|6135|6136|6137|6138|6141|6142|6143|6147|6152|6154|6155|6156|6157|6159|6160|6161|6164|6165|6167|6168|6169|6170|6171|6175|6176|6181|6187|6188|6189|6191|6193|6194|6201|6202|6203|6205|6206|6207|6208|6209|6210|6217|6222|6223|6224|6228|6229|6230|6231|6232|6233|6235|9045|9349|11224|25873	RPSA|NCL|RPL10A|RPL3|RPL4|RPL5|RPL6|RPL7|RPL7A|RPL8|RPL9|RPL10|RPL11|RPL12|RPL13|RPL15|RPL18|RPL18A|RPL19|RPL23A|RPL24|RPL26|RPL27|RPL30|RPL27A|RPL29|RPL31|RPL32|RPL34|RPL35A|RPL37|RPL37A|RPL38|RPL39|RPL41|RPLP0|RPLP1|RPLP2|RPS2|RPS3|RPS3A|RPS4X|RPS5|RPS6|RPS7|RPS8|RPS9|RPS11|RPS12|RPS13|RPS14|RPS15|RPS15A|RPS16|RPS18|RPS19|RPS20|RPS23|RPS24|RPS25|RPS26|RPS27|RPS27A|RPS29|RPL14|RPL23|RPL35|RPL36	-56.0295	0	1	0	0	-89.2226	26.3151	0	0	1	1	0	0	0	0	0	0	-58.8876	-2.05608	0	0	0	0
GO:0000280	M11111111	8	0	GO Biological Processes	19	nuclear division	19_GO:0009987 cellular process	-58.6491	14.5607	28.8826	9427	309	132	63	47.7273	4.34744	699|701|891|991|994|995|1062|1063|1164|3619|3832|3833|3835|4085|4288|4603|4751|5347|6790|7153|7272|8900|9055|9133|9212|9232|9493|9585|9787|9918|9928|10051|10403|10460|10592|10615|11004|11065|11130|22974|23397|24137|26255|26271|27338|29127|51203|54443|54820|54908|55143|55165|56992|64151|79866|81930|83540|84722|90417|151246|151648|157313|259266	BUB1|BUB1B|CCNB1|CDC20|CDC25B|CDC25C|CENPE|CENPF|CKS2|INCENP|KIF11|KIFC1|KIF22|MAD2L1|MKI67|MYBL1|NEK2|PLK1|AURKA|TOP2A|TTK|CCNA1|PRC1|CCNB2|AURKB|PTTG1|KIF23|KIF20B|DLGAP5|NCAPD2|KIF14|SMC4|NDC80|TACC3|SMC2|SPAG5|KIF2C|UBE2C|ZWINT|TPX2|NCAPH|KIF4A|PTTG3P|FBXO5|UBE2S|RACGAP1|NUSAP1|ANLN|NDE1|SPDL1|CDCA8|CEP55|KIF15|NCAPG|BORA|KIF18A|NUF2|PSRC1|KNSTRN|SGO2|SGO1|CDCA2|ASPM	-55.8057	0	2	0	0	-63.1197	21.0738	1	1	1	1	1	1	1	1	-19.1938	-12.2279	-22.9064	-38.3888	-38.8435	-5.72304	-43.7132	-58.6491
R-HSA-8868773	M00110000	2	0	Reactome Gene Sets	6	rRNA processing in the nucleus and cytosol		-58.344	12.4897	27.6891	9427	186	280	69	24.6429	2.57531	3921|4691|4736|6122|6124|6125|6128|6129|6130|6132|6133|6134|6135|6136|6137|6138|6141|6142|6143|6147|6152|6154|6155|6156|6157|6159|6160|6161|6164|6165|6167|6168|6169|6170|6171|6175|6176|6181|6187|6188|6189|6191|6193|6194|6201|6202|6203|6205|6206|6207|6208|6209|6210|6217|6222|6223|6224|6228|6229|6230|6231|6232|6233|6235|9045|9349|11224|25873|55651	RPSA|NCL|RPL10A|RPL3|RPL4|RPL5|RPL6|RPL7|RPL7A|RPL8|RPL9|RPL10|RPL11|RPL12|RPL13|RPL15|RPL18|RPL18A|RPL19|RPL23A|RPL24|RPL26|RPL27|RPL30|RPL27A|RPL29|RPL31|RPL32|RPL34|RPL35A|RPL37|RPL37A|RPL38|RPL39|RPL41|RPLP0|RPLP1|RPLP2|RPS2|RPS3|RPS3A|RPS4X|RPS5|RPS6|RPS7|RPS8|RPS9|RPS11|RPS12|RPS13|RPS14|RPS15|RPS15A|RPS16|RPS18|RPS19|RPS20|RPS23|RPS24|RPS25|RPS26|RPS27|RPS27A|RPS29|RPL14|RPL23|RPL35|RPL36|…	-55.5148	0	1	0	0	-89.2226	26.3151	0	0	1	1	0	0	0	0	0	0	-58.344	-2.43178	0	0	0	0
R-HSA-376176	M00100000	1	0	Reactome Gene Sets	6	Signaling by ROBO receptors		-57.3357	11.843	27.0473	9427	199	280	70	25	2.58775	3921|4736|5216|5688|6122|6124|6125|6128|6129|6130|6132|6133|6134|6135|6136|6137|6138|6141|6142|6143|6147|6152|6154|6155|6156|6157|6159|6160|6161|6164|6165|6167|6168|6169|6170|6171|6175|6176|6181|6187|6188|6189|6191|6193|6194|6201|6202|6203|6205|6206|6207|6208|6209|6210|6217|6222|6223|6224|6228|6229|6230|6231|6232|6233|6235|6923|9045|9349|11224|25873	RPSA|RPL10A|PFN1|PSMA7|RPL3|RPL4|RPL5|RPL6|RPL7|RPL7A|RPL8|RPL9|RPL10|RPL11|RPL12|RPL13|RPL15|RPL18|RPL18A|RPL19|RPL23A|RPL24|RPL26|RPL27|RPL30|RPL27A|RPL29|RPL31|RPL32|RPL34|RPL35A|RPL37|RPL37A|RPL38|RPL39|RPL41|RPLP0|RPLP1|RPLP2|RPS2|RPS3|RPS3A|RPS4X|RPS5|RPS6|RPS7|RPS8|RPS9|RPS11|RPS12|RPS13|RPS14|RPS15|RPS15A|RPS16|RPS18|RPS19|RPS20|RPS23|RPS24|RPS25|RPS26|RPS27|RPS27A|RPS29|ELOB|RPL14|RPL23|…	-54.5203	0	1	0	0	-89.2226	26.3151	0	0	1	0	0	0	0	0	0	0	-57.3357	0	0	0	0	0
R-HSA-72312	M00110000	2	0	Reactome Gene Sets	6	rRNA processing		-56.6803	11.9132	26.9418	9427	195	280	69	24.6429	2.57531	3921|4691|4736|6122|6124|6125|6128|6129|6130|6132|6133|6134|6135|6136|6137|6138|6141|6142|6143|6147|6152|6154|6155|6156|6157|6159|6160|6161|6164|6165|6167|6168|6169|6170|6171|6175|6176|6181|6187|6188|6189|6191|6193|6194|6201|6202|6203|6205|6206|6207|6208|6209|6210|6217|6222|6223|6224|6228|6229|6230|6231|6232|6233|6235|9045|9349|11224|25873|55651	RPSA|NCL|RPL10A|RPL3|RPL4|RPL5|RPL6|RPL7|RPL7A|RPL8|RPL9|RPL10|RPL11|RPL12|RPL13|RPL15|RPL18|RPL18A|RPL19|RPL23A|RPL24|RPL26|RPL27|RPL30|RPL27A|RPL29|RPL31|RPL32|RPL34|RPL35A|RPL37|RPL37A|RPL38|RPL39|RPL41|RPLP0|RPLP1|RPLP2|RPS2|RPS3|RPS3A|RPS4X|RPS5|RPS6|RPS7|RPS8|RPS9|RPS11|RPS12|RPS13|RPS14|RPS15|RPS15A|RPS16|RPS18|RPS19|RPS20|RPS23|RPS24|RPS25|RPS26|RPS27|RPS27A|RPS29|RPL14|RPL23|RPL35|RPL36|…	-53.8783	0	1	0	0	-89.2226	26.3151	0	0	1	1	0	0	0	0	0	0	-56.6803	-2.29751	0	0	0	0
GO:0048285	M11111111	8	0	GO Biological Processes	19	organelle fission	19_GO:0009987 cellular process	-55.4216	13.0413	27.153	9427	345	132	63	47.7273	4.34744	699|701|891|991|994|995|1062|1063|1164|3619|3832|3833|3835|4085|4288|4603|4751|5347|6790|7153|7272|8900|9055|9133|9212|9232|9493|9585|9787|9918|9928|10051|10403|10460|10592|10615|11004|11065|11130|22974|23397|24137|26255|26271|27338|29127|51203|54443|54820|54908|55143|55165|56992|64151|79866|81930|83540|84722|90417|151246|151648|157313|259266	BUB1|BUB1B|CCNB1|CDC20|CDC25B|CDC25C|CENPE|CENPF|CKS2|INCENP|KIF11|KIFC1|KIF22|MAD2L1|MKI67|MYBL1|NEK2|PLK1|AURKA|TOP2A|TTK|CCNA1|PRC1|CCNB2|AURKB|PTTG1|KIF23|KIF20B|DLGAP5|NCAPD2|KIF14|SMC4|NDC80|TACC3|SMC2|SPAG5|KIF2C|UBE2C|ZWINT|TPX2|NCAPH|KIF4A|PTTG3P|FBXO5|UBE2S|RACGAP1|NUSAP1|ANLN|NDE1|SPDL1|CDCA8|CEP55|KIF15|NCAPG|BORA|KIF18A|NUF2|PSRC1|KNSTRN|SGO2|SGO1|CDCA2|ASPM	-52.6325	0	2	0	0	-63.1197	21.0738	1	1	1	1	1	1	1	1	-17.0105	-11.4534	-20.7039	-37.0528	-36.7421	-5.48652	-40.8041	-55.4216
GO:0140014	M11111111	8	0	GO Biological Processes	19	mitotic nuclear division	19_GO:0009987 cellular process	-55.2938	16.8748	29.4952	9427	237	132	56	42.4242	4.3017	699|701|891|991|995|1062|1063|3619|3832|3833|3835|4085|4288|4751|5347|6790|7272|9055|9212|9232|9493|9585|9787|9918|9928|10051|10403|10460|10592|10615|11004|11065|11130|22974|23397|24137|26255|26271|27338|29127|51203|54443|54820|54908|55143|55165|56992|64151|79866|81930|83540|84722|90417|151246|151648|157313	BUB1|BUB1B|CCNB1|CDC20|CDC25C|CENPE|CENPF|INCENP|KIF11|KIFC1|KIF22|MAD2L1|MKI67|NEK2|PLK1|AURKA|TTK|PRC1|AURKB|PTTG1|KIF23|KIF20B|DLGAP5|NCAPD2|KIF14|SMC4|NDC80|TACC3|SMC2|SPAG5|KIF2C|UBE2C|ZWINT|TPX2|NCAPH|KIF4A|PTTG3P|FBXO5|UBE2S|RACGAP1|NUSAP1|ANLN|NDE1|SPDL1|CDCA8|CEP55|KIF15|NCAPG|BORA|KIF18A|NUF2|PSRC1|KNSTRN|SGO2|SGO1|CDCA2	-52.5173	0	2	0	0	-63.1197	21.0738	1	1	1	1	1	1	1	1	-16.3606	-11.6276	-24.5062	-36.6009	-38.3871	-4.59884	-40.1479	-55.2938
GO:0005840	M00100000	1	0	GO Cellular Components	20	ribosome		-55.1183	11.1167	26.0654	9427	212	280	70	25	2.58775	689|3921|4736|4869|6122|6124|6125|6128|6129|6130|6132|6133|6134|6135|6136|6137|6138|6141|6142|6143|6147|6152|6154|6155|6156|6157|6159|6160|6161|6164|6165|6167|6168|6169|6170|6171|6175|6176|6181|6187|6188|6189|6191|6193|6194|6201|6202|6203|6205|6206|6207|6208|6209|6210|6217|6222|6223|6224|6228|6229|6230|6231|6232|6233|6235|9045|9349|10399|11224|25873	BTF3|RPSA|RPL10A|NPM1|RPL3|RPL4|RPL5|RPL6|RPL7|RPL7A|RPL8|RPL9|RPL10|RPL11|RPL12|RPL13|RPL15|RPL18|RPL18A|RPL19|RPL23A|RPL24|RPL26|RPL27|RPL30|RPL27A|RPL29|RPL31|RPL32|RPL34|RPL35A|RPL37|RPL37A|RPL38|RPL39|RPL41|RPLP0|RPLP1|RPLP2|RPS2|RPS3|RPS3A|RPS4X|RPS5|RPS6|RPS7|RPS8|RPS9|RPS11|RPS12|RPS13|RPS14|RPS15|RPS15A|RPS16|RPS18|RPS19|RPS20|RPS23|RPS24|RPS25|RPS26|RPS27|RPS27A|RPS29|RPL14|RPL23|RACK1|…	-52.354	0	1	0	0	-89.2226	26.3151	0	0	1	0	0	0	0	0	0	0	-55.1183	0	0	0	0	0
GO:0007059	M11111111	8	0	GO Biological Processes	19	chromosome segregation	19_GO:0009987 cellular process	-53.1404	14.966	27.8518	9427	272	132	57	43.1818	4.31129	332|699|701|891|991|1062|1063|1894|3619|3833|3835|4085|4288|4751|5347|7153|7272|9055|9212|9232|9493|9787|9918|9928|10051|10403|10460|10592|10615|11004|11065|11130|11339|23397|24137|26255|26271|29127|51203|54820|54908|55143|55165|55355|55839|57082|57405|64151|81610|81930|83540|84722|90417|151246|151648|157313|221150	BIRC5|BUB1|BUB1B|CCNB1|CDC20|CENPE|CENPF|ECT2|INCENP|KIFC1|KIF22|MAD2L1|MKI67|NEK2|PLK1|TOP2A|TTK|PRC1|AURKB|PTTG1|KIF23|DLGAP5|NCAPD2|KIF14|SMC4|NDC80|TACC3|SMC2|SPAG5|KIF2C|UBE2C|ZWINT|OIP5|NCAPH|KIF4A|PTTG3P|FBXO5|RACGAP1|NUSAP1|NDE1|SPDL1|CDCA8|CEP55|HJURP|CENPN|KNL1|SPC25|NCAPG|FAM83D|KIF18A|NUF2|PSRC1|KNSTRN|SGO2|SGO1|CDCA2|SKA3	-50.4108	0	2	0	0	-63.1197	21.0738	1	1	1	1	1	1	1	1	-17.8767	-11.9306	-21.8596	-37.4973	-40.2876	-2.92275	-41.9481	-53.1404
GO:0022625	M00100000	1	0	GO Cellular Components	20	cytosolic large ribosomal subunit		-49.4129	24.4857	30.5613	9427	55	280	40	14.2857	2.09121	4736|6122|6124|6125|6128|6129|6130|6132|6133|6134|6135|6136|6137|6138|6141|6142|6143|6147|6152|6154|6155|6156|6157|6159|6160|6161|6164|6165|6167|6168|6169|6170|6171|6175|6176|6181|9045|9349|11224|25873	RPL10A|RPL3|RPL4|RPL5|RPL6|RPL7|RPL7A|RPL8|RPL9|RPL10|RPL11|RPL12|RPL13|RPL15|RPL18|RPL18A|RPL19|RPL23A|RPL24|RPL26|RPL27|RPL30|RPL27A|RPL29|RPL31|RPL32|RPL34|RPL35A|RPL37|RPL37A|RPL38|RPL39|RPL41|RPLP0|RPLP1|RPLP2|RPL14|RPL23|RPL35|RPL36	-46.7051	0	1	0	0	-89.2226	26.3151	0	0	1	0	0	0	0	0	0	0	-49.4129	0	0	0	0	0
R-HSA-69278	M11111111	8	0	Reactome Gene Sets	6	Cell Cycle, Mitotic		-49.0851	8.2109	22.4311	9427	480	177	74	41.8079	3.70744	332|595|699|701|890|891|894|983|990|991|994|995|1058|1060|1062|1063|1163|1719|3014|3161|3326|3619|3978|4001|4085|4171|4172|4173|4175|4751|4957|5111|5347|5885|5905|6117|6118|6790|7153|7298|7314|9133|9134|9184|9493|9738|9793|10051|10112|10383|10592|10926|11004|11065|22974|51053|51343|54820|54908|55143|57082|57405|64151|79023|79866|81620|81930|83540|84790|91687|151246|151648|203068|348235	BIRC5|CCND1|BUB1|BUB1B|CCNA2|CCNB1|CCND2|CDK1|CDC6|CDC20|CDC25B|CDC25C|CENPA|CENPC|CENPE|CENPF|CKS1B|DHFR|H2AX|HMMR|HSP90AB1|INCENP|LIG1|LMNB1|MAD2L1|MCM2|MCM3|MCM4|MCM6|NEK2|ODF2|PCNA|PLK1|RAD21|RANGAP1|RPA1|RPA2|AURKA|TOP2A|TYMS|UBB|CCNB2|CCNE2|BUB3|KIF23|CCP110|CKAP5|SMC4|KIF20A|TUBB4B|SMC2|DBF4|KIF2C|UBE2C|TPX2|GMNN|FZR1|NDE1|SPDL1|CDCA8|KNL1|SPC25|NCAPG|NUP37|BORA|CDT1|KIF18A|NUF2|TUBA1C|CEN…	-46.3878	0	2	0	0	-63.1197	21.0738	1	1	1	1	1	1	1	1	-27.668	-12.2252	-20.0918	-35.9953	-45.4789	-3.40407	-49.0851	-44.7738
R-HSA-1640170	M11111111	8	0	Reactome Gene Sets	6	Cell Cycle		-48.2397	7.16786	21.3455	9427	587	177	79	44.6328	3.73651	332|595|699|701|890|891|894|983|990|991|994|995|1058|1060|1062|1063|1163|1719|3014|3161|3326|3619|3978|4001|4085|4171|4172|4173|4175|4751|4869|4957|5111|5347|5885|5905|6117|6118|6790|7153|7298|7314|9133|9134|9184|9493|9738|9793|10051|10112|10383|10592|10926|11004|11065|22974|51053|51343|54820|54908|55143|55320|55355|57082|57405|63967|64151|79023|79866|80119|81620|81930|83540|84790|91687|151246|15…	BIRC5|CCND1|BUB1|BUB1B|CCNA2|CCNB1|CCND2|CDK1|CDC6|CDC20|CDC25B|CDC25C|CENPA|CENPC|CENPE|CENPF|CKS1B|DHFR|H2AX|HMMR|HSP90AB1|INCENP|LIG1|LMNB1|MAD2L1|MCM2|MCM3|MCM4|MCM6|NEK2|NPM1|ODF2|PCNA|PLK1|RAD21|RANGAP1|RPA1|RPA2|AURKA|TOP2A|TYMS|UBB|CCNB2|CCNE2|BUB3|KIF23|CCP110|CKAP5|SMC4|KIF20A|TUBB4B|SMC2|DBF4|KIF2C|UBE2C|TPX2|GMNN|FZR1|NDE1|SPDL1|CDCA8|MIS18BP1|HJURP|KNL1|SPC25|CLSPN|NCAPG|NUP37|BORA|P…	-45.5526	0	2	0	0	-63.1197	21.0738	1	1	1	1	1	1	1	1	-30.3706	-11.599	-19.8617	-39.4748	-43.9447	-3.06991	-48.2397	-44.1734
R-HSA-72766	M00100000	1	0	Reactome Gene Sets	6	Translation		-47.9267	8.59605	22.6581	9427	282	280	72	25.7143	2.61193	1915|1937|1978|3921|4736|5464|6122|6124|6125|6128|6129|6130|6132|6133|6134|6135|6136|6137|6138|6141|6142|6143|6147|6152|6154|6155|6156|6157|6159|6160|6161|6164|6165|6167|6168|6169|6170|6171|6175|6176|6181|6187|6188|6189|6191|6193|6194|6201|6202|6203|6205|6206|6207|6208|6209|6210|6217|6222|6223|6224|6228|6229|6230|6231|6232|6233|6235|6727|9045|9349|11224|25873	EEF1A1|EEF1G|EIF4EBP1|RPSA|RPL10A|PPA1|RPL3|RPL4|RPL5|RPL6|RPL7|RPL7A|RPL8|RPL9|RPL10|RPL11|RPL12|RPL13|RPL15|RPL18|RPL18A|RPL19|RPL23A|RPL24|RPL26|RPL27|RPL30|RPL27A|RPL29|RPL31|RPL32|RPL34|RPL35A|RPL37|RPL37A|RPL38|RPL39|RPL41|RPLP0|RPLP1|RPLP2|RPS2|RPS3|RPS3A|RPS4X|RPS5|RPS6|RPS7|RPS8|RPS9|RPS11|RPS12|RPS13|RPS14|RPS15|RPS15A|RPS16|RPS18|RPS19|RPS20|RPS23|RPS24|RPS25|RPS26|RPS27|RPS27A|RPS29|S…	-45.2495	0	1	0	0	-89.2226	26.3151	0	0	1	0	0	0	0	0	0	0	-47.9267	0	0	0	0	0
R-HSA-71291	M00100000	1	0	Reactome Gene Sets	6	Metabolism of amino acids and derivatives		-47.1713	8.96943	22.7532	9427	259	280	69	24.6429	2.57531	1152|3921|4736|5688|6122|6124|6125|6128|6129|6130|6132|6133|6134|6135|6136|6137|6138|6141|6142|6143|6147|6152|6154|6155|6156|6157|6159|6160|6161|6164|6165|6167|6168|6169|6170|6171|6175|6176|6181|6187|6188|6189|6191|6193|6194|6201|6202|6203|6205|6206|6207|6208|6209|6210|6217|6222|6223|6224|6228|6229|6230|6231|6232|6233|6235|9045|9349|11224|25873	CKB|RPSA|RPL10A|PSMA7|RPL3|RPL4|RPL5|RPL6|RPL7|RPL7A|RPL8|RPL9|RPL10|RPL11|RPL12|RPL13|RPL15|RPL18|RPL18A|RPL19|RPL23A|RPL24|RPL26|RPL27|RPL30|RPL27A|RPL29|RPL31|RPL32|RPL34|RPL35A|RPL37|RPL37A|RPL38|RPL39|RPL41|RPLP0|RPLP1|RPLP2|RPS2|RPS3|RPS3A|RPS4X|RPS5|RPS6|RPS7|RPS8|RPS9|RPS11|RPS12|RPS13|RPS14|RPS15|RPS15A|RPS16|RPS18|RPS19|RPS20|RPS23|RPS24|RPS25|RPS26|RPS27|RPS27A|RPS29|RPL14|RPL23|RPL35|…	-44.504	0	1	0	0	-89.2226	26.3151	0	0	1	0	0	0	0	0	0	0	-47.1713	0	0	0	0	0
GO:0000070	M11111011	7	0	GO Biological Processes	19	mitotic sister chromatid segregation	19_GO:0009987 cellular process	-46.912	20.6732	29.1385	9427	152	132	44	33.3333	4.10305	699|701|891|991|1062|1063|3619|3833|3835|4085|4751|5347|7272|9055|9212|9232|9493|9787|9918|9928|10051|10403|10460|10592|10615|11004|11065|11130|23397|24137|26255|26271|29127|51203|54908|55143|55165|64151|81930|83540|84722|90417|151246|151648	BUB1|BUB1B|CCNB1|CDC20|CENPE|CENPF|INCENP|KIFC1|KIF22|MAD2L1|NEK2|PLK1|TTK|PRC1|AURKB|PTTG1|KIF23|DLGAP5|NCAPD2|KIF14|SMC4|NDC80|TACC3|SMC2|SPAG5|KIF2C|UBE2C|ZWINT|NCAPH|KIF4A|PTTG3P|FBXO5|RACGAP1|NUSAP1|SPDL1|CDCA8|CEP55|NCAPG|KIF18A|NUF2|PSRC1|KNSTRN|SGO2|SGO1	-44.2541	0	2	0	0	-63.1197	21.0738	1	1	1	1	1	0	1	1	-13.0105	-9.15328	-20.1567	-30.2497	-33.5339	0	-36.2738	-46.912
GO:0000819	M11111011	7	0	GO Biological Processes	19	sister chromatid segregation	19_GO:0009987 cellular process	-45.1842	18.1568	27.4585	9427	177	132	45	34.0909	4.12577	699|701|891|991|1062|1063|3619|3833|3835|4085|4751|5347|7153|7272|9055|9212|9232|9493|9787|9918|9928|10051|10403|10460|10592|10615|11004|11065|11130|23397|24137|26255|26271|29127|51203|54908|55143|55165|64151|81930|83540|84722|90417|151246|151648	BUB1|BUB1B|CCNB1|CDC20|CENPE|CENPF|INCENP|KIFC1|KIF22|MAD2L1|NEK2|PLK1|TOP2A|TTK|PRC1|AURKB|PTTG1|KIF23|DLGAP5|NCAPD2|KIF14|SMC4|NDC80|TACC3|SMC2|SPAG5|KIF2C|UBE2C|ZWINT|NCAPH|KIF4A|PTTG3P|FBXO5|RACGAP1|NUSAP1|SPDL1|CDCA8|CEP55|NCAPG|KIF18A|NUF2|PSRC1|KNSTRN|SGO2|SGO1	-42.5449	0	2	0	0	-63.1197	21.0738	1	1	1	1	1	0	1	1	-12.1948	-8.44867	-17.928	-29.0761	-32.6467	0	-34.6375	-45.1842
GO:0098813	M11111011	7	0	GO Biological Processes	19	nuclear chromosome segregation	19_GO:0009987 cellular process	-45.1248	15.7248	26.2118	9427	218	132	48	36.3636	4.18697	699|701|891|991|1062|1063|1894|3619|3833|3835|4085|4751|5347|7153|7272|9055|9212|9232|9493|9787|9918|9928|10051|10403|10460|10592|10615|11004|11065|11130|23397|24137|26255|26271|29127|51203|54908|55143|55165|57082|64151|81610|81930|83540|84722|90417|151246|151648	BUB1|BUB1B|CCNB1|CDC20|CENPE|CENPF|ECT2|INCENP|KIFC1|KIF22|MAD2L1|NEK2|PLK1|TOP2A|TTK|PRC1|AURKB|PTTG1|KIF23|DLGAP5|NCAPD2|KIF14|SMC4|NDC80|TACC3|SMC2|SPAG5|KIF2C|UBE2C|ZWINT|NCAPH|KIF4A|PTTG3P|FBXO5|RACGAP1|NUSAP1|SPDL1|CDCA8|CEP55|KNL1|NCAPG|FAM83D|KIF18A|NUF2|PSRC1|KNSTRN|SGO2|SGO1	-42.4944	0	2	0	0	-63.1197	21.0738	1	1	1	1	1	0	1	1	-14.106	-8.59846	-17.6025	-30.5727	-32.5479	0	-35.5878	-45.1248
R-HSA-422475	M10100010	3	0	Reactome Gene Sets	6	Axon guidance		-42.1304	6.4365	19.6415	9427	408	280	78	27.8571	2.67908	60|71|1072|3312|3320|3326|3921|4637|4736|5216|5688|6122|6124|6125|6128|6129|6130|6132|6133|6134|6135|6136|6137|6138|6141|6142|6143|6147|6152|6154|6155|6156|6157|6159|6160|6161|6164|6165|6167|6168|6169|6170|6171|6175|6176|6181|6187|6188|6189|6191|6193|6194|6201|6202|6203|6205|6206|6207|6208|6209|6210|6217|6222|6223|6224|6228|6229|6230|6231|6232|6233|6235|6923|9045|9349|11224|24137|25873	ACTB|ACTG1|CFL1|HSPA8|HSP90AA1|HSP90AB1|RPSA|MYL6|RPL10A|PFN1|PSMA7|RPL3|RPL4|RPL5|RPL6|RPL7|RPL7A|RPL8|RPL9|RPL10|RPL11|RPL12|RPL13|RPL15|RPL18|RPL18A|RPL19|RPL23A|RPL24|RPL26|RPL27|RPL30|RPL27A|RPL29|RPL31|RPL32|RPL34|RPL35A|RPL37|RPL37A|RPL38|RPL39|RPL41|RPLP0|RPLP1|RPLP2|RPS2|RPS3|RPS3A|RPS4X|RPS5|RPS6|RPS7|RPS8|RPS9|RPS11|RPS12|RPS13|RPS14|RPS15|RPS15A|RPS16|RPS18|RPS19|RPS20|RPS23|RPS24|RPS…	-39.558	0	1	0	0	-89.2226	26.3151	1	0	1	0	0	0	1	0	-4.13037	0	-42.1304	0	0	0	-2.00957	0
R-HSA-9675108	M10100000	2	0	Reactome Gene Sets	6	Nervous system development		-41.1603	6.2526	19.2669	9427	420	280	78	27.8571	2.67908	60|71|1072|3312|3320|3326|3921|4637|4736|5216|5688|6122|6124|6125|6128|6129|6130|6132|6133|6134|6135|6136|6137|6138|6141|6142|6143|6147|6152|6154|6155|6156|6157|6159|6160|6161|6164|6165|6167|6168|6169|6170|6171|6175|6176|6181|6187|6188|6189|6191|6193|6194|6201|6202|6203|6205|6206|6207|6208|6209|6210|6217|6222|6223|6224|6228|6229|6230|6231|6232|6233|6235|6923|9045|9349|11224|24137|25873	ACTB|ACTG1|CFL1|HSPA8|HSP90AA1|HSP90AB1|RPSA|MYL6|RPL10A|PFN1|PSMA7|RPL3|RPL4|RPL5|RPL6|RPL7|RPL7A|RPL8|RPL9|RPL10|RPL11|RPL12|RPL13|RPL15|RPL18|RPL18A|RPL19|RPL23A|RPL24|RPL26|RPL27|RPL30|RPL27A|RPL29|RPL31|RPL32|RPL34|RPL35A|RPL37|RPL37A|RPL38|RPL39|RPL41|RPLP0|RPLP1|RPLP2|RPS2|RPS3|RPS3A|RPS4X|RPS5|RPS6|RPS7|RPS8|RPS9|RPS11|RPS12|RPS13|RPS14|RPS15|RPS15A|RPS16|RPS18|RPS19|RPS20|RPS23|RPS24|RPS…	-38.6031	0	1	0	0	-89.2226	26.3151	1	0	1	0	0	0	0	0	-4.17232	0	-41.1603	0	0	0	0	0
R-HSA-2262752	M00110010	3	0	Reactome Gene Sets	6	Cellular responses to stress		-38.5415	5.04149	17.5938	9427	581	280	87	31.0714	2.76568	890|1019|1031|1340|1350|1915|2950|3021|3281|3312|3320|3326|3921|4697|4736|5688|6122|6124|6125|6128|6129|6130|6132|6133|6134|6135|6136|6137|6138|6141|6142|6143|6147|6152|6154|6155|6156|6157|6159|6160|6161|6164|6165|6167|6168|6169|6170|6171|6175|6176|6181|6187|6188|6189|6191|6193|6194|6201|6202|6203|6205|6206|6207|6208|6209|6210|6217|6222|6223|6224|6228|6229|6230|6231|6232|6233|6235|6500|6647|6923|…	CCNA2|CDK4|CDKN2C|COX6B1|COX7C|EEF1A1|GSTP1|H3-3B|HSBP1|HSPA8|HSP90AA1|HSP90AB1|RPSA|NDUFA4|RPL10A|PSMA7|RPL3|RPL4|RPL5|RPL6|RPL7|RPL7A|RPL8|RPL9|RPL10|RPL11|RPL12|RPL13|RPL15|RPL18|RPL18A|RPL19|RPL23A|RPL24|RPL26|RPL27|RPL30|RPL27A|RPL29|RPL31|RPL32|RPL34|RPL35A|RPL37|RPL37A|RPL38|RPL39|RPL41|RPLP0|RPLP1|RPLP2|RPS2|RPS3|RPS3A|RPS4X|RPS5|RPS6|RPS7|RPS8|RPS9|RPS11|RPS12|RPS13|RPS14|RPS15|RPS15A|RP…	-36.0271	0	1	0	0	-89.2226	26.3151	0	0	1	1	0	0	1	0	0	0	-38.5415	-2.13151	0	0	-3.67475	0
R-HSA-8953897	M00110010	3	0	Reactome Gene Sets	6	Cellular responses to stimuli		-38.1782	4.98995	17.4648	9427	587	280	87	31.0714	2.76568	890|1019|1031|1340|1350|1915|2950|3021|3281|3312|3320|3326|3921|4697|4736|5688|6122|6124|6125|6128|6129|6130|6132|6133|6134|6135|6136|6137|6138|6141|6142|6143|6147|6152|6154|6155|6156|6157|6159|6160|6161|6164|6165|6167|6168|6169|6170|6171|6175|6176|6181|6187|6188|6189|6191|6193|6194|6201|6202|6203|6205|6206|6207|6208|6209|6210|6217|6222|6223|6224|6228|6229|6230|6231|6232|6233|6235|6500|6647|6923|…	CCNA2|CDK4|CDKN2C|COX6B1|COX7C|EEF1A1|GSTP1|H3-3B|HSBP1|HSPA8|HSP90AA1|HSP90AB1|RPSA|NDUFA4|RPL10A|PSMA7|RPL3|RPL4|RPL5|RPL6|RPL7|RPL7A|RPL8|RPL9|RPL10|RPL11|RPL12|RPL13|RPL15|RPL18|RPL18A|RPL19|RPL23A|RPL24|RPL26|RPL27|RPL30|RPL27A|RPL29|RPL31|RPL32|RPL34|RPL35A|RPL37|RPL37A|RPL38|RPL39|RPL41|RPLP0|RPLP1|RPLP2|RPS2|RPS3|RPS3A|RPS4X|RPS5|RPS6|RPS7|RPS8|RPS9|RPS11|RPS12|RPS13|RPS14|RPS15|RPS15A|RP…	-35.6837	0	1	0	0	-89.2226	26.3151	0	0	1	1	0	0	1	0	0	0	-38.1782	-2.0872	0	0	-3.608	0
GO:0005819	M11111111	8	0	GO Cellular Components	20	spindle		-36.9728	10.8481	21.2197	9427	316	132	48	36.3636	4.18697	332|701|891|983|991|994|1062|1063|1894|3619|3832|3833|3835|4085|4751|5347|6790|7272|9055|9212|9493|9585|9787|9928|10112|10460|10615|11004|22974|24137|26271|26586|29127|51203|54820|54908|55143|56992|79801|79866|81610|81930|84722|90417|150468|151648|221150|259266	BIRC5|BUB1B|CCNB1|CDK1|CDC20|CDC25B|CENPE|CENPF|ECT2|INCENP|KIF11|KIFC1|KIF22|MAD2L1|NEK2|PLK1|AURKA|TTK|PRC1|AURKB|KIF23|KIF20B|DLGAP5|KIF14|KIF20A|TACC3|SPAG5|KIF2C|TPX2|KIF4A|FBXO5|CKAP2|RACGAP1|NUSAP1|NDE1|SPDL1|CDCA8|KIF15|SHCBP1|BORA|FAM83D|KIF18A|PSRC1|KNSTRN|CKAP2L|SGO1|SKA3|ASPM	-34.4973	0	2	0	0	-63.1197	21.0738	1	1	1	1	1	1	1	1	-15.3447	-9.8401	-20.7469	-28.4592	-35.0633	-4.10821	-35.8802	-36.9728
GO:0000775	M11111111	8	0	GO Cellular Components	20	chromosome, centromeric region		-36.5096	10.1257	20.7634	9427	175	266	50	18.797	2.39546	332|699|701|891|1058|1062|1063|3070|3619|3835|4085|4751|5347|5527|5885|5905|7153|7272|8655|9184|9212|9793|9918|10051|10403|10615|10735|11004|11339|54069|54820|55143|55320|55355|57082|57405|64151|79023|81620|81930|83540|90417|91687|134492|147841|151246|151648|220134|221150|348235	BIRC5|BUB1|BUB1B|CCNB1|CENPA|CENPE|CENPF|HELLS|INCENP|KIF22|MAD2L1|NEK2|PLK1|PPP2R5C|RAD21|RANGAP1|TOP2A|TTK|DYNLL1|BUB3|AURKB|CKAP5|NCAPD2|SMC4|NDC80|SPAG5|STAG2|KIF2C|OIP5|MIS18A|NDE1|CDCA8|MIS18BP1|HJURP|KNL1|SPC25|NCAPG|NUP37|CDT1|KIF18A|NUF2|KNSTRN|CENPL|NUDCD2|SPC24|SGO2|SGO1|SKA1|SKA3|SKA2	-34.0523	0	2	0	0	-63.1197	21.0738	1	1	1	1	1	1	1	1	-19.3516	-9.69903	-16.2225	-30.5707	-36.5096	-3.48304	-32.2314	-36.3802
GO:0098687	M11111111	8	0	GO Cellular Components	20	chromosomal region		-36.4149	7.48038	19.0659	9427	289	266	61	22.9323	2.57762	332|699|701|891|983|1058|1062|1063|3014|3070|3619|3835|4085|4171|4172|4173|4174|4175|4436|4751|5347|5527|5885|5905|6118|7013|7153|7272|8655|9184|9212|9793|9918|10051|10403|10615|10735|11004|11339|54069|54820|55143|55320|55355|57082|57405|64151|79023|80119|81620|81930|83540|90417|91687|134492|147841|151246|151648|220134|221150|348235	BIRC5|BUB1|BUB1B|CCNB1|CDK1|CENPA|CENPE|CENPF|H2AX|HELLS|INCENP|KIF22|MAD2L1|MCM2|MCM3|MCM4|MCM5|MCM6|MSH2|NEK2|PLK1|PPP2R5C|RAD21|RANGAP1|RPA2|TERF1|TOP2A|TTK|DYNLL1|BUB3|AURKB|CKAP5|NCAPD2|SMC4|NDC80|SPAG5|STAG2|KIF2C|OIP5|MIS18A|NDE1|CDCA8|MIS18BP1|HJURP|KNL1|SPC25|NCAPG|NUP37|PIF1|CDT1|KIF18A|NUF2|KNSTRN|CENPL|NUDCD2|SPC24|SGO2|SGO1|SKA1|SKA3|SKA2	-33.9636	0	2	0	0	-63.1197	21.0738	1	1	1	1	1	1	1	1	-20.4042	-8.23688	-14.2568	-34.9357	-36.4149	-2.84647	-34.3951	-31.18
GO:0006412	M00100000	1	0	GO Biological Processes	19	translation	19_GO:0008152 metabolic process	-35.3695	5.00385	16.847	9427	545	280	81	28.9286	2.70977	1019|1915|1937|1978|2597|3315|3921|4691|4736|4869|5315|6122|6124|6125|6128|6129|6130|6132|6133|6134|6135|6136|6137|6138|6141|6142|6143|6147|6152|6154|6155|6156|6157|6159|6160|6161|6164|6165|6167|6168|6169|6170|6171|6175|6176|6181|6187|6188|6189|6191|6193|6194|6201|6202|6203|6205|6206|6207|6208|6209|6210|6217|6222|6223|6224|6228|6229|6230|6231|6232|6233|6235|6659|7555|9045|9349|10209|10399|11224|2…	CDK4|EEF1A1|EEF1G|EIF4EBP1|GAPDH|HSPB1|RPSA|NCL|RPL10A|NPM1|PKM|RPL3|RPL4|RPL5|RPL6|RPL7|RPL7A|RPL8|RPL9|RPL10|RPL11|RPL12|RPL13|RPL15|RPL18|RPL18A|RPL19|RPL23A|RPL24|RPL26|RPL27|RPL30|RPL27A|RPL29|RPL31|RPL32|RPL34|RPL35A|RPL37|RPL37A|RPL38|RPL39|RPL41|RPLP0|RPLP1|RPLP2|RPS2|RPS3|RPS3A|RPS4X|RPS5|RPS6|RPS7|RPS8|RPS9|RPS11|RPS12|RPS13|RPS14|RPS15|RPS15A|RPS16|RPS18|RPS19|RPS20|RPS23|RPS24|RPS25|R…	-32.952	0	1	0	0	-89.2226	26.3151	0	0	1	0	0	0	0	0	0	0	-35.3695	0	0	0	0	0
R-HSA-68877	M11111111	8	0	Reactome Gene Sets	6	Mitotic Prometaphase		-35.2675	14.9745	22.9381	9427	186	132	39	29.5455	3.97112	332|699|701|891|983|991|1058|1062|1063|3619|4085|4751|5347|9133|9212|9918|10051|10376|10383|10403|10592|11004|11130|23397|54820|54908|55143|55839|57082|57405|64151|79682|80321|81930|83540|84617|147841|151246|151648	BIRC5|BUB1|BUB1B|CCNB1|CDK1|CDC20|CENPA|CENPE|CENPF|INCENP|MAD2L1|NEK2|PLK1|CCNB2|AURKB|NCAPD2|SMC4|TUBA1B|TUBB4B|NDC80|SMC2|KIF2C|ZWINT|NCAPH|NDE1|SPDL1|CDCA8|CENPN|KNL1|SPC25|NCAPG|CENPU|CEP70|KIF18A|NUF2|TUBB6|SPC24|SGO2|SGO1	-32.8554	0	2	0	0	-63.1197	21.0738	1	1	1	1	1	1	1	1	-20.3134	-14.5196	-18.149	-27.0083	-35.075	-3.40509	-31.1073	-35.2675
R-HSA-68886	M11111111	8	0	Reactome Gene Sets	6	M Phase		-34.8097	9.79429	19.9797	9427	350	132	48	36.3636	4.18697	332|699|701|891|983|991|1058|1062|1063|3014|3619|4085|4751|5347|7112|9133|9212|9232|9493|9918|10051|10112|10376|10383|10403|10592|11004|11065|11130|23397|26271|27338|54820|54908|55143|55839|57082|57405|64151|79682|80321|81930|83540|84617|94239|147841|151246|151648	BIRC5|BUB1|BUB1B|CCNB1|CDK1|CDC20|CENPA|CENPE|CENPF|H2AX|INCENP|MAD2L1|NEK2|PLK1|TMPO|CCNB2|AURKB|PTTG1|KIF23|NCAPD2|SMC4|KIF20A|TUBA1B|TUBB4B|NDC80|SMC2|KIF2C|UBE2C|ZWINT|NCAPH|FBXO5|UBE2S|NDE1|SPDL1|CDCA8|CENPN|KNL1|SPC25|NCAPG|CENPU|CEP70|KIF18A|NUF2|TUBB6|H2AZ2|SPC24|SGO2|SGO1	-32.4186	0	2	0	0	-63.1197	21.0738	1	1	1	1	1	1	1	1	-16.5325	-12.4767	-14.3221	-22.4094	-32.3518	-2.60691	-26.0587	-34.8097
GO:0043043	M00100000	1	0	GO Biological Processes	19	peptide biosynthetic process	19_GO:0008152 metabolic process	-34.7166	4.90485	16.6058	9427	556	280	81	28.9286	2.70977	1019|1915|1937|1978|2597|3315|3921|4691|4736|4869|5315|6122|6124|6125|6128|6129|6130|6132|6133|6134|6135|6136|6137|6138|6141|6142|6143|6147|6152|6154|6155|6156|6157|6159|6160|6161|6164|6165|6167|6168|6169|6170|6171|6175|6176|6181|6187|6188|6189|6191|6193|6194|6201|6202|6203|6205|6206|6207|6208|6209|6210|6217|6222|6223|6224|6228|6229|6230|6231|6232|6233|6235|6659|7555|9045|9349|10209|10399|11224|2…	CDK4|EEF1A1|EEF1G|EIF4EBP1|GAPDH|HSPB1|RPSA|NCL|RPL10A|NPM1|PKM|RPL3|RPL4|RPL5|RPL6|RPL7|RPL7A|RPL8|RPL9|RPL10|RPL11|RPL12|RPL13|RPL15|RPL18|RPL18A|RPL19|RPL23A|RPL24|RPL26|RPL27|RPL30|RPL27A|RPL29|RPL31|RPL32|RPL34|RPL35A|RPL37|RPL37A|RPL38|RPL39|RPL41|RPLP0|RPLP1|RPLP2|RPS2|RPS3|RPS3A|RPS4X|RPS5|RPS6|RPS7|RPS8|RPS9|RPS11|RPS12|RPS13|RPS14|RPS15|RPS15A|RPS16|RPS18|RPS19|RPS20|RPS23|RPS24|RPS25|R…	-32.3305	0	1	0	0	-89.2226	26.3151	0	0	1	0	0	0	0	0	0	0	-34.7166	0	0	0	0	0
R-HSA-2500257	M11111011	7	0	Reactome Gene Sets	6	Resolution of Sister Chromatid Cohesion		-34.6095	12.8587	21.6093	9427	113	266	41	15.4135	2.21391	332|699|701|891|983|991|1058|1062|1063|3619|4085|5347|5527|5885|5905|7846|8655|9133|9184|9212|9793|10376|10381|10383|10403|10735|11004|54820|55143|57082|57405|79023|81930|83540|84790|91687|147841|151246|151648|220134|348235	BIRC5|BUB1|BUB1B|CCNB1|CDK1|CDC20|CENPA|CENPE|CENPF|INCENP|MAD2L1|PLK1|PPP2R5C|RAD21|RANGAP1|TUBA1A|DYNLL1|CCNB2|BUB3|AURKB|CKAP5|TUBA1B|TUBB3|TUBB4B|NDC80|STAG2|KIF2C|NDE1|CDCA8|KNL1|SPC25|NUP37|KIF18A|NUF2|TUBA1C|CENPL|SPC24|SGO2|SGO1|SKA1|SKA2	-32.2334	0	2	0	0	-63.1197	21.0738	1	1	1	1	1	0	1	1	-17.4154	-13.4168	-17.9076	-27.8567	-34.6095	0	-30.2974	-33.2797
GO:0000793	M11111111	8	0	GO Cellular Components	20	condensed chromosome		-34.5057	14.357	22.4008	9427	194	132	39	29.5455	3.97112	332|699|701|891|1058|1062|1063|3014|3148|3619|3835|4085|4288|4751|5347|7153|7272|9212|9918|10403|10592|10615|11004|11130|54820|54908|55355|55839|57082|57405|64151|79682|81930|83540|90417|147841|151246|151648|221150	BIRC5|BUB1|BUB1B|CCNB1|CENPA|CENPE|CENPF|H2AX|HMGB2|INCENP|KIF22|MAD2L1|MKI67|NEK2|PLK1|TOP2A|TTK|AURKB|NCAPD2|NDC80|SMC2|SPAG5|KIF2C|ZWINT|NDE1|SPDL1|HJURP|CENPN|KNL1|SPC25|NCAPG|CENPU|KIF18A|NUF2|KNSTRN|SPC24|SGO2|SGO1|SKA3	-32.1345	0	2	0	0	-63.1197	21.0738	1	1	1	1	1	1	1	1	-16.5156	-9.1796	-13.182	-28.8313	-29.5518	-3.35133	-29.1071	-34.5057
GO:0015934	M00100000	1	0	GO Cellular Components	20	large ribosomal subunit		-34.2295	12.5489	21.3159	9427	110	280	41	14.6429	2.11278	4736|4869|6122|6124|6125|6128|6129|6130|6132|6133|6134|6135|6136|6137|6138|6141|6142|6143|6147|6152|6154|6155|6156|6157|6159|6160|6161|6164|6165|6167|6168|6169|6170|6171|6175|6176|6181|9045|9349|11224|25873	RPL10A|NPM1|RPL3|RPL4|RPL5|RPL6|RPL7|RPL7A|RPL8|RPL9|RPL10|RPL11|RPL12|RPL13|RPL15|RPL18|RPL18A|RPL19|RPL23A|RPL24|RPL26|RPL27|RPL30|RPL27A|RPL29|RPL31|RPL32|RPL34|RPL35A|RPL37|RPL37A|RPL38|RPL39|RPL41|RPLP0|RPLP1|RPLP2|RPL14|RPL23|RPL35|RPL36	-31.8679	0	1	0	0	-89.2226	26.3151	0	0	1	0	0	0	0	0	0	0	-34.2295	0	0	0	0	0
GO:0000779	M11111111	8	0	GO Cellular Components	20	condensed chromosome, centromeric region		-33.7365	18.2569	23.8843	9427	133	132	34	25.7576	3.8062	332|699|701|891|1058|1062|1063|3619|3835|4085|4751|5347|7272|9212|9918|10403|10615|11004|11130|54820|54908|55355|55839|57082|57405|64151|79682|81930|83540|90417|147841|151246|151648|221150	BIRC5|BUB1|BUB1B|CCNB1|CENPA|CENPE|CENPF|INCENP|KIF22|MAD2L1|NEK2|PLK1|TTK|AURKB|NCAPD2|NDC80|SPAG5|KIF2C|ZWINT|NDE1|SPDL1|HJURP|CENPN|KNL1|SPC25|NCAPG|CENPU|KIF18A|NUF2|KNSTRN|SPC24|SGO2|SGO1|SKA3	-31.3797	0	2	0	0	-63.1197	21.0738	1	1	1	1	1	1	1	1	-17.3475	-9.77989	-15.8972	-25.5469	-28.8204	-3.83565	-27.7201	-33.7365
GO:1990904	M00100000	1	0	GO Cellular Components	20	ribonucleoprotein complex		-32.4046	4.50369	15.6954	9427	613	280	82	29.2857	2.71958	60|689|2597|3183|3312|3921|4691|4736|4869|6122|6124|6125|6128|6129|6130|6132|6133|6134|6135|6136|6137|6138|6141|6142|6143|6147|6152|6154|6155|6156|6157|6159|6160|6161|6164|6165|6167|6168|6169|6170|6171|6175|6176|6181|6187|6188|6189|6191|6193|6194|6201|6202|6203|6205|6206|6207|6208|6209|6210|6217|6222|6223|6224|6228|6229|6230|6231|6232|6233|6235|6628|6632|6635|6727|9045|9349|10209|10399|11224|2587…	ACTB|BTF3|GAPDH|HNRNPC|HSPA8|RPSA|NCL|RPL10A|NPM1|RPL3|RPL4|RPL5|RPL6|RPL7|RPL7A|RPL8|RPL9|RPL10|RPL11|RPL12|RPL13|RPL15|RPL18|RPL18A|RPL19|RPL23A|RPL24|RPL26|RPL27|RPL30|RPL27A|RPL29|RPL31|RPL32|RPL34|RPL35A|RPL37|RPL37A|RPL38|RPL39|RPL41|RPLP0|RPLP1|RPLP2|RPS2|RPS3|RPS3A|RPS4X|RPS5|RPS6|RPS7|RPS8|RPS9|RPS11|RPS12|RPS13|RPS14|RPS15|RPS15A|RPS16|RPS18|RPS19|RPS20|RPS23|RPS24|RPS25|RPS26|RPS27|RPS…	-30.0707	0	1	0	0	-89.2226	26.3151	0	0	1	0	0	0	0	0	0	0	-32.4046	0	0	0	0	0
GO:0022627	M00100010	2	0	GO Cellular Components	20	cytosolic small ribosomal subunit		-31.8492	22.7258	24.0905	9427	40	280	27	9.64286	1.76403	3921|6187|6188|6189|6191|6193|6194|6201|6202|6203|6205|6206|6207|6208|6209|6210|6217|6222|6223|6224|6228|6229|6230|6231|6232|6233|6235	RPSA|RPS2|RPS3|RPS3A|RPS4X|RPS5|RPS6|RPS7|RPS8|RPS9|RPS11|RPS12|RPS13|RPS14|RPS15|RPS15A|RPS16|RPS18|RPS19|RPS20|RPS23|RPS24|RPS25|RPS26|RPS27|RPS27A|RPS29	-29.5287	0	1	0	0	-89.2226	26.3151	0	0	1	0	0	0	1	0	0	0	-31.8492	0	0	0	-3.0696	0
GO:0000776	M11111111	8	0	GO Cellular Components	20	kinetochore		-31.708	18.2827	23.1795	9427	125	132	32	24.2424	3.73005	332|699|701|891|1058|1062|1063|3619|3835|4085|4751|5347|7272|9212|10403|10615|11004|11130|54820|54908|55355|55839|57082|57405|79682|81930|83540|90417|147841|151246|151648|221150	BIRC5|BUB1|BUB1B|CCNB1|CENPA|CENPE|CENPF|INCENP|KIF22|MAD2L1|NEK2|PLK1|TTK|AURKB|NDC80|SPAG5|KIF2C|ZWINT|NDE1|SPDL1|HJURP|CENPN|KNL1|SPC25|CENPU|KIF18A|NUF2|KNSTRN|SPC24|SGO2|SGO1|SKA3	-29.3918	0	2	0	0	-63.1197	21.0738	1	1	1	1	1	1	1	1	-16.6061	-8.7674	-14.6506	-23.7302	-27.4955	-3.91572	-27.3385	-31.708
R-HSA-69620	M11111111	8	0	Reactome Gene Sets	6	Cell Cycle Checkpoints		-31.5542	9.58678	19.034	9427	250	177	45	25.4237	3.2729	332|699|701|890|891|983|990|991|995|1058|1060|1062|1063|3014|3619|4085|4171|4172|4173|4175|5347|5905|6117|6118|7314|9133|9134|9184|9793|10926|11004|11065|54820|54908|55143|57082|57405|63967|79023|81930|83540|91687|151246|151648|348235	BIRC5|BUB1|BUB1B|CCNA2|CCNB1|CDK1|CDC6|CDC20|CDC25C|CENPA|CENPC|CENPE|CENPF|H2AX|INCENP|MAD2L1|MCM2|MCM3|MCM4|MCM6|PLK1|RANGAP1|RPA1|RPA2|UBB|CCNB2|CCNE2|BUB3|CKAP5|DBF4|KIF2C|UBE2C|NDE1|SPDL1|CDCA8|KNL1|SPC25|CLSPN|NUP37|KIF18A|NUF2|CENPL|SGO2|SGO1|SKA2	-29.2422	0	2	0	0	-63.1197	21.0738	1	1	1	1	1	1	1	1	-18.8172	-10.1269	-15.5723	-29.3248	-25.4287	-3.0292	-31.5542	-27.5447
GO:0000226	M11111111	8	0	GO Biological Processes	19	microtubule cytoskeleton organization	19_GO:0009987 cellular process	-31.4456	8.04464	17.9267	9427	435	132	49	37.1212	4.2051	891|983|991|1058|1062|3619|3832|3833|4085|4751|5347|6491|6790|7272|9055|9133|9212|9493|9787|9928|10112|10376|10383|10403|10460|10615|11004|22974|24137|26271|26586|29127|51203|54820|54908|56992|57405|79866|80321|81930|83540|84617|84722|89958|90417|151648|221150|259266|283431	CCNB1|CDK1|CDC20|CENPA|CENPE|INCENP|KIF11|KIFC1|MAD2L1|NEK2|PLK1|STIL|AURKA|TTK|PRC1|CCNB2|AURKB|KIF23|DLGAP5|KIF14|KIF20A|TUBA1B|TUBB4B|NDC80|TACC3|SPAG5|KIF2C|TPX2|KIF4A|FBXO5|CKAP2|RACGAP1|NUSAP1|NDE1|SPDL1|KIF15|SPC25|BORA|CEP70|KIF18A|NUF2|TUBB6|PSRC1|SAPCD2|KNSTRN|SGO1|SKA3|ASPM|GAS2L3	-29.1379	0	2	0	0	-63.1197	21.0738	1	1	1	1	1	1	1	1	-11.9203	-9.85593	-16.3038	-18.893	-29.4322	-4.99125	-24.7519	-31.4456
GO:0010564	M11111111	8	0	GO Biological Processes	19	regulation of cell cycle process	19_GO:0050789 regulation of biological process	-31.1134	7.91723	17.7505	9427	442	132	49	37.1212	4.2051	699|701|891|983|991|994|995|1062|1063|1894|3014|3619|3832|4085|4288|4751|5347|6491|6790|7272|9055|9212|9232|9493|9585|9787|9928|10112|10403|10460|10615|10926|11065|11113|11130|22974|26255|26271|29127|51203|51512|54443|54908|56992|79866|81610|84722|90417|157313	BUB1|BUB1B|CCNB1|CDK1|CDC20|CDC25B|CDC25C|CENPE|CENPF|ECT2|H2AX|INCENP|KIF11|MAD2L1|MKI67|NEK2|PLK1|STIL|AURKA|TTK|PRC1|AURKB|PTTG1|KIF23|KIF20B|DLGAP5|KIF14|KIF20A|NDC80|TACC3|SPAG5|DBF4|UBE2C|CIT|ZWINT|TPX2|PTTG3P|FBXO5|RACGAP1|NUSAP1|GTSE1|ANLN|SPDL1|KIF15|BORA|FAM83D|PSRC1|KNSTRN|CDCA2	-28.814	0	2	0	0	-63.1197	21.0738	1	1	1	1	1	1	1	1	-13.827	-6.93182	-12.7005	-25.2138	-25.5719	-2.31833	-27.3129	-31.1134
R-HSA-9648025	M11111011	7	0	Reactome Gene Sets	6	EML4 and NUDC in mitotic spindle formation		-29.9991	20.1076	23.2354	9427	103	132	29	21.9697	3.60377	332|699|701|991|1058|1062|1063|3619|4085|5347|9212|10376|10383|10403|11004|11130|54820|54908|55143|55839|57082|57405|79682|81930|83540|84617|147841|151246|151648	BIRC5|BUB1|BUB1B|CDC20|CENPA|CENPE|CENPF|INCENP|MAD2L1|PLK1|AURKB|TUBA1B|TUBB4B|NDC80|KIF2C|ZWINT|NDE1|SPDL1|CDCA8|CENPN|KNL1|SPC25|CENPU|KIF18A|NUF2|TUBB6|SPC24|SGO2|SGO1	-27.7277	0	2	0	0	-63.1197	21.0738	1	1	1	1	1	0	1	1	-17.1292	-9.6026	-15.7922	-23.4775	-29.6708	0	-26.0662	-29.9991
R-HSA-2555396	M11111011	7	0	Reactome Gene Sets	6	Mitotic Metaphase and Anaphase		-29.9485	12.2334	19.9027	9427	216	132	37	28.0303	3.90932	332|699|701|891|983|991|1058|1062|1063|3619|4085|5347|7112|9133|9212|9232|10376|10383|10403|11004|11065|11130|26271|27338|54820|54908|55143|55839|57082|57405|79682|81930|83540|84617|147841|151246|151648	BIRC5|BUB1|BUB1B|CCNB1|CDK1|CDC20|CENPA|CENPE|CENPF|INCENP|MAD2L1|PLK1|TMPO|CCNB2|AURKB|PTTG1|TUBA1B|TUBB4B|NDC80|KIF2C|UBE2C|ZWINT|FBXO5|UBE2S|NDE1|SPDL1|CDCA8|CENPN|KNL1|SPC25|CENPU|KIF18A|NUF2|TUBB6|SPC24|SGO2|SGO1	-27.681	0	2	0	0	-63.1197	21.0738	1	1	1	1	1	0	1	1	-9.26205	-9.79078	-12.7047	-21.2669	-27.3528	0	-23.815	-29.9485
GO:0005874	M11111111	8	0	GO Cellular Components	20	microtubule		-29.1283	6.59914	16.5026	9427	290	266	54	20.3008	2.46628	332|805|983|1062|3619|3798|3800|3832|3833|3835|4131|4133|4137|4504|4751|4957|5347|6790|7846|8655|9055|9212|9493|9585|9793|9928|10112|10376|10381|10383|10615|10808|11004|22974|24137|26586|29127|51203|54820|55137|55755|56992|79884|81930|84557|84722|84790|85459|90417|220134|221150|259266|283431|348235	BIRC5|CALM2|CDK1|CENPE|INCENP|KIF5A|KIF5C|KIF11|KIFC1|KIF22|MAP1B|MAP2|MAPT|MT3|NEK2|ODF2|PLK1|AURKA|TUBA1A|DYNLL1|PRC1|AURKB|KIF23|KIF20B|CKAP5|KIF14|KIF20A|TUBA1B|TUBB3|TUBB4B|SPAG5|HSPH1|KIF2C|TPX2|KIF4A|CKAP2|RACGAP1|NUSAP1|NDE1|FIGN|CDK5RAP2|KIF15|MAP9|KIF18A|MAP1LC3A|PSRC1|TUBA1C|CEP295|KNSTRN|SKA1|SKA3|ASPM|GAS2L3|SKA2	-26.8833	0	3	1	1	-29.1283	26.7812	1	1	1	1	1	1	1	1	-14.3882	-7.20878	-9.97678	-17.3167	-29.1283	-5.85952	-19.3337	-22.9006
R-HSA-5663220	M11111011	7	0	Reactome Gene Sets	6	RHO GTPases Activate Formins		-28.8607	17.2782	21.7436	9427	124	132	30	22.7273	3.64754	332|699|701|991|1058|1062|1063|3619|4085|5347|9212|10376|10383|10403|11004|11130|54820|54908|55143|55839|57082|57405|79682|81624|81930|83540|84617|147841|151246|151648	BIRC5|BUB1|BUB1B|CDC20|CENPA|CENPE|CENPF|INCENP|MAD2L1|PLK1|AURKB|TUBA1B|TUBB4B|NDC80|KIF2C|ZWINT|NDE1|SPDL1|CDCA8|CENPN|KNL1|SPC25|CENPU|DIAPH3|KIF18A|NUF2|TUBB6|SPC24|SGO2|SGO1	-26.6264	0	2	0	0	-63.1197	21.0738	1	1	1	1	1	0	1	1	-16.0547	-8.80176	-16.7509	-21.231	-26.4165	0	-23.5195	-28.8607
R-HSA-68882	M11111011	7	0	Reactome Gene Sets	6	Mitotic Anaphase		-28.7319	11.9581	19.3689	9427	215	132	36	27.2727	3.87638	332|699|701|891|983|991|1058|1062|1063|3619|4085|5347|7112|9133|9212|9232|10376|10383|10403|11004|11065|11130|27338|54820|54908|55143|55839|57082|57405|79682|81930|83540|84617|147841|151246|151648	BIRC5|BUB1|BUB1B|CCNB1|CDK1|CDC20|CENPA|CENPE|CENPF|INCENP|MAD2L1|PLK1|TMPO|CCNB2|AURKB|PTTG1|TUBA1B|TUBB4B|NDC80|KIF2C|UBE2C|ZWINT|UBE2S|NDE1|SPDL1|CDCA8|CENPN|KNL1|SPC25|CENPU|KIF18A|NUF2|TUBB6|SPC24|SGO2|SGO1	-26.5082	0	2	0	0	-63.1197	21.0738	1	1	1	1	1	0	1	1	-8.89383	-9.81595	-12.7605	-21.3308	-27.4466	0	-23.8877	-28.7319
GO:1902850	M11111111	8	0	GO Biological Processes	19	microtubule cytoskeleton organization involved in mitosis	19_GO:0009987 cellular process	-27.9736	16.2311	21	9427	132	132	30	22.7273	3.64754	891|991|1058|1062|3832|3833|4085|4751|5347|6491|6790|7272|9055|9212|9493|9787|10403|10460|22974|24137|29127|51203|54820|54908|56992|57405|79866|83540|84722|89958	CCNB1|CDC20|CENPA|CENPE|KIF11|KIFC1|MAD2L1|NEK2|PLK1|STIL|AURKA|TTK|PRC1|AURKB|KIF23|DLGAP5|NDC80|TACC3|TPX2|KIF4A|RACGAP1|NUSAP1|NDE1|SPDL1|KIF15|SPC25|BORA|NUF2|PSRC1|SAPCD2	-25.7602	0	2	0	0	-63.1197	21.0738	1	1	1	1	1	1	1	1	-10.2418	-9.81554	-14.0468	-16.8701	-21.9204	-3.84539	-20.237	-27.9736
GO:0099513	M11111111	8	0	GO Cellular Components	20	polymeric cytoskeletal fiber		-27.8604	5.59078	15.4369	9427	374	266	59	22.1805	2.54735	332|805|983|1062|3619|3798|3800|3832|3833|3835|4001|4131|4133|4137|4504|4751|4830|4957|5058|5347|6790|7431|7846|8655|9055|9212|9493|9585|9793|9928|10112|10376|10381|10383|10615|10808|11004|22974|24137|26586|29127|51203|54820|55137|55329|55755|56992|79884|81930|84557|84722|84790|85459|90417|220134|221150|259266|283431|348235	BIRC5|CALM2|CDK1|CENPE|INCENP|KIF5A|KIF5C|KIF11|KIFC1|KIF22|LMNB1|MAP1B|MAP2|MAPT|MT3|NEK2|NME1|ODF2|PAK1|PLK1|AURKA|VIM|TUBA1A|DYNLL1|PRC1|AURKB|KIF23|KIF20B|CKAP5|KIF14|KIF20A|TUBA1B|TUBB3|TUBB4B|SPAG5|HSPH1|KIF2C|TPX2|KIF4A|CKAP2|RACGAP1|NUSAP1|NDE1|FIGN|MNS1|CDK5RAP2|KIF15|MAP9|KIF18A|MAP1LC3A|PSRC1|TUBA1C|CEP295|KNSTRN|SKA1|SKA3|ASPM|GAS2L3|SKA2	-25.6504	0	3	0	0	-29.1283	26.7812	1	1	1	1	1	1	1	1	-16.7258	-6.01439	-9.48635	-15.7933	-27.8604	-5.31371	-18.2552	-19.1975
R-HSA-69618	M11111011	7	0	Reactome Gene Sets	6	Mitotic Spindle Checkpoint		-27.6963	18.3456	21.7053	9427	109	132	28	21.2121	3.55824	332|699|701|991|1058|1062|1063|3619|4085|5347|9212|10403|11004|11065|11130|27338|54820|54908|55143|55839|57082|57405|79682|81930|83540|147841|151246|151648	BIRC5|BUB1|BUB1B|CDC20|CENPA|CENPE|CENPF|INCENP|MAD2L1|PLK1|AURKB|NDC80|KIF2C|UBE2C|ZWINT|UBE2S|NDE1|SPDL1|CDCA8|CENPN|KNL1|SPC25|CENPU|KIF18A|NUF2|SPC24|SGO2|SGO1	-25.4977	0	2	0	0	-63.1197	21.0738	1	1	1	1	1	0	1	1	-15.1336	-9.35675	-15.164	-21.4453	-23.6473	0	-23.9337	-27.6963
R-HSA-72695	M00100010	2	0	Reactome Gene Sets	6	Formation of the ternary complex, and subsequently, the 43S complex		-27.6944	17.8242	21.0772	9427	51	280	27	9.64286	1.76403	3921|6187|6188|6189|6191|6193|6194|6201|6202|6203|6205|6206|6207|6208|6209|6210|6217|6222|6223|6224|6228|6229|6230|6231|6232|6233|6235	RPSA|RPS2|RPS3|RPS3A|RPS4X|RPS5|RPS6|RPS7|RPS8|RPS9|RPS11|RPS12|RPS13|RPS14|RPS15|RPS15A|RPS16|RPS18|RPS19|RPS20|RPS23|RPS24|RPS25|RPS26|RPS27|RPS27A|RPS29	-25.4977	0	1	0	0	-89.2226	26.3151	0	0	1	0	0	0	1	0	0	0	-27.6944	0	0	0	-2.58904	0
R-HSA-8953854	M00100000	1	0	Reactome Gene Sets	6	Metabolism of RNA		-27.3399	4.14038	14.1292	9427	618	280	76	27.1429	2.65757	3183|3312|3315|3921|4691|4736|5688|6122|6124|6125|6128|6129|6130|6132|6133|6134|6135|6136|6137|6138|6141|6142|6143|6147|6152|6154|6155|6156|6157|6159|6160|6161|6164|6165|6167|6168|6169|6170|6171|6175|6176|6181|6187|6188|6189|6191|6193|6194|6201|6202|6203|6205|6206|6207|6208|6209|6210|6217|6222|6223|6224|6228|6229|6230|6231|6232|6233|6235|6628|6632|6635|9045|9349|11224|25873|55651	HNRNPC|HSPA8|HSPB1|RPSA|NCL|RPL10A|PSMA7|RPL3|RPL4|RPL5|RPL6|RPL7|RPL7A|RPL8|RPL9|RPL10|RPL11|RPL12|RPL13|RPL15|RPL18|RPL18A|RPL19|RPL23A|RPL24|RPL26|RPL27|RPL30|RPL27A|RPL29|RPL31|RPL32|RPL34|RPL35A|RPL37|RPL37A|RPL38|RPL39|RPL41|RPLP0|RPLP1|RPLP2|RPS2|RPS3|RPS3A|RPS4X|RPS5|RPS6|RPS7|RPS8|RPS9|RPS11|RPS12|RPS13|RPS14|RPS15|RPS15A|RPS16|RPS18|RPS19|RPS20|RPS23|RPS24|RPS25|RPS26|RPS27|RPS27A|RPS29…	-25.1641	0	1	0	0	-89.2226	26.3151	0	0	1	0	0	0	0	0	0	0	-27.3399	0	0	0	0	0
R-HSA-195258	M11111111	8	0	Reactome Gene Sets	6	RHO GTPase Effectors		-27.3083	10.9404	18.3891	9427	235	132	36	27.2727	3.87638	332|699|701|991|995|1058|1062|1063|3014|3619|4085|5347|9055|9212|9928|10376|10383|10403|11004|11113|11130|54820|54908|55143|55839|57082|57405|79682|81624|81930|83540|84617|94239|147841|151246|151648	BIRC5|BUB1|BUB1B|CDC20|CDC25C|CENPA|CENPE|CENPF|H2AX|INCENP|MAD2L1|PLK1|PRC1|AURKB|KIF14|TUBA1B|TUBB4B|NDC80|KIF2C|CIT|ZWINT|NDE1|SPDL1|CDCA8|CENPN|KNL1|SPC25|CENPU|DIAPH3|KIF18A|NUF2|TUBB6|H2AZ2|SPC24|SGO2|SGO1	-25.1401	0	2	0	0	-63.1197	21.0738	1	1	1	1	1	1	1	1	-18.3587	-7.16717	-15.6433	-20.1144	-24.6744	-3.10753	-19.3745	-27.3083
R-HSA-72662	M00100010	2	0	Reactome Gene Sets	6	Activation of the mRNA upon binding of the cap-binding complex and eIFs, and subsequent binding to 43S		-26.9617	15.978	20.191	9427	59	280	28	10	1.79284	1978|3921|6187|6188|6189|6191|6193|6194|6201|6202|6203|6205|6206|6207|6208|6209|6210|6217|6222|6223|6224|6228|6229|6230|6231|6232|6233|6235	EIF4EBP1|RPSA|RPS2|RPS3|RPS3A|RPS4X|RPS5|RPS6|RPS7|RPS8|RPS9|RPS11|RPS12|RPS13|RPS14|RPS15|RPS15A|RPS16|RPS18|RPS19|RPS20|RPS23|RPS24|RPS25|RPS26|RPS27|RPS27A|RPS29	-24.7995	0	1	0	0	-89.2226	26.3151	0	0	1	0	0	0	1	0	0	0	-26.9617	0	0	0	-3.09963	0
R-HSA-141424	M11111011	7	0	Reactome Gene Sets	6	Amplification of signal from the kinetochores		-26.89	20.183	22.0333	9427	92	132	26	19.697	3.46161	332|699|701|991|1058|1062|1063|3619|4085|5347|9212|10403|11004|11130|54820|54908|55143|55839|57082|57405|79682|81930|83540|147841|151246|151648	BIRC5|BUB1|BUB1B|CDC20|CENPA|CENPE|CENPF|INCENP|MAD2L1|PLK1|AURKB|NDC80|KIF2C|ZWINT|NDE1|SPDL1|CDCA8|CENPN|KNL1|SPC25|CENPU|KIF18A|NUF2|SPC24|SGO2|SGO1	-24.7338	0	2	0	0	-63.1197	21.0738	1	1	1	1	1	0	1	1	-18.8602	-10.0969	-17.0744	-22.0416	-24.9799	0	-24.8018	-26.89
R-HSA-141444	M11111011	7	0	Reactome Gene Sets	6	Amplification of signal from unattached kinetochores via a MAD2 inhibitory signal		-26.89	20.183	22.0333	9427	92	132	26	19.697	3.46161	332|699|701|991|1058|1062|1063|3619|4085|5347|9212|10403|11004|11130|54820|54908|55143|55839|57082|57405|79682|81930|83540|147841|151246|151648	BIRC5|BUB1|BUB1B|CDC20|CENPA|CENPE|CENPF|INCENP|MAD2L1|PLK1|AURKB|NDC80|KIF2C|ZWINT|NDE1|SPDL1|CDCA8|CENPN|KNL1|SPC25|CENPU|KIF18A|NUF2|SPC24|SGO2|SGO1	-24.7338	0	2	0	0	-63.1197	21.0738	1	1	1	1	1	0	1	1	-18.8602	-10.0969	-17.0744	-22.0416	-24.9799	0	-24.8018	-26.89
R-HSA-2467813	M11111011	7	0	Reactome Gene Sets	6	Separation of Sister Chromatids		-26.8492	13.21	19.3153	9427	173	132	32	24.2424	3.73005	332|699|701|991|1058|1062|1063|3619|4085|5347|9212|9232|10376|10383|10403|11004|11065|11130|27338|54820|54908|55143|55839|57082|57405|79682|81930|83540|84617|147841|151246|151648	BIRC5|BUB1|BUB1B|CDC20|CENPA|CENPE|CENPF|INCENP|MAD2L1|PLK1|AURKB|PTTG1|TUBA1B|TUBB4B|NDC80|KIF2C|UBE2C|ZWINT|UBE2S|NDE1|SPDL1|CDCA8|CENPN|KNL1|SPC25|CENPU|KIF18A|NUF2|TUBB6|SPC24|SGO2|SGO1	-24.696	0	2	0	0	-63.1197	21.0738	1	1	1	1	1	0	1	1	-8.93442	-7.40015	-12.8334	-20.7947	-25.1832	0	-22.5787	-26.8492
GO:0015935	M00100010	2	0	GO Cellular Components	20	small ribosomal subunit		-26.0027	14.1503	19.181	9427	69	280	29	10.3571	1.82095	3921|4869|6187|6188|6189|6191|6193|6194|6201|6202|6203|6205|6206|6207|6208|6209|6210|6217|6222|6223|6224|6228|6229|6230|6231|6232|6233|6235|10399	RPSA|NPM1|RPS2|RPS3|RPS3A|RPS4X|RPS5|RPS6|RPS7|RPS8|RPS9|RPS11|RPS12|RPS13|RPS14|RPS15|RPS15A|RPS16|RPS18|RPS19|RPS20|RPS23|RPS24|RPS25|RPS26|RPS27|RPS27A|RPS29|RACK1	-23.8611	0	1	0	0	-89.2226	26.3151	0	0	1	0	0	0	1	0	0	0	-26.0027	0	0	0	-2.7417	0
R-HSA-72649	M00100010	2	0	Reactome Gene Sets	6	Translation initiation complex formation		-25.7163	15.673	19.6105	9427	58	280	27	9.64286	1.76403	3921|6187|6188|6189|6191|6193|6194|6201|6202|6203|6205|6206|6207|6208|6209|6210|6217|6222|6223|6224|6228|6229|6230|6231|6232|6233|6235	RPSA|RPS2|RPS3|RPS3A|RPS4X|RPS5|RPS6|RPS7|RPS8|RPS9|RPS11|RPS12|RPS13|RPS14|RPS15|RPS15A|RPS16|RPS18|RPS19|RPS20|RPS23|RPS24|RPS25|RPS26|RPS27|RPS27A|RPS29	-23.5804	0	1	0	0	-89.2226	26.3151	0	0	1	0	0	0	1	0	0	0	-25.7163	0	0	0	-3.1395	0
R-HSA-72702	M00100010	2	0	Reactome Gene Sets	6	Ribosomal scanning and start codon recognition		-25.7163	15.673	19.6105	9427	58	280	27	9.64286	1.76403	3921|6187|6188|6189|6191|6193|6194|6201|6202|6203|6205|6206|6207|6208|6209|6210|6217|6222|6223|6224|6228|6229|6230|6231|6232|6233|6235	RPSA|RPS2|RPS3|RPS3A|RPS4X|RPS5|RPS6|RPS7|RPS8|RPS9|RPS11|RPS12|RPS13|RPS14|RPS15|RPS15A|RPS16|RPS18|RPS19|RPS20|RPS23|RPS24|RPS25|RPS26|RPS27|RPS27A|RPS29	-23.5804	0	1	0	0	-89.2226	26.3151	0	0	1	0	0	0	1	0	0	0	-25.7163	0	0	0	-2.34458	0
GO:0007051	M11111111	8	0	GO Biological Processes	19	spindle organization	19_GO:0009987 cellular process	-25.4779	13.5601	18.9728	9427	158	132	30	22.7273	3.64754	891|991|1062|3619|3832|3833|4751|5347|6491|6790|7272|9055|9133|9212|9493|9787|10403|10460|10615|22974|24137|26271|29127|56992|57405|79866|83540|84722|90417|259266	CCNB1|CDC20|CENPE|INCENP|KIF11|KIFC1|NEK2|PLK1|STIL|AURKA|TTK|PRC1|CCNB2|AURKB|KIF23|DLGAP5|NDC80|TACC3|SPAG5|TPX2|KIF4A|FBXO5|RACGAP1|KIF15|SPC25|BORA|NUF2|PSRC1|KNSTRN|ASPM	-23.3504	0	2	0	0	-63.1197	21.0738	1	1	1	1	1	1	1	1	-9.44353	-10.2193	-12.9806	-16.1655	-18.2766	-3.61403	-19.2039	-25.4779
R-HSA-194315	M11111111	8	0	Reactome Gene Sets	6	Signaling by Rho GTPases		-23.6483	6.361	14.586	9427	494	132	44	33.3333	4.10305	332|699|701|991|995|1058|1062|1063|1894|3014|3619|4085|5347|7112|9055|9212|9824|9928|10376|10383|10403|11004|11113|11130|29127|54443|54820|54908|55143|55789|55839|57082|57405|79682|81624|81930|83540|84617|84904|89839|94239|147841|151246|151648	BIRC5|BUB1|BUB1B|CDC20|CDC25C|CENPA|CENPE|CENPF|ECT2|H2AX|INCENP|MAD2L1|PLK1|TMPO|PRC1|AURKB|ARHGAP11A|KIF14|TUBA1B|TUBB4B|NDC80|KIF2C|CIT|ZWINT|RACGAP1|ANLN|NDE1|SPDL1|CDCA8|DEPDC1B|CENPN|KNL1|SPC25|CENPU|DIAPH3|KIF18A|NUF2|TUBB6|ARHGEF39|ARHGAP11B|H2AZ2|SPC24|SGO2|SGO1	-21.5648	0	2	0	0	-63.1197	21.0738	1	1	1	1	1	1	1	1	-14.5579	-5.53169	-12.7846	-16.085	-20.6304	-3.35612	-16.3991	-23.6483
GO:0000922	M11111111	8	0	GO Cellular Components	20	spindle pole		-23.2298	11.4949	17.2427	9427	139	177	30	16.9492	2.82007	805|891|990|991|994|1063|3832|4085|4751|4869|4957|5347|5885|6790|9055|9585|9787|9793|10460|10615|22974|26586|54820|54908|81610|84722|90417|150468|151648|259266	CALM2|CCNB1|CDC6|CDC20|CDC25B|CENPF|KIF11|MAD2L1|NEK2|NPM1|ODF2|PLK1|RAD21|AURKA|PRC1|KIF20B|DLGAP5|CKAP5|TACC3|SPAG5|TPX2|CKAP2|NDE1|SPDL1|FAM83D|PSRC1|KNSTRN|CKAP2L|SGO1|ASPM	-21.1547	0	4	1	1	-23.2298	11.4949	1	1	1	1	1	1	1	1	-8.85458	-5.96959	-13.4823	-18.6841	-21.15	-5.51898	-23.2298	-20.5462
R-HSA-9716542	M11111111	8	0	Reactome Gene Sets	6	Signaling by Rho GTPases, Miro GTPases and RHOBTB3		-23.219	6.21014	14.3564	9427	506	132	44	33.3333	4.10305	332|699|701|991|995|1058|1062|1063|1894|3014|3619|4085|5347|7112|9055|9212|9824|9928|10376|10383|10403|11004|11113|11130|29127|54443|54820|54908|55143|55789|55839|57082|57405|79682|81624|81930|83540|84617|84904|89839|94239|147841|151246|151648	BIRC5|BUB1|BUB1B|CDC20|CDC25C|CENPA|CENPE|CENPF|ECT2|H2AX|INCENP|MAD2L1|PLK1|TMPO|PRC1|AURKB|ARHGAP11A|KIF14|TUBA1B|TUBB4B|NDC80|KIF2C|CIT|ZWINT|RACGAP1|ANLN|NDE1|SPDL1|CDCA8|DEPDC1B|CENPN|KNL1|SPC25|CENPU|DIAPH3|KIF18A|NUF2|TUBB6|ARHGEF39|ARHGAP11B|H2AZ2|SPC24|SGO2|SGO1	-21.1464	0	2	0	0	-63.1197	21.0738	1	1	1	1	1	1	1	1	-14.1175	-5.41644	-12.3925	-15.7288	-20.1086	-3.31613	-16.0194	-23.219
GO:0042788	M00100000	1	0	GO Cellular Components	20	polysomal ribosome		-23.0371	21.7212	20.2175	9427	31	280	20	7.14286	1.53909	689|4736|6128|6130|6132|6135|6141|6142|6143|6152|6156|6160|6161|6169|6170|6171|6228|6231|6235|25873	BTF3|RPL10A|RPL6|RPL7A|RPL8|RPL11|RPL18|RPL18A|RPL19|RPL24|RPL30|RPL31|RPL32|RPL38|RPL39|RPL41|RPS23|RPS26|RPS29|RPL36	-20.9669	0	1	0	0	-89.2226	26.3151	0	0	1	0	0	0	0	0	0	0	-23.0371	0	0	0	0	0
GO:1903046	M11111111	8	0	GO Biological Processes	19	meiotic cell cycle process	19_GO:0022414 reproductive process	-23.0219	15.9412	18.9553	9427	112	132	25	18.9394	3.41037	699|701|991|994|995|1164|3619|4603|5347|6790|7153|7272|8900|9133|9232|9918|10051|10592|26255|26271|81930|83540|151246|151648|259266	BUB1|BUB1B|CDC20|CDC25B|CDC25C|CKS2|INCENP|MYBL1|PLK1|AURKA|TOP2A|TTK|CCNA1|CCNB2|PTTG1|NCAPD2|SMC4|SMC2|PTTG3P|FBXO5|KIF18A|NUF2|SGO2|SGO1|ASPM	-20.9542	0	5	1	1	-23.0219	71.4167	1	1	1	1	1	1	1	1	-9.87294	-4.39876	-6.75646	-14.9098	-13.3582	-4.05776	-18.4995	-23.0219
GO:0072686	M11111011	7	0	GO Cellular Components	20	mitotic spindle		-22.8136	8.9922	15.8772	9427	134	266	34	12.782	2.0472	983|990|1062|1894|3832|3833|3835|4085|5347|5905|6790|8655|9055|9212|9493|9585|10460|10615|10735|22974|29127|29899|51203|55755|79884|81610|81930|85459|90417|134492|150468|220134|221150|259266	CDK1|CDC6|CENPE|ECT2|KIF11|KIFC1|KIF22|MAD2L1|PLK1|RANGAP1|AURKA|DYNLL1|PRC1|AURKB|KIF23|KIF20B|TACC3|SPAG5|STAG2|TPX2|RACGAP1|GPSM2|NUSAP1|CDK5RAP2|MAP9|FAM83D|KIF18A|CEP295|KNSTRN|NUDCD2|CKAP2L|SKA1|SKA3|ASPM	-20.7531	0	3	0	0	-29.1283	26.7812	1	1	1	1	1	0	1	1	-9.99279	-4.99253	-11.1599	-17.8925	-22.8136	0	-18.8727	-19.672
GO:0051321	M11111111	8	0	GO Biological Processes	19	meiotic cell cycle	19_GO:0022414 reproductive process	-22.5531	13.2072	17.7142	9427	146	132	27	20.4545	3.51088	699|701|991|994|995|1164|3014|3619|4603|4751|5347|6790|7153|7272|8900|9133|9232|9918|10051|10592|26255|26271|81930|83540|151246|151648|259266	BUB1|BUB1B|CDC20|CDC25B|CDC25C|CKS2|H2AX|INCENP|MYBL1|NEK2|PLK1|AURKA|TOP2A|TTK|CCNA1|CCNB2|PTTG1|NCAPD2|SMC4|SMC2|PTTG3P|FBXO5|KIF18A|NUF2|SGO2|SGO1|ASPM	-20.4997	0	5	0	0	-23.0219	71.4167	1	1	1	1	1	1	1	1	-10.2488	-3.75859	-5.84855	-16.987	-15.3665	-5.43376	-20.1805	-22.5531
GO:0007052	M11111011	7	0	GO Biological Processes	19	mitotic spindle organization	19_GO:0009987 cellular process	-21.8375	15.5818	18.3314	9427	110	132	24	18.1818	3.35704	891|991|1062|3832|3833|4751|5347|6491|6790|7272|9055|9212|9493|9787|10403|10460|22974|24137|29127|56992|57405|79866|83540|84722	CCNB1|CDC20|CENPE|KIF11|KIFC1|NEK2|PLK1|STIL|AURKA|TTK|PRC1|AURKB|KIF23|DLGAP5|NDC80|TACC3|TPX2|KIF4A|RACGAP1|KIF15|SPC25|BORA|NUF2|PSRC1	-19.7979	0	2	0	0	-63.1197	21.0738	1	1	1	1	1	0	1	1	-8.3488	-9.31722	-11.1524	-15.0694	-17.7427	0	-15.1249	-21.8375
GO:0140013	M11111011	7	0	GO Biological Processes	19	meiotic nuclear division	19_GO:0022414 reproductive process	-21.489	16.4258	18.4801	9427	100	132	23	17.4242	3.30154	699|701|991|994|1164|3619|4603|5347|6790|7153|7272|8900|9133|9232|10051|10592|26255|26271|81930|83540|151246|151648|259266	BUB1|BUB1B|CDC20|CDC25B|CKS2|INCENP|MYBL1|PLK1|AURKA|TOP2A|TTK|CCNA1|CCNB2|PTTG1|SMC4|SMC2|PTTG3P|FBXO5|KIF18A|NUF2|SGO2|SGO1|ASPM	-19.4517	0	5	0	0	-23.0219	71.4167	1	1	1	1	1	0	1	1	-9.68698	-4.6785	-5.87184	-13.5111	-12.437	0	-18.4793	-21.489
GO:0051983	M11111011	7	0	GO Biological Processes	19	regulation of chromosome segregation	19_GO:0050789 regulation of biological process	-21.4576	19.7336	19.54	9427	76	132	21	15.9091	3.18354	699|701|891|1062|1063|4085|4288|5347|7272|9212|9232|9787|10403|10460|11004|11065|11130|26255|26271|54908|157313	BUB1|BUB1B|CCNB1|CENPE|CENPF|MAD2L1|MKI67|PLK1|TTK|AURKB|PTTG1|DLGAP5|NDC80|TACC3|KIF2C|UBE2C|ZWINT|PTTG3P|FBXO5|SPDL1|CDCA2	-19.4226	0	6	1	1	-21.4576	45.447	1	1	1	1	1	0	1	1	-4.57042	-4.15936	-8.3241	-11.9375	-15.0204	0	-14.7658	-21.4576
GO:0051783	M11111111	8	0	GO Biological Processes	19	regulation of nuclear division	19_GO:0050789 regulation of biological process	-21.4196	17.8542	18.9289	9427	88	132	22	16.6667	3.24375	699|701|891|991|995|1063|4085|4288|4751|5347|6790|7272|9212|9585|9787|10403|11130|26271|51203|54908|79866|157313	BUB1|BUB1B|CCNB1|CDC20|CDC25C|CENPF|MAD2L1|MKI67|NEK2|PLK1|AURKA|TTK|AURKB|KIF20B|DLGAP5|NDC80|ZWINT|FBXO5|NUSAP1|SPDL1|BORA|CDCA2	-19.3891	0	6	0	0	-21.4576	45.447	1	1	1	1	1	1	1	1	-8.24614	-6.22039	-9.20921	-15.8004	-16.9641	-4.37102	-17.2485	-21.4196
GO:0007088	M11111111	8	0	GO Biological Processes	19	regulation of mitotic nuclear division	19_GO:0050789 regulation of biological process	-21.193	19.2276	19.2628	9427	78	132	21	15.9091	3.18354	699|701|891|995|1063|4085|4288|4751|5347|6790|7272|9212|9585|9787|10403|11130|26271|51203|54908|79866|157313	BUB1|BUB1B|CCNB1|CDC25C|CENPF|MAD2L1|MKI67|NEK2|PLK1|AURKA|TTK|AURKB|KIF20B|DLGAP5|NDC80|ZWINT|FBXO5|NUSAP1|SPDL1|BORA|CDCA2	-19.1713	0	6	0	0	-21.4576	45.447	1	1	1	1	1	1	1	1	-7.1545	-5.30331	-9.10454	-15.536	-15.9266	-4.52839	-15.8147	-21.193
GO:0005925	M00100000	1	0	GO Cellular Components	20	focal adhesion		-20.6618	5.34042	13.1351	9427	290	280	46	16.4286	2.21437	60|71|1072|3312|3315|4736|4869|5216|5478|6122|6124|6125|6128|6129|6130|6132|6133|6136|6141|6143|6155|6156|6160|6168|6169|6175|6176|6181|6187|6188|6189|6191|6193|6201|6202|6203|6205|6207|6208|6209|6217|6222|6223|6235|9349|9493	ACTB|ACTG1|CFL1|HSPA8|HSPB1|RPL10A|NPM1|PFN1|PPIA|RPL3|RPL4|RPL5|RPL6|RPL7|RPL7A|RPL8|RPL9|RPL12|RPL18|RPL19|RPL27|RPL30|RPL31|RPL37A|RPL38|RPLP0|RPLP1|RPLP2|RPS2|RPS3|RPS3A|RPS4X|RPS5|RPS7|RPS8|RPS9|RPS11|RPS13|RPS14|RPS15|RPS16|RPS18|RPS19|RPS29|RPL23|KIF23	-18.6508	0	1	0	0	-89.2226	26.3151	0	0	1	0	0	0	0	0	0	0	-20.6618	0	0	0	0	0
GO:0051303	M11111011	7	0	GO Biological Processes	19	establishment of chromosome localization	19_GO:0051179 localization	-20.6258	20.1174	19.2681	9427	71	132	20	15.1515	3.12078	891|1062|1063|3619|3833|3835|9212|9787|9928|10403|10615|11004|54820|54908|55143|55165|81610|81930|83540|84722	CCNB1|CENPE|CENPF|INCENP|KIFC1|KIF22|AURKB|DLGAP5|KIF14|NDC80|SPAG5|KIF2C|NDE1|SPDL1|CDCA8|CEP55|FAM83D|KIF18A|NUF2|PSRC1	-18.6191	0	2	0	0	-63.1197	21.0738	1	1	1	1	1	0	1	1	-5.67875	-2.11258	-10.7839	-17.7091	-15.6908	0	-16.6546	-20.6258
GO:0030055	M00100000	1	0	GO Cellular Components	20	cell-substrate junction		-20.5345	5.30384	13.0706	9427	292	280	46	16.4286	2.21437	60|71|1072|3312|3315|4736|4869|5216|5478|6122|6124|6125|6128|6129|6130|6132|6133|6136|6141|6143|6155|6156|6160|6168|6169|6175|6176|6181|6187|6188|6189|6191|6193|6201|6202|6203|6205|6207|6208|6209|6217|6222|6223|6235|9349|9493	ACTB|ACTG1|CFL1|HSPA8|HSPB1|RPL10A|NPM1|PFN1|PPIA|RPL3|RPL4|RPL5|RPL6|RPL7|RPL7A|RPL8|RPL9|RPL12|RPL18|RPL19|RPL27|RPL30|RPL31|RPL37A|RPL38|RPLP0|RPLP1|RPLP2|RPS2|RPS3|RPS3A|RPS4X|RPS5|RPS7|RPS8|RPS9|RPS11|RPS13|RPS14|RPS15|RPS16|RPS18|RPS19|RPS29|RPL23|KIF23	-18.532	0	1	0	0	-89.2226	26.3151	0	0	1	0	0	0	0	0	0	0	-20.5345	0	0	0	0	0
GO:0050000	M11111011	7	0	GO Biological Processes	19	chromosome localization	19_GO:0051179 localization	-20.3554	19.5662	18.9763	9427	73	132	20	15.1515	3.12078	891|1062|1063|3619|3833|3835|9212|9787|9928|10403|10615|11004|54820|54908|55143|55165|81610|81930|83540|84722	CCNB1|CENPE|CENPF|INCENP|KIFC1|KIF22|AURKB|DLGAP5|KIF14|NDC80|SPAG5|KIF2C|NDE1|SPDL1|CDCA8|CEP55|FAM83D|KIF18A|NUF2|PSRC1	-18.357	0	2	0	0	-63.1197	21.0738	1	1	1	1	1	0	1	1	-5.43619	-2.07935	-10.575	-17.4573	-15.4156	0	-16.4046	-20.3554
GO:0044772	M11111111	8	0	GO Biological Processes	19	mitotic cell cycle phase transition	19_GO:0009987 cellular process	-20.1545	7.80381	14.3207	9427	302	132	33	25	3.76889	699|701|890|891|983|994|995|1031|1033|1062|1063|1164|2305|4085|5347|6790|7272|8900|9133|9212|9787|9833|9928|10403|10460|10926|11065|11130|26271|27338|51512|54443|54908	BUB1|BUB1B|CCNA2|CCNB1|CDK1|CDC25B|CDC25C|CDKN2C|CDKN3|CENPE|CENPF|CKS2|FOXM1|MAD2L1|PLK1|AURKA|TTK|CCNA1|CCNB2|AURKB|DLGAP5|MELK|KIF14|NDC80|TACC3|DBF4|UBE2C|ZWINT|FBXO5|UBE2S|GTSE1|ANLN|SPDL1	-18.1664	0	6	0	0	-21.4576	45.447	1	1	1	1	1	1	1	1	-9.75097	-4.3265	-12.1969	-11.4879	-14.3652	-2.79123	-16.8881	-20.1545
hsa04110	M11111011	7	0	KEGG Pathway	24	Cell cycle		-19.9386	12.1045	16.2046	9427	110	177	25	14.1243	2.61777	595|699|701|890|891|894|983|990|991|994|995|4085|4171|4172|4173|4175|5111|5347|5885|7272|9133|9134|9184|10926|51343	CCND1|BUB1|BUB1B|CCNA2|CCNB1|CCND2|CDK1|CDC6|CDC20|CDC25B|CDC25C|MAD2L1|MCM2|MCM3|MCM4|MCM6|PCNA|PLK1|RAD21|TTK|CCNB2|CCNE2|BUB3|DBF4|FZR1	-17.9604	0	6	0	0	-21.4576	45.447	1	1	1	1	1	0	1	1	-4.76787	-5.56221	-8.49453	-15.0694	-15.5923	0	-19.9386	-11.7002
ko04110	M11111011	7	0	KEGG Pathway	24	Cell cycle		-19.9386	12.1045	16.2046	9427	110	177	25	14.1243	2.61777	595|699|701|890|891|894|983|990|991|994|995|4085|4171|4172|4173|4175|5111|5347|5885|7272|9133|9134|9184|10926|51343	CCND1|BUB1|BUB1B|CCNA2|CCNB1|CCND2|CDK1|CDC6|CDC20|CDC25B|CDC25C|MAD2L1|MCM2|MCM3|MCM4|MCM6|PCNA|PLK1|RAD21|TTK|CCNB2|CCNE2|BUB3|DBF4|FZR1	-17.9604	0	6	0	0	-21.4576	45.447	1	1	1	1	1	0	1	1	-4.76787	-5.56221	-8.49453	-15.0694	-15.5923	0	-19.9386	-11.7002
GO:0044770	M11111111	8	0	GO Biological Processes	19	cell cycle phase transition	19_GO:0009987 cellular process	-19.5844	6.86699	13.6037	9427	364	132	35	26.5152	3.84201	699|701|890|891|983|994|995|1031|1033|1062|1063|1164|2305|3014|4085|5347|6790|7272|8900|9133|9212|9787|9833|9928|10403|10460|10926|11065|11130|26271|27338|51512|54443|54908|81610	BUB1|BUB1B|CCNA2|CCNB1|CDK1|CDC25B|CDC25C|CDKN2C|CDKN3|CENPE|CENPF|CKS2|FOXM1|H2AX|MAD2L1|PLK1|AURKA|TTK|CCNA1|CCNB2|AURKB|DLGAP5|MELK|KIF14|NDC80|TACC3|DBF4|UBE2C|ZWINT|FBXO5|UBE2S|GTSE1|ANLN|SPDL1|FAM83D	-17.6121	0	6	0	0	-21.4576	45.447	1	1	1	1	1	1	1	1	-9.76211	-3.70547	-11.0617	-12.7601	-13.8102	-2.55813	-17.7873	-19.5844
GO:0010965	M11111011	7	0	GO Biological Processes	19	regulation of mitotic sister chromatid separation	19_GO:0050789 regulation of biological process	-19.2832	21.7881	19.0873	9427	59	132	18	13.6364	2.98695	699|701|891|1062|1063|4085|5347|7272|9212|9232|9787|10403|10460|11065|11130|26255|26271|54908	BUB1|BUB1B|CCNB1|CENPE|CENPF|MAD2L1|PLK1|TTK|AURKB|PTTG1|DLGAP5|NDC80|TACC3|UBE2C|ZWINT|PTTG3P|FBXO5|SPDL1	-17.3186	0	6	0	0	-21.4576	45.447	1	1	1	1	1	0	1	1	-4.28765	-3.4602	-6.92092	-9.80166	-13.7785	0	-14.1834	-19.2832
GO:0005844	M00100000	1	0	GO Cellular Components	20	polysome		-19.1918	12.4897	15.8801	9427	62	280	23	8.21429	1.64094	689|4736|6128|6130|6132|6135|6141|6142|6143|6152|6156|6160|6161|6169|6170|6171|6188|6191|6194|6228|6231|6235|25873	BTF3|RPL10A|RPL6|RPL7A|RPL8|RPL11|RPL18|RPL18A|RPL19|RPL24|RPL30|RPL31|RPL32|RPL38|RPL39|RPL41|RPS3|RPS4X|RPS6|RPS23|RPS26|RPS29|RPL36	-17.2348	0	1	0	0	-89.2226	26.3151	0	0	1	0	0	0	0	0	0	0	-19.1918	0	0	0	0	0
GO:0051310	M11111011	7	0	GO Biological Processes	19	metaphase plate congression	19_GO:0051179 localization	-18.9865	21.0738	18.7432	9427	61	132	18	13.6364	2.98695	891|1062|1063|3619|3833|3835|9212|9928|10403|10615|11004|54908|55143|55165|81610|81930|83540|84722	CCNB1|CENPE|CENPF|INCENP|KIFC1|KIF22|AURKB|KIF14|NDC80|SPAG5|KIF2C|SPDL1|CDCA8|CEP55|FAM83D|KIF18A|NUF2|PSRC1	-17.0332	0	2	0	0	-63.1197	21.0738	1	1	1	1	1	0	1	1	-5.79317	-2.29601	-9.75497	-16.2066	-13.4938	0	-15.267	-18.9865
GO:0051306	M11111011	7	0	GO Biological Processes	19	mitotic sister chromatid separation	19_GO:0009987 cellular process	-18.9865	21.0738	18.7432	9427	61	132	18	13.6364	2.98695	699|701|891|1062|1063|4085|5347|7272|9212|9232|9787|10403|10460|11065|11130|26255|26271|54908	BUB1|BUB1B|CCNB1|CENPE|CENPF|MAD2L1|PLK1|TTK|AURKB|PTTG1|DLGAP5|NDC80|TACC3|UBE2C|ZWINT|PTTG3P|FBXO5|SPDL1	-17.0332	0	6	0	0	-21.4576	45.447	1	1	1	1	1	0	1	1	-4.06555	-3.40445	-6.75192	-9.62197	-13.4938	0	-13.9308	-18.9865
GO:0033045	M11111011	7	0	GO Biological Processes	19	regulation of sister chromatid segregation	19_GO:0050789 regulation of biological process	-18.7015	20.4048	18.4151	9427	63	132	18	13.6364	2.98695	699|701|891|1062|1063|4085|5347|7272|9212|9232|9787|10403|10460|11065|11130|26255|26271|54908	BUB1|BUB1B|CCNB1|CENPE|CENPF|MAD2L1|PLK1|TTK|AURKB|PTTG1|DLGAP5|NDC80|TACC3|UBE2C|ZWINT|PTTG3P|FBXO5|SPDL1	-16.7611	0	6	0	0	-21.4576	45.447	1	1	1	1	1	0	1	1	-3.85598	-3.35068	-6.58977	-9.44913	-13.2207	0	-13.688	-18.7015
GO:1905818	M11111011	7	0	GO Biological Processes	19	regulation of chromosome separation	19_GO:0050789 regulation of biological process	-18.7015	20.4048	18.4151	9427	63	132	18	13.6364	2.98695	699|701|891|1062|1063|4085|5347|7272|9212|9232|9787|10403|10460|11065|11130|26255|26271|54908	BUB1|BUB1B|CCNB1|CENPE|CENPF|MAD2L1|PLK1|TTK|AURKB|PTTG1|DLGAP5|NDC80|TACC3|UBE2C|ZWINT|PTTG3P|FBXO5|SPDL1	-16.7611	0	6	0	0	-21.4576	45.447	1	1	1	1	1	0	1	1	-3.85598	-3.35068	-6.58977	-9.44913	-13.2207	0	-13.688	-18.7015
GO:0051304	M11111011	7	0	GO Biological Processes	19	chromosome separation	19_GO:0009987 cellular process	-18.3892	17.6223	17.4525	9427	77	132	19	14.3939	3.05531	699|701|891|1062|1063|4085|5347|7153|7272|9212|9232|9787|10403|10460|11065|11130|26255|26271|54908	BUB1|BUB1B|CCNB1|CENPE|CENPF|MAD2L1|PLK1|TOP2A|TTK|AURKB|PTTG1|DLGAP5|NDC80|TACC3|UBE2C|ZWINT|PTTG3P|FBXO5|SPDL1	-16.456	0	6	0	0	-21.4576	45.447	1	1	1	1	1	0	1	1	-3.51691	-3.01999	-5.61191	-9.50674	-12.6496	0	-13.4189	-18.3892
GO:0008608	M11111011	7	0	GO Biological Processes	19	attachment of spindle microtubules to kinetochore	19_GO:0009987 cellular process	-18.1105	27.4679	19.7567	9427	33	156	15	9.61538	2.36031	891|1060|1062|1894|4751|9184|9212|10403|11004|29127|57082|81620|83540|90417|151648	CCNB1|CENPC|CENPE|ECT2|NEK2|BUB3|AURKB|NDC80|KIF2C|RACGAP1|KNL1|CDT1|NUF2|KNSTRN|SGO1	-16.1878	0	8	1	1	-18.1105	28.2004	1	1	1	1	1	0	1	1	-8.17705	-3.06628	-11.4465	-18.1105	-14.5943	0	-15.6159	-15.7052
R-HSA-73886	M11111011	7	0	Reactome Gene Sets	6	Chromosome Maintenance		-18.3882	3.35355	10.6224	9427	109	1470	57	3.87755	0.503538	546|641|890|1058|1060|1736|1763|2237|2491|3014|3021|3978|4869|5111|5424|5983|5984|5985|6117|6118|6119|7013|7015|8335|8338|8345|8349|8363|8366|8368|8900|10714|10856|11339|23421|23649|54069|54386|55320|55355|55505|55651|55766|55839|57082|63922|64105|64946|79019|79075|79172|79682|80119|91687|94239|378708|387103	ATRX|BLM|CCNA2|CENPA|CENPC|DKC1|DNA2|FEN1|CENPI|H2AX|H3-3B|LIG1|NPM1|PCNA|POLD1|RFC3|RFC4|RFC5|RPA1|RPA2|RPA3|TERF1|TERT|H2AC4|H2AC20|H2BC9|H2BC21|H4C11|H4C2|H4C13|CCNA1|POLD3|RUVBL2|OIP5|ITGB3BP|POLA2|MIS18A|TERF2IP|MIS18BP1|HJURP|NOP10|NHP2|H2AJ|CENPN|KNL1|CHTF18|CENPK|CENPH|CENPM|DSCC1|CENPO|CENPU|PIF1|CENPL|H2AZ2|CENPS|CENPW	-15.7752	0	7	1	1	-18.3882	15.2171	1	1	1	1	1	0	1	1	-18.2618	-3.42042	-4.04845	-7.59981	-4.95155	0	-7.86251	-7.46938
R-HSA-983189	M11111011	7	0	Reactome Gene Sets	6	Kinesins		-17.6839	26.7812	19.4714	9427	40	132	15	11.3636	2.76234	1062|3832|3833|3835|9493|9585|10112|10376|10383|11004|24137|29127|56992|81930|84617	CENPE|KIF11|KIFC1|KIF22|KIF23|KIF20B|KIF20A|TUBA1B|TUBB4B|KIF2C|KIF4A|RACGAP1|KIF15|KIF18A|TUBB6	-15.7749	0	3	0	0	-29.1283	26.7812	1	1	1	1	1	0	1	1	-8.15184	-4.12248	-7.85304	-10.563	-17.3264	0	-14.213	-17.6839
GO:0007346	M11111111	8	0	GO Biological Processes	19	regulation of mitotic cell cycle	19_GO:0050789 regulation of biological process	-17.6648	6.11179	12.5533	9427	305	177	35	19.774	2.99377	595|699|701|891|894|983|990|994|995|1062|1063|1163|1164|3280|4085|4288|4751|5347|5885|6118|6790|7272|9184|9585|9787|11065|51203|51343|54443|54908|54962|60672|63967|79866|81620	CCND1|BUB1|BUB1B|CCNB1|CCND2|CDK1|CDC6|CDC25B|CDC25C|CENPE|CENPF|CKS1B|CKS2|HES1|MAD2L1|MKI67|NEK2|PLK1|RAD21|RPA2|AURKA|TTK|BUB3|KIF20B|DLGAP5|UBE2C|NUSAP1|FZR1|ANLN|SPDL1|TIPIN|MIIP|CLSPN|BORA|CDT1	-15.7576	0	6	0	0	-21.4576	45.447	1	1	1	1	1	1	1	1	-9.13252	-3.5064	-6.45924	-13.9379	-13.4791	-2.77884	-17.6648	-16.9579
GO:0030496	M11111111	8	0	GO Cellular Components	20	midbody		-17.657	10.5802	14.6567	9427	162	132	24	18.1818	3.35704	332|983|1062|1063|1894|3619|4751|5347|6790|9055|9212|9493|9585|9928|10112|10615|24137|29127|54443|55143|55165|79801|84722|259266	BIRC5|CDK1|CENPE|CENPF|ECT2|INCENP|NEK2|PLK1|AURKA|PRC1|AURKB|KIF23|KIF20B|KIF14|KIF20A|SPAG5|KIF4A|RACGAP1|ANLN|CDCA8|CEP55|SHCBP1|PSRC1|ASPM	-15.7514	0	9	1	1	-17.657	59.5139	1	1	1	1	1	1	1	1	-4.60247	-10.0915	-10.2172	-14.8318	-10.6878	-3.58194	-13.6098	-17.657
GO:0007091	M11111011	7	0	GO Biological Processes	19	metaphase/anaphase transition of mitotic cell cycle	19_GO:0050789 regulation of biological process	-16.6498	20.4048	17.3554	9427	56	132	16	12.1212	2.84072	699|701|891|1062|1063|4085|5347|7272|9212|9787|10403|10460|11065|11130|26271|54908	BUB1|BUB1B|CCNB1|CENPE|CENPF|MAD2L1|PLK1|TTK|AURKB|DLGAP5|NDC80|TACC3|UBE2C|ZWINT|FBXO5|SPDL1	-14.778	0	6	0	0	-21.4576	45.447	1	1	1	1	1	0	1	1	-4.08048	-3.54781	-7.18844	-10.0852	-14.2298	0	-14.5829	-16.6498
GO:0044784	M11111011	7	0	GO Biological Processes	19	metaphase/anaphase transition of cell cycle	19_GO:0050789 regulation of biological process	-16.5118	20.0468	17.1876	9427	57	132	16	12.1212	2.84072	699|701|891|1062|1063|4085|5347|7272|9212|9787|10403|10460|11065|11130|26271|54908	BUB1|BUB1B|CCNB1|CENPE|CENPF|MAD2L1|PLK1|TTK|AURKB|DLGAP5|NDC80|TACC3|UBE2C|ZWINT|FBXO5|SPDL1	-14.6461	0	6	0	0	-21.4576	45.447	1	1	1	1	1	0	1	1	-3.96818	-3.51804	-7.0973	-9.98873	-14.076	0	-14.4469	-16.5118
GO:0030424	M10001000	2	0	GO Cellular Components	20	axon		-16.213	2.21971	9.3727	9427	401	1165	110	9.44206	0.85671	60|71|116|288|478|547|667|801|808|1268|1400|1496|1525|1627|1630|1778|1785|1809|1982|1996|2555|2571|2572|2596|2664|2691|2823|2890|2912|3281|3320|3326|3643|3800|3831|3897|4131|4133|4134|4135|4137|4345|4685|4741|4747|4781|4915|4983|5621|5800|5864|5905|6091|6092|6326|6328|6335|6529|6546|6616|6623|6695|6790|6812|6857|6860|6861|6863|8120|8499|8828|8829|8851|8941|9114|9585|9638|10159|10369|10409|10439|1…	ACTB|ACTG1|ADCYAP1|ANK3|ATP1A3|KIF1A|DST|CALM1|CALM3|CNR1|CRMP1|CTNNA2|CXADR|DBN1|DCC|DYNC1H1|DNM2|DPYSL3|EIF4G2|ELAVL4|GABRA2|GAD1|GAD2|GAP43|GDI1|GHRH|GPM6A|GRIA1|GRM2|HSBP1|HSP90AA1|HSP90AB1|INSR|KIF5C|KLC1|L1CAM|MAP1B|MAP2|MAP4|MAP6|MAPT|CD200|NCAM2|NEFM|NEFL|NFIB|NTRK2|OPHN1|PRNP|PTPRO|RAB3A|RANGAP1|ROBO1|ROBO2|SCN2A|SCN3A|SCN9A|SLC6A1|SLC8A1|SNAP25|SNCG|SPOCK1|AURKA|STXBP1|SYT1|SYT4|SYT5|TA…	-14.3563	0	10	1	1	-16.213	2.39275	1	0	0	0	1	0	0	0	-16.213	0	0	0	-4.63289	0	0	0
GO:0033046	M11111011	7	0	GO Biological Processes	19	negative regulation of sister chromatid segregation	19_GO:0048519 negative regulation of biological process	-16.2085	25.6368	18.3719	9427	39	132	14	10.6061	2.68006	699|701|891|1063|4085|5347|7272|9212|9232|10403|11130|26255|26271|54908	BUB1|BUB1B|CCNB1|CENPF|MAD2L1|PLK1|TTK|AURKB|PTTG1|NDC80|ZWINT|PTTG3P|FBXO5|SPDL1	-14.3562	0	6	0	0	-21.4576	45.447	1	1	1	1	1	0	1	1	-3.87051	-4.16639	-4.81999	-7.9897	-10.6447	0	-10.0993	-16.2085
GO:0033048	M11111011	7	0	GO Biological Processes	19	negative regulation of mitotic sister chromatid segregation	19_GO:0048519 negative regulation of biological process	-16.2085	25.6368	18.3719	9427	39	132	14	10.6061	2.68006	699|701|891|1063|4085|5347|7272|9212|9232|10403|11130|26255|26271|54908	BUB1|BUB1B|CCNB1|CENPF|MAD2L1|PLK1|TTK|AURKB|PTTG1|NDC80|ZWINT|PTTG3P|FBXO5|SPDL1	-14.3562	0	6	0	0	-21.4576	45.447	1	1	1	1	1	0	1	1	-3.87051	-4.16639	-4.81999	-7.9897	-10.6447	0	-10.0993	-16.2085
GO:2000816	M11111011	7	0	GO Biological Processes	19	negative regulation of mitotic sister chromatid separation	19_GO:0048519 negative regulation of biological process	-16.2085	25.6368	18.3719	9427	39	132	14	10.6061	2.68006	699|701|891|1063|4085|5347|7272|9212|9232|10403|11130|26255|26271|54908	BUB1|BUB1B|CCNB1|CENPF|MAD2L1|PLK1|TTK|AURKB|PTTG1|NDC80|ZWINT|PTTG3P|FBXO5|SPDL1	-14.3562	0	6	0	0	-21.4576	45.447	1	1	1	1	1	0	1	1	-3.87051	-4.16639	-4.81999	-7.9897	-10.6447	0	-10.0993	-16.2085
GO:0051985	M11111011	7	0	GO Biological Processes	19	negative regulation of chromosome segregation	19_GO:0048519 negative regulation of biological process	-16.0265	24.9958	18.1229	9427	40	132	14	10.6061	2.68006	699|701|891|1063|4085|5347|7272|9212|9232|10403|11130|26255|26271|54908	BUB1|BUB1B|CCNB1|CENPF|MAD2L1|PLK1|TTK|AURKB|PTTG1|NDC80|ZWINT|PTTG3P|FBXO5|SPDL1	-14.1831	0	6	0	0	-21.4576	45.447	1	1	1	1	1	0	1	1	-3.73523	-4.12248	-4.73428	-7.88513	-10.485	0	-9.96676	-16.0265
GO:1905819	M11111011	7	0	GO Biological Processes	19	negative regulation of chromosome separation	19_GO:0048519 negative regulation of biological process	-16.0265	24.9958	18.1229	9427	40	132	14	10.6061	2.68006	699|701|891|1063|4085|5347|7272|9212|9232|10403|11130|26255|26271|54908	BUB1|BUB1B|CCNB1|CENPF|MAD2L1|PLK1|TTK|AURKB|PTTG1|NDC80|ZWINT|PTTG3P|FBXO5|SPDL1	-14.1831	0	6	0	0	-21.4576	45.447	1	1	1	1	1	0	1	1	-3.73523	-4.12248	-4.73428	-7.88513	-10.485	0	-9.96676	-16.0265
GO:0033047	M11111011	7	0	GO Biological Processes	19	regulation of mitotic sister chromatid segregation	19_GO:0050789 regulation of biological process	-15.6792	23.8056	17.6512	9427	42	132	14	10.6061	2.68006	699|701|891|1063|4085|5347|7272|9212|9232|10403|11130|26255|26271|54908	BUB1|BUB1B|CCNB1|CENPF|MAD2L1|PLK1|TTK|AURKB|PTTG1|NDC80|ZWINT|PTTG3P|FBXO5|SPDL1	-13.8514	0	6	0	0	-21.4576	45.447	1	1	1	1	1	0	1	1	-3.48119	-4.03811	-4.57063	-7.68503	-10.1805	0	-9.71335	-15.6792
GO:1901987	M11111011	7	0	GO Biological Processes	19	regulation of cell cycle phase transition	19_GO:0050789 regulation of biological process	-15.6675	6.13776	11.8258	9427	269	177	31	17.5141	2.85692	595|699|701|891|894|983|990|994|995|1062|1063|3014|4085|4869|5347|5885|6118|6790|7272|9184|9787|10926|11065|51343|54443|54908|54962|60672|63967|81610|81620	CCND1|BUB1|BUB1B|CCNB1|CCND2|CDK1|CDC6|CDC25B|CDC25C|CENPE|CENPF|H2AX|MAD2L1|NPM1|PLK1|RAD21|RPA2|AURKA|TTK|BUB3|DLGAP5|DBF4|UBE2C|FZR1|ANLN|SPDL1|TIPIN|MIIP|CLSPN|FAM83D|CDT1	-13.8411	0	6	0	0	-21.4576	45.447	1	1	1	1	1	0	1	1	-7.71501	-3.09636	-6.41178	-11.7902	-12.1756	0	-15.6675	-13.5104
GO:0030071	M11111011	7	0	GO Biological Processes	19	regulation of mitotic metaphase/anaphase transition	19_GO:0050789 regulation of biological process	-15.4225	19.838	16.5431	9427	54	132	15	11.3636	2.76234	699|701|891|1062|1063|4085|5347|7272|9212|9787|10403|11065|11130|26271|54908	BUB1|BUB1B|CCNB1|CENPE|CENPF|MAD2L1|PLK1|TTK|AURKB|DLGAP5|NDC80|UBE2C|ZWINT|FBXO5|SPDL1	-13.6057	0	6	0	0	-21.4576	45.447	1	1	1	1	1	0	1	1	-3.76104	-3.60911	-6.39671	-9.03232	-13.2952	0	-13.4946	-15.4225
GO:1902099	M11111011	7	0	GO Biological Processes	19	regulation of metaphase/anaphase transition of cell cycle	19_GO:0050789 regulation of biological process	-15.2893	19.4773	16.3768	9427	55	132	15	11.3636	2.76234	699|701|891|1062|1063|4085|5347|7272|9212|9787|10403|11065|11130|26271|54908	BUB1|BUB1B|CCNB1|CENPE|CENPF|MAD2L1|PLK1|TTK|AURKB|DLGAP5|NDC80|UBE2C|ZWINT|FBXO5|SPDL1	-13.4779	0	6	0	0	-21.4576	45.447	1	1	1	1	1	0	1	1	-3.65276	-3.57815	-6.31128	-8.94158	-13.1456	0	-13.3634	-15.2893
GO:0045787	M11111011	7	0	GO Biological Processes	19	positive regulation of cell cycle	19_GO:0048518 positive regulation of biological process	-15.1941	8.32039	12.6592	9427	206	132	24	18.1818	3.35704	891|983|994|995|1163|1164|1894|4085|6790|9212|9493|9585|9787|9928|10403|10615|10926|11065|11113|26271|29127|51203|81610|84722	CCNB1|CDK1|CDC25B|CDC25C|CKS1B|CKS2|ECT2|MAD2L1|AURKA|AURKB|KIF23|KIF20B|DLGAP5|KIF14|NDC80|SPAG5|DBF4|UBE2C|CIT|FBXO5|RACGAP1|NUSAP1|FAM83D|PSRC1	-13.3854	0	9	0	0	-17.657	59.5139	1	1	1	1	1	0	1	1	-10.1712	-2.96212	-8.73722	-13.4928	-11.4642	0	-15.0552	-15.1941
GO:0090068	M11111011	7	0	GO Biological Processes	19	positive regulation of cell cycle process	19_GO:0048518 positive regulation of biological process	-14.9964	10.0654	13.2917	9427	149	132	21	15.9091	3.18354	891|983|994|995|1894|4085|6790|9212|9493|9585|9787|9928|10403|10615|10926|11065|11113|26271|29127|51203|81610	CCNB1|CDK1|CDC25B|CDC25C|ECT2|MAD2L1|AURKA|AURKB|KIF23|KIF20B|DLGAP5|KIF14|NDC80|SPAG5|DBF4|UBE2C|CIT|FBXO5|RACGAP1|NUSAP1|FAM83D	-13.1996	0	9	0	0	-17.657	59.5139	1	1	1	1	1	0	1	1	-9.9001	-3.71037	-9.37566	-12.4509	-12.3659	0	-14.4208	-14.9964
GO:0051656	M11111011	7	0	GO Biological Processes	19	establishment of organelle localization	19_GO:0051179 localization	-14.8842	4.75099	10.777	9427	276	266	37	13.9098	2.12176	891|1058|1062|1063|3619|3798|3800|3833|3835|4085|4131|4133|4137|5347|5864|6812|6860|7013|7314|9212|9787|9928|10403|10615|11004|29899|51203|54820|55143|55165|55755|81610|81620|81930|83540|84722|89958	CCNB1|CENPA|CENPE|CENPF|INCENP|KIF5A|KIF5C|KIFC1|KIF22|MAD2L1|MAP1B|MAP2|MAPT|PLK1|RAB3A|STXBP1|SYT4|TERF1|UBB|AURKB|DLGAP5|KIF14|NDC80|SPAG5|KIF2C|GPSM2|NUSAP1|NDE1|CDCA8|CEP55|CDK5RAP2|FAM83D|CDT1|KIF18A|NUF2|PSRC1|SAPCD2	-13.0899	0	2	0	0	-63.1197	21.0738	1	1	1	1	1	0	1	1	-6.17964	-2.3244	-6.76613	-11.54	-14.8842	0	-11.0894	-13.2526
GO:0051225	M11111111	8	0	GO Biological Processes	19	spindle assembly	19_GO:0009987 cellular process	-14.6547	12.6029	14.0401	9427	102	132	18	13.6364	2.98695	991|3619|3832|3833|4751|5347|6790|9055|9133|9212|9493|10615|22974|24137|26271|29127|56992|259266	CDC20|INCENP|KIF11|KIFC1|NEK2|PLK1|AURKA|PRC1|CCNB2|AURKB|KIF23|SPAG5|TPX2|KIF4A|FBXO5|RACGAP1|KIF15|ASPM	-12.8643	0	9	0	0	-17.657	59.5139	1	1	1	1	1	1	1	1	-4.54731	-9.6451	-7.34081	-10.0085	-11.279	-4.17903	-11.3039	-14.6547
GO:0007080	M11111011	7	0	GO Biological Processes	19	mitotic metaphase plate congression	19_GO:0051179 localization	-14.4712	19.9967	16.0493	9427	50	132	14	10.6061	2.68006	891|1062|3833|3835|9212|9928|10403|11004|54908|55143|55165|81930|83540|84722	CCNB1|CENPE|KIFC1|KIF22|AURKB|KIF14|NDC80|KIF2C|SPDL1|CDCA8|CEP55|KIF18A|NUF2|PSRC1	-12.6884	0	2	0	0	-63.1197	21.0738	1	1	1	1	1	0	1	1	-4.23175	-2.5407	-7.78198	-13.444	-10.2632	0	-11.3477	-14.4712
R-HSA-453279	M10111011	6	0	Reactome Gene Sets	6	Mitotic G1 phase and G1/S transition		-14.2441	8.61557	12.3743	9427	136	177	22	12.4294	2.4798	595|890|891|894|983|990|1163|1719|4171|4172|4173|4175|5111|6117|6118|7153|7298|7314|9134|10926|51053|81620	CCND1|CCNA2|CCNB1|CCND2|CDK1|CDC6|CKS1B|DHFR|MCM2|MCM3|MCM4|MCM6|PCNA|RPA1|RPA2|TOP2A|TYMS|UBB|CCNE2|DBF4|GMNN|CDT1	-12.47	0	12	1	1	-14.2441	43.1639	1	0	1	1	1	0	1	1	-2.99791	0	-3.14803	-9.15975	-6.60468	0	-14.2441	-3.92963
R-HSA-606279	M11111011	7	0	Reactome Gene Sets	6	Deposition of new CENPA-containing nucleosomes at the centromere		-14.0702	4.92547	10.0214	9427	46	1165	28	2.40343	0.448715	1058|1060|2491|3014|8335|8338|8345|8349|8363|8366|8368|11339|23421|54069|55320|55355|55766|55839|57082|64105|64946|79019|79172|79682|91687|94239|378708|387103	CENPA|CENPC|CENPI|H2AX|H2AC4|H2AC20|H2BC9|H2BC21|H4C11|H4C2|H4C13|OIP5|ITGB3BP|MIS18A|MIS18BP1|HJURP|H2AJ|CENPN|KNL1|CENPK|CENPH|CENPM|CENPO|CENPU|CENPL|H2AZ2|CENPS|CENPW	-12.3059	0	13	1	1	-14.0702	8.33879	1	1	1	1	1	0	1	1	-14.0702	-3.88174	-2.64885	-6.14315	-5.35943	0	-5.72784	-7.95144
R-HSA-774815	M11111011	7	0	Reactome Gene Sets	6	Nucleosome assembly		-14.0702	4.92547	10.0214	9427	46	1165	28	2.40343	0.448715	1058|1060|2491|3014|8335|8338|8345|8349|8363|8366|8368|11339|23421|54069|55320|55355|55766|55839|57082|64105|64946|79019|79172|79682|91687|94239|378708|387103	CENPA|CENPC|CENPI|H2AX|H2AC4|H2AC20|H2BC9|H2BC21|H4C11|H4C2|H4C13|OIP5|ITGB3BP|MIS18A|MIS18BP1|HJURP|H2AJ|CENPN|KNL1|CENPK|CENPH|CENPM|CENPO|CENPU|CENPL|H2AZ2|CENPS|CENPW	-12.3059	0	13	0	0	-14.0702	8.33879	1	1	1	1	1	0	1	1	-14.0702	-3.88174	-2.64885	-6.14315	-5.35943	0	-5.72784	-7.95144
GO:1901990	M11111011	7	0	GO Biological Processes	19	regulation of mitotic cell cycle phase transition	19_GO:0050789 regulation of biological process	-14.0465	6.68965	11.4494	9427	207	177	26	14.6893	2.66082	595|699|701|891|894|983|990|994|995|1062|1063|4085|5347|5885|6118|6790|7272|9184|9787|11065|51343|54443|54908|60672|63967|81620	CCND1|BUB1|BUB1B|CCNB1|CCND2|CDK1|CDC6|CDC25B|CDC25C|CENPE|CENPF|MAD2L1|PLK1|RAD21|RPA2|AURKA|TTK|BUB3|DLGAP5|UBE2C|FZR1|ANLN|SPDL1|MIIP|CLSPN|CDT1	-12.2846	0	6	0	0	-21.4576	45.447	1	1	1	1	1	0	1	1	-7.36411	-3.78494	-6.70249	-9.78026	-11.412	0	-14.0465	-13.0903
GO:2001251	M11111011	7	0	GO Biological Processes	19	negative regulation of chromosome organization	19_GO:0048519 negative regulation of biological process	-13.9607	14.2833	14.2181	9427	80	132	16	12.1212	2.84072	699|701|891|1063|4085|5347|7153|7272|9212|9232|10403|11130|26255|26271|54908|80119	BUB1|BUB1B|CCNB1|CENPF|MAD2L1|PLK1|TOP2A|TTK|AURKB|PTTG1|NDC80|ZWINT|PTTG3P|FBXO5|SPDL1|PIF1	-12.2001	0	6	0	0	-21.4576	45.447	1	1	1	1	1	0	1	1	-2.46934	-2.95779	-4.65521	-8.20048	-10.2483	0	-9.68354	-13.9607
GO:0000910	M11111011	7	0	GO Biological Processes	19	cytokinesis	19_GO:0009987 cellular process	-13.8813	10.4378	12.9121	9427	130	132	19	14.3939	3.05531	994|1058|1894|3619|5347|6790|9055|9212|9493|9585|9928|10112|11113|24137|26586|29127|51203|54443|55165	CDC25B|CENPA|ECT2|INCENP|PLK1|AURKA|PRC1|AURKB|KIF23|KIF20B|KIF14|KIF20A|CIT|KIF4A|CKAP2|RACGAP1|NUSAP1|ANLN|CEP55	-12.1242	0	9	0	0	-17.657	59.5139	1	1	1	1	1	0	1	1	-6.70914	-8.60005	-9.71666	-10.4482	-11.0099	0	-12.548	-13.8813
GO:0006260	M10011010	4	0	GO Biological Processes	19	DNA replication	19_GO:0008152 metabolic process	-14.6147	2.39376	8.92765	9427	217	1470	81	5.5102	0.595138	466|546|641|675|890|983|990|998|1111|1763|1854|2237|3159|3399|3978|4171|4172|4173|4174|4175|4176|4361|4678|4781|4784|5001|5111|5424|5427|5518|5888|5983|5984|5985|6117|6118|6119|6240|6241|7013|8208|8318|8914|9134|9768|9837|10036|10293|10535|10714|10721|10926|23594|23649|26271|51053|51147|51514|51659|54962|55159|55388|55704|63901|63922|64710|64863|79075|79733|79915|80119|80174|81620|84268|90381|926…	ATF1|ATRX|BLM|BRCA2|CCNA2|CDK1|CDC6|CDC42|CHEK1|DNA2|DUT|FEN1|HMGA1|ID3|LIG1|MCM2|MCM3|MCM4|MCM5|MCM6|MCM7|MRE11|NASP|NFIB|NFIX|ORC5|PCNA|POLD1|POLE2|PPP2R1A|RAD51|RFC3|RFC4|RFC5|RPA1|RPA2|RPA3|RRM1|RRM2|TERF1|CHAF1B|CDC45|TIMELESS|CCNE2|PCLAF|GINS1|CHAF1A|TRAIP|RNASEH2A|POLD3|POLQ|DBF4|ORC6|POLA2|FBXO5|GMNN|ING4|DTL|GINS2|TIPIN|RFWD3|MCM10|CCDC88A|FAM111A|CHTF18|NUCKS1|METTL4|DSCC1|E2F8|ATAD5|PI…	-12.1202	0	11	1	1	-14.6147	4.27528	1	0	0	1	1	0	1	0	-9.63564	0	0	-7.77936	-4.39284	0	-10.0432	0
GO:0051640	M11111111	8	0	GO Biological Processes	19	organelle localization	19_GO:0051179 localization	-13.8102	3.99185	9.91945	9427	364	266	41	15.4135	2.21391	891|1058|1062|1063|3619|3798|3800|3833|3835|4085|4131|4133|4137|5347|5864|6616|6812|6860|7013|7314|9212|9787|9928|10403|10615|11004|29899|51203|54820|55143|55165|55755|65009|81610|81620|81930|83540|84722|89958|115827|259266	CCNB1|CENPA|CENPE|CENPF|INCENP|KIF5A|KIF5C|KIFC1|KIF22|MAD2L1|MAP1B|MAP2|MAPT|PLK1|RAB3A|SNAP25|STXBP1|SYT4|TERF1|UBB|AURKB|DLGAP5|KIF14|NDC80|SPAG5|KIF2C|GPSM2|NUSAP1|NDE1|CDCA8|CEP55|CDK5RAP2|NDRG4|FAM83D|CDT1|KIF18A|NUF2|PSRC1|SAPCD2|RAB3C|ASPM	-12.0566	0	2	0	0	-63.1197	21.0738	1	1	1	1	1	1	1	1	-6.3088	-2.34913	-5.94333	-9.66564	-13.8102	-2.55813	-9.12163	-11.3699
GO:0005813	M11111111	8	0	GO Cellular Components	20	centrosome		-13.7077	4.5387	10.163	9427	466	156	35	22.4359	3.33995	805|891|983|991|1063|1111|1869|3014|3161|4172|4751|4830|4869|5111|5347|6790|9133|9212|9493|9585|9793|10403|10460|11004|26586|29899|54820|55165|55704|90417|134359|150468|151648|221150|259266	CALM2|CCNB1|CDK1|CDC20|CENPF|CHEK1|E2F1|H2AX|HMMR|MCM3|NEK2|NME1|NPM1|PCNA|PLK1|AURKA|CCNB2|AURKB|KIF23|KIF20B|CKAP5|NDC80|TACC3|KIF2C|CKAP2|GPSM2|NDE1|CEP55|CCDC88A|KNSTRN|POC5|CKAP2L|SGO1|SKA3|ASPM	-11.9564	0	4	0	0	-23.2298	11.4949	1	1	1	1	1	1	1	1	-8.30412	-4.27536	-9.00917	-13.7077	-10.8548	-3.45352	-12.6973	-12.7663
R-HSA-69275	M11111111	8	0	Reactome Gene Sets	6	G2/M Transition		-13.6608	8.66908	12.1319	9427	173	132	21	15.9091	3.18354	890|891|983|994|995|1063|2305|3161|4751|5347|6790|8900|9133|10376|10383|22974|51512|54820|79866|80321|84617	CCNA2|CCNB1|CDK1|CDC25B|CDC25C|CENPF|FOXM1|HMMR|NEK2|PLK1|AURKA|CCNA1|CCNB2|TUBA1B|TUBB4B|TPX2|GTSE1|NDE1|BORA|CEP70|TUBB6	-11.9131	0	14	1	1	-13.6608	26.7812	1	1	1	1	1	1	1	1	-5.00557	-4.27446	-8.85504	-8.48055	-11.6925	-5.14019	-12.0282	-13.6608
R-HSA-453274	M11111111	8	0	Reactome Gene Sets	6	Mitotic G2-G2/M phases		-13.5594	8.57	12.0455	9427	175	132	21	15.9091	3.18354	890|891|983|994|995|1063|2305|3161|4751|5347|6790|8900|9133|10376|10383|22974|51512|54820|79866|80321|84617	CCNA2|CCNB1|CDK1|CDC25B|CDC25C|CENPF|FOXM1|HMMR|NEK2|PLK1|AURKA|CCNA1|CCNB2|TUBA1B|TUBB4B|TPX2|GTSE1|NDE1|BORA|CEP70|TUBB6	-11.814	0	14	0	0	-13.6608	26.7812	1	1	1	1	1	1	1	1	-4.87417	-4.24271	-8.75548	-9.2814	-11.5742	-5.12034	-11.9251	-13.5594
GO:0005875	M11111011	7	0	GO Cellular Components	20	microtubule associated complex		-13.5506	7.87552	11.7182	9427	99	266	22	8.27068	1.68882	332|3619|3798|3800|3832|3833|3835|4131|4133|6790|8655|8682|9212|9493|9585|9928|10112|11004|54820|55143|56992|81930	BIRC5|INCENP|KIF5A|KIF5C|KIF11|KIFC1|KIF22|MAP1B|MAP2|AURKA|DYNLL1|PEA15|AURKB|KIF23|KIF20B|KIF14|KIF20A|KIF2C|NDE1|CDCA8|KIF15|KIF18A	-11.8063	0	3	0	0	-29.1283	26.7812	1	1	1	1	1	0	1	1	-9.19822	-7.10969	-7.53069	-9.13864	-13.5506	0	-8.41685	-12.4348
GO:0045841	M11111011	7	0	GO Biological Processes	19	negative regulation of mitotic metaphase/anaphase transition	19_GO:0048519 negative regulation of biological process	-13.4922	23.8056	16.3366	9427	36	132	12	9.09091	2.50219	699|701|891|1063|4085|5347|7272|9212|10403|11130|26271|54908	BUB1|BUB1B|CCNB1|CENPF|MAD2L1|PLK1|TTK|AURKB|NDC80|ZWINT|FBXO5|SPDL1	-11.7559	0	6	0	0	-21.4576	45.447	1	1	1	1	1	0	1	1	-3.66234	-4.30586	-5.09453	-8.32366	-11.1578	0	-10.5237	-13.4922
GO:1902100	M11111011	7	0	GO Biological Processes	19	negative regulation of metaphase/anaphase transition of cell cycle	19_GO:0048519 negative regulation of biological process	-13.3271	23.1622	16.0956	9427	37	132	12	9.09091	2.50219	699|701|891|1063|4085|5347|7272|9212|10403|11130|26271|54908	BUB1|BUB1B|CCNB1|CENPF|MAD2L1|PLK1|TTK|AURKB|NDC80|ZWINT|FBXO5|SPDL1	-11.5998	0	6	0	0	-21.4576	45.447	1	1	1	1	1	0	1	1	-3.52586	-4.25801	-4.99994	-8.20876	-10.9807	0	-10.3775	-13.3271
R-HSA-69206	M10111011	6	0	Reactome Gene Sets	6	G1/S Transition		-13.0901	8.73113	11.889	9427	122	177	20	11.2994	2.37961	595|890|891|983|990|1163|1719|4171|4172|4173|4175|5111|6117|6118|7298|7314|9134|10926|51053|81620	CCND1|CCNA2|CCNB1|CDK1|CDC6|CKS1B|DHFR|MCM2|MCM3|MCM4|MCM6|PCNA|RPA1|RPA2|TYMS|UBB|CCNE2|DBF4|GMNN|CDT1	-11.3716	0	12	0	0	-14.2441	43.1639	1	0	1	1	1	0	1	1	-3.47774	0	-3.00671	-7.92845	-5.09278	0	-13.0901	-2.7995
GO:0000281	M11111011	7	0	GO Biological Processes	19	mitotic cytokinesis	19_GO:0009987 cellular process	-13.0412	16.1263	14.2397	9427	62	132	14	10.6061	2.68006	1058|1894|3619|5347|9493|9585|10112|11113|24137|26586|29127|51203|54443|55165	CENPA|ECT2|INCENP|PLK1|KIF23|KIF20B|KIF20A|CIT|KIF4A|CKAP2|RACGAP1|NUSAP1|ANLN|CEP55	-11.3237	0	9	0	0	-17.657	59.5139	1	1	1	1	1	0	1	1	-3.95926	-5.89389	-8.61354	-9.53473	-8.9035	0	-11.2709	-13.0412
GO:0051233	M11111011	7	0	GO Cellular Components	20	spindle midzone		-12.9356	26.1861	16.4647	9427	30	132	11	8.33333	2.40563	1062|3619|5347|6790|9055|9212|9585|9928|29127|55143|81930	CENPE|INCENP|PLK1|AURKA|PRC1|AURKB|KIF20B|KIF14|RACGAP1|CDCA8|KIF18A	-11.2214	0	16	1	1	-12.9356	29.7569	1	1	1	1	1	0	1	1	-6.25445	-6.1855	-9.3646	-10.5838	-12.3774	0	-11.5226	-12.9356
R-HSA-6811434	M11111011	7	0	Reactome Gene Sets	6	COPI-dependent Golgi-to-ER retrograde traffic		-12.9296	13.9123	13.5572	9427	77	132	15	11.3636	2.76234	1062|3832|3833|3835|9493|9585|10112|10376|10383|11004|24137|29127|56992|81930|84617	CENPE|KIF11|KIFC1|KIF22|KIF23|KIF20B|KIF20A|TUBA1B|TUBB4B|KIF2C|KIF4A|RACGAP1|KIF15|KIF18A|TUBB6	-11.2165	0	3	0	0	-29.1283	26.7812	1	1	1	1	1	0	1	1	-4.46943	-3.01999	-4.81629	-7.33039	-11.5742	0	-9.91646	-12.9296
GO:0045839	M11111011	7	0	GO Biological Processes	19	negative regulation of mitotic nuclear division	19_GO:0048519 negative regulation of biological process	-12.8631	21.425	15.426	9427	40	132	12	9.09091	2.50219	699|701|891|1063|4085|5347|7272|9212|10403|11130|26271|54908	BUB1|BUB1B|CCNB1|CENPF|MAD2L1|PLK1|TTK|AURKB|NDC80|ZWINT|FBXO5|SPDL1	-11.151	0	6	0	0	-21.4576	45.447	1	1	1	1	1	0	1	1	-3.15147	-4.12248	-4.73428	-9.19497	-10.485	0	-9.96676	-12.8631
GO:0000228	M10011011	5	0	GO Cellular Components	20	nuclear chromosome		-12.7545	7.83345	11.3799	9427	162	156	21	13.4615	2.73269	332|1111|3014|3619|4171|4172|4174|4175|4176|4751|5111|5347|5885|6118|7153|8914|9918|10592|10902|51659|81611	BIRC5|CHEK1|H2AX|INCENP|MCM2|MCM3|MCM5|MCM6|MCM7|NEK2|PCNA|PLK1|RAD21|RPA2|TOP2A|TIMELESS|NCAPD2|SMC2|BRD8|GINS2|ANP32E	-11.0488	0	12	0	0	-14.2441	43.1639	1	0	0	1	1	0	1	1	-5.37855	0	0	-12.7545	-6.87144	0	-8.07689	-3.35935
R-HSA-2514853	M11111011	7	0	Reactome Gene Sets	6	Condensation of Prometaphase Chromosomes		-12.7209	51.9394	20.1439	9427	11	132	8	6.06061	2.0768	891|983|9133|9918|10051|10592|23397|64151	CCNB1|CDK1|CCNB2|NCAPD2|SMC4|SMC2|NCAPH|NCAPG	-11.0162	0	17	1	1	-12.7209	51.9394	1	1	1	1	1	0	1	1	-5.20648	-8.63887	-6.57615	-10.0328	-10.2554	0	-7.76429	-12.7209
GO:0051347	M11111011	7	0	GO Biological Processes	19	positive regulation of transferase activity	19_GO:0065007 biological regulation	-12.6823	5.16567	10.1254	9427	299	177	29	16.3842	2.78208	595|805|891|894|990|991|994|1062|1163|1164|1622|1894|3326|3619|4751|4869|5111|5347|6176|6187|6188|10926|11065|22974|23043|51343|63967|79866|84722	CCND1|CALM2|CCNB1|CCND2|CDC6|CDC20|CDC25B|CENPE|CKS1B|CKS2|DBI|ECT2|HSP90AB1|INCENP|NEK2|NPM1|PCNA|PLK1|RPLP1|RPS2|RPS3|DBF4|UBE2C|TPX2|TNIK|FZR1|CLSPN|BORA|PSRC1	-10.9818	0	18	1	1	-12.6823	16.3877	1	1	1	1	1	0	1	1	-3.31711	-2.15752	-5.56091	-8.44907	-5.43763	0	-12.6823	-6.78132
GO:0065004	M10111011	6	0	GO Biological Processes	19	protein-DNA complex assembly	19_GO:0009987 cellular process	-13.3627	2.71496	8.69069	9427	137	1470	58	3.94558	0.507756	546|1058|1060|1062|1063|1810|2491|3008|3009|3014|3021|3024|3070|3146|3148|4171|4172|4173|4174|4175|4176|4675|4678|4869|5888|6662|7013|7067|8208|8318|8345|8349|8352|8355|8363|8366|8368|8520|8971|9787|10036|10541|11339|23234|23421|51053|54069|55355|55723|55839|64105|64946|79172|81620|201161|266812|378708|387103	ATRX|CENPA|CENPC|CENPE|CENPF|DR1|CENPI|H1-4|H1-5|H2AX|H3-3B|H1-1|HELLS|HMGB1|HMGB2|MCM2|MCM3|MCM4|MCM5|MCM6|MCM7|NAP1L3|NASP|NPM1|RAD51|SOX9|TERF1|THRA|CHAF1B|CDC45|H2BC9|H2BC21|H3C3|H3C8|H4C11|H4C2|H4C13|HAT1|H1-10|DLGAP5|CHAF1A|ANP32B|OIP5|DNAJC9|ITGB3BP|GMNN|MIS18A|HJURP|ASF1B|CENPN|CENPK|CENPH|CENPO|CDT1|CENPV|NAP1L5|CENPS|CENPW	-10.9342	0	15	1	1	-13.3627	4.58066	1	0	1	1	1	0	1	1	-8.54028	0	-3.11963	-11.0764	-10.5413	0	-10.1457	-3.90523
GO:0071103	M11111011	7	0	GO Biological Processes	19	DNA conformation change	19_GO:0009987 cellular process	-13.1878	2.31578	8.40822	9427	216	1470	78	5.30612	0.584643	546|641|891|983|1763|1786|3008|3009|3014|3021|3024|3070|3146|3148|3159|3619|4171|4172|4173|4174|4175|4176|4361|4675|4678|4869|5347|5888|5983|5984|5985|6117|6662|7153|8091|8208|8345|8349|8352|8355|8363|8366|8368|8438|8520|8971|9918|10036|10051|10541|10592|10721|10856|11339|22933|23234|23397|23421|25788|26038|51203|54069|54737|54821|55355|55723|63922|64151|79075|80119|83990|84181|113130|201161|2668…	ATRX|BLM|CCNB1|CDK1|DNA2|DNMT1|H1-4|H1-5|H2AX|H3-3B|H1-1|HELLS|HMGB1|HMGB2|HMGA1|INCENP|MCM2|MCM3|MCM4|MCM5|MCM6|MCM7|MRE11|NAP1L3|NASP|NPM1|PLK1|RAD51|RFC3|RFC4|RFC5|RPA1|SOX9|TOP2A|HMGA2|CHAF1B|H2BC9|H2BC21|H3C3|H3C8|H4C11|H4C2|H4C13|RAD54L|HAT1|H1-10|NCAPD2|CHAF1A|SMC4|ANP32B|SMC2|POLQ|RUVBL2|OIP5|SIRT2|DNAJC9|NCAPH|ITGB3BP|RAD54B|CHD5|NUSAP1|MIS18A|MPHOSPH8|ERCC6L|HJURP|ASF1B|CHTF18|NCAPG|DSC…	-10.7703	0	15	0	0	-13.3627	4.58066	1	1	1	1	1	0	1	1	-10.198	-2.85608	-4.12864	-11.1896	-10.2069	0	-10.0826	-7.30232
GO:0061640	M11111011	7	0	GO Biological Processes	19	cytoskeleton-dependent cytokinesis	19_GO:0009987 cellular process	-12.4227	12.9066	12.9834	9427	83	132	15	11.3636	2.76234	1058|1894|3619|5347|9212|9493|9585|10112|11113|24137|26586|29127|51203|54443|55165	CENPA|ECT2|INCENP|PLK1|AURKB|KIF23|KIF20B|KIF20A|CIT|KIF4A|CKAP2|RACGAP1|NUSAP1|ANLN|CEP55	-10.7315	0	9	0	0	-17.657	59.5139	1	1	1	1	1	0	1	1	-3.91038	-6.39528	-8.68459	-9.0846	-8.07455	0	-9.46086	-12.4227
R-HSA-174143	M01111011	6	0	Reactome Gene Sets	6	APC/C-mediated degradation of cell cycle proteins		-12.4227	12.9066	12.9834	9427	83	132	15	11.3636	2.76234	701|890|891|983|991|4085|4751|5347|6790|8900|9212|9232|11065|26271|27338	BUB1B|CCNA2|CCNB1|CDK1|CDC20|MAD2L1|NEK2|PLK1|AURKA|CCNA1|AURKB|PTTG1|UBE2C|FBXO5|UBE2S	-10.7315	0	19	1	1	-12.4227	35.7083	0	1	1	1	1	0	1	1	0	-6.39528	-6.05951	-6.98434	-7.17511	0	-8.40822	-12.4227
R-HSA-453276	M01111011	6	0	Reactome Gene Sets	6	Regulation of mitotic cell cycle		-12.4227	12.9066	12.9834	9427	83	132	15	11.3636	2.76234	701|890|891|983|991|4085|4751|5347|6790|8900|9212|9232|11065|26271|27338	BUB1B|CCNA2|CCNB1|CDK1|CDC20|MAD2L1|NEK2|PLK1|AURKA|CCNA1|AURKB|PTTG1|UBE2C|FBXO5|UBE2S	-10.7315	0	19	0	0	-12.4227	35.7083	0	1	1	1	1	0	1	1	0	-6.39528	-6.05951	-6.98434	-7.17511	0	-8.40822	-12.4227
GO:0005876	M11111011	7	0	GO Cellular Components	20	spindle microtubule		-12.3159	9.87668	11.8514	9427	61	266	17	6.39098	1.49969	332|805|983|1062|3832|5347|6790|9055|9212|24137|79884|81930|84722|85459|220134|221150|348235	BIRC5|CALM2|CDK1|CENPE|KIF11|PLK1|AURKA|PRC1|AURKB|KIF4A|MAP9|KIF18A|PSRC1|CEP295|SKA1|SKA3|SKA2	-10.6287	0	3	0	0	-29.1283	26.7812	1	1	1	1	1	0	1	1	-7.09491	-7.33191	-8.7131	-9.62197	-12.3159	0	-10.1584	-10.4772
GO:0051784	M11111011	7	0	GO Biological Processes	19	negative regulation of nuclear division	19_GO:0048519 negative regulation of biological process	-12.3067	19.4773	14.6393	9427	44	132	12	9.09091	2.50219	699|701|891|1063|4085|5347|7272|9212|10403|11130|26271|54908	BUB1|BUB1B|CCNB1|CENPF|MAD2L1|PLK1|TTK|AURKB|NDC80|ZWINT|FBXO5|SPDL1	-10.6206	0	6	0	0	-21.4576	45.447	1	1	1	1	1	0	1	1	-3.8149	-3.958	-4.41646	-8.75316	-9.89394	0	-9.47423	-12.3067
GO:0005871	M11111011	7	0	GO Cellular Components	20	kinesin complex		-12.2371	23.1054	15.3873	9427	34	132	11	8.33333	2.40563	3832|3833|3835|9493|9585|9928|10112|11004|54820|56992|81930	KIF11|KIFC1|KIF22|KIF23|KIF20B|KIF14|KIF20A|KIF2C|NDE1|KIF15|KIF18A	-10.556	0	3	0	0	-29.1283	26.7812	1	1	1	1	1	0	1	1	-9.82782	-3.02792	-7.49784	-8.56543	-11.5321	0	-9.426	-12.2371
GO:0007094	M11111011	7	0	GO Biological Processes	19	mitotic spindle assembly checkpoint signaling	19_GO:0048519 negative regulation of biological process	-12.2371	23.1054	15.3873	9427	34	132	11	8.33333	2.40563	699|701|891|1063|4085|5347|7272|9212|10403|11130|54908	BUB1|BUB1B|CCNB1|CENPF|MAD2L1|PLK1|TTK|AURKB|NDC80|ZWINT|SPDL1	-10.556	0	6	0	0	-21.4576	45.447	1	1	1	1	1	0	1	1	-3.31573	-4.40603	-5.29395	-7.22756	-10.2019	0	-9.426	-12.2371
GO:0071173	M11111011	7	0	GO Biological Processes	19	spindle assembly checkpoint signaling	19_GO:0048519 negative regulation of biological process	-12.2371	23.1054	15.3873	9427	34	132	11	8.33333	2.40563	699|701|891|1063|4085|5347|7272|9212|10403|11130|54908	BUB1|BUB1B|CCNB1|CENPF|MAD2L1|PLK1|TTK|AURKB|NDC80|ZWINT|SPDL1	-10.556	0	6	0	0	-21.4576	45.447	1	1	1	1	1	0	1	1	-3.31573	-4.40603	-5.29395	-7.22756	-10.2019	0	-9.426	-12.2371
GO:0071174	M11111011	7	0	GO Biological Processes	19	mitotic spindle checkpoint signaling	19_GO:0048519 negative regulation of biological process	-12.2371	23.1054	15.3873	9427	34	132	11	8.33333	2.40563	699|701|891|1063|4085|5347|7272|9212|10403|11130|54908	BUB1|BUB1B|CCNB1|CENPF|MAD2L1|PLK1|TTK|AURKB|NDC80|ZWINT|SPDL1	-10.556	0	6	0	0	-21.4576	45.447	1	1	1	1	1	0	1	1	-3.31573	-4.40603	-5.29395	-7.22756	-10.2019	0	-9.426	-12.2371
GO:0042273	M00100000	1	0	GO Biological Processes	19	ribosomal large subunit biogenesis	19_GO:0009987 cellular process	-12.201	8.91208	11.456	9427	68	280	18	6.42857	1.46572	4736|4869|6122|6125|6128|6129|6130|6134|6135|6147|6152|6154|6165|6169|6175|9045|11224|55651	RPL10A|NPM1|RPL3|RPL5|RPL6|RPL7|RPL7A|RPL10|RPL11|RPL23A|RPL24|RPL26|RPL35A|RPL38|RPLP0|RPL14|RPL35|NHP2	-10.5229	0	20	1	1	-12.201	13.0931	0	0	1	0	0	0	0	0	0	0	-12.201	0	0	0	0	0
GO:0031577	M11111011	7	0	GO Biological Processes	19	spindle checkpoint signaling	19_GO:0048519 negative regulation of biological process	-12.0784	22.4452	15.1465	9427	35	132	11	8.33333	2.40563	699|701|891|1063|4085|5347|7272|9212|10403|11130|54908	BUB1|BUB1B|CCNB1|CENPF|MAD2L1|PLK1|TTK|AURKB|NDC80|ZWINT|SPDL1	-10.4052	0	6	0	0	-21.4576	45.447	1	1	1	1	1	0	1	1	-3.1845	-4.35517	-5.19246	-7.12095	-10.0305	0	-9.28692	-12.0784
GO:0030261	M11111011	7	0	GO Biological Processes	19	chromosome condensation	19_GO:0009987 cellular process	-12.0784	22.4452	15.1465	9427	35	132	11	8.33333	2.40563	891|983|3619|5347|7153|9918|10051|10592|23397|51203|64151	CCNB1|CDK1|INCENP|PLK1|TOP2A|NCAPD2|SMC4|SMC2|NCAPH|NUSAP1|NCAPG	-10.4052	0	17	0	0	-12.7209	51.9394	1	1	1	1	1	0	1	1	-5.19543	-5.83736	-4.20561	-11.2757	-10.0305	0	-7.95946	-12.0784
GO:0061982	M11111011	7	0	GO Biological Processes	19	meiosis I cell cycle process	19_GO:0022414 reproductive process	-11.9073	13.5113	12.8756	9427	74	132	14	10.6061	2.68006	994|995|1164|4603|5347|6790|7153|8900|9133|9232|26255|26271|151246|151648	CDC25B|CDC25C|CKS2|MYBL1|PLK1|AURKA|TOP2A|CCNA1|CCNB2|PTTG1|PTTG3P|FBXO5|SGO2|SGO1	-10.2399	0	5	0	0	-23.0219	71.4167	1	1	1	1	1	0	1	1	-7.09114	-2.06312	-3.49214	-8.60203	-5.19747	0	-9.04809	-11.9073
GO:0042255	M00110000	2	0	GO Biological Processes	19	ribosome assembly	19_GO:0009987 cellular process	-11.737	9.97566	11.5725	9427	54	280	16	5.71429	1.38715	3921|4869|6122|6125|6128|6134|6135|6147|6152|6169|6175|6193|6208|6209|6223|6232	RPSA|NPM1|RPL3|RPL5|RPL6|RPL10|RPL11|RPL23A|RPL24|RPL38|RPLP0|RPS5|RPS14|RPS15|RPS19|RPS27	-10.0715	0	20	0	0	-12.201	13.0931	0	0	1	1	0	0	0	0	0	0	-11.737	-2.7178	0	0	0	0
GO:0032465	M11111011	7	0	GO Biological Processes	19	regulation of cytokinesis	19_GO:0050789 regulation of biological process	-11.5977	14.7368	13.0362	9427	63	132	13	9.84848	2.59349	994|1894|3619|5347|6790|9055|9212|9493|9585|9928|10112|11113|29127	CDC25B|ECT2|INCENP|PLK1|AURKA|PRC1|AURKB|KIF23|KIF20B|KIF14|KIF20A|CIT|RACGAP1	-9.93796	0	9	0	0	-17.657	59.5139	1	1	1	1	1	0	1	1	-6.1374	-7.23254	-7.532	-10.6646	-10.9391	0	-9.97002	-11.5977
GO:0045132	M10111011	6	0	GO Biological Processes	19	meiotic chromosome segregation	19_GO:0022414 reproductive process	-11.5775	17.14	13.6359	9427	50	132	12	9.09091	2.50219	699|701|5347|7153|7272|9232|10051|10592|26255|83540|151246|151648	BUB1|BUB1B|PLK1|TOP2A|TTK|PTTG1|SMC4|SMC2|PTTG3P|NUF2|SGO2|SGO1	-9.91872	0	5	0	0	-23.0219	71.4167	1	0	1	1	1	0	1	1	-4.23175	0	-3.19898	-9.41631	-8.0317	0	-11.3477	-11.5775
GO:0006261	M10011010	4	0	GO Biological Processes	19	DNA-dependent DNA replication	19_GO:0008152 metabolic process	-12.2412	2.68448	8.27968	9427	129	1470	54	3.67347	0.490628	546|641|675|990|1763|2237|3159|3978|4171|4172|4173|4174|4175|4176|4361|5001|5111|5424|5427|5888|5983|5984|5985|6117|7013|8318|8914|9134|9837|10293|10714|10721|10926|23594|23649|26271|51053|54962|55159|55388|63901|63922|64710|64863|79075|79733|80174|81620|84268|90381|92667|146956|348654|378708	ATRX|BLM|BRCA2|CDC6|DNA2|FEN1|HMGA1|LIG1|MCM2|MCM3|MCM4|MCM5|MCM6|MCM7|MRE11|ORC5|PCNA|POLD1|POLE2|RAD51|RFC3|RFC4|RFC5|RPA1|TERF1|CDC45|TIMELESS|CCNE2|GINS1|TRAIP|POLD3|POLQ|DBF4|ORC6|POLA2|FBXO5|GMNN|TIPIN|RFWD3|MCM10|FAM111A|CHTF18|NUCKS1|METTL4|DSCC1|E2F8|DBF4B|CDT1|RPAIN|TICRR|MGME1|EME1|GEN1|CENPS	-9.8749	0	11	0	0	-14.6147	4.27528	1	0	0	1	1	0	1	0	-7.30493	0	0	-4.27966	-2.98782	0	-7.78814	0
R-HSA-983231	M11111011	7	0	Reactome Gene Sets	6	Factors involved in megakaryocyte development and platelet production		-11.4576	11.1589	11.9218	9427	96	132	15	11.3636	2.76234	1062|3832|3833|3835|9493|9585|10112|10376|10383|11004|24137|29127|56992|81930|84617	CENPE|KIF11|KIFC1|KIF22|KIF23|KIF20B|KIF20A|TUBA1B|TUBB4B|KIF2C|KIF4A|RACGAP1|KIF15|KIF18A|TUBB6	-9.80632	0	3	0	0	-29.1283	26.7812	1	1	1	1	1	0	1	1	-7.20024	-3.67734	-5.32692	-6.32708	-10.8147	0	-9.61249	-11.4576
GO:0010948	M11111011	7	0	GO Biological Processes	19	negative regulation of cell cycle process	19_GO:0048519 negative regulation of biological process	-11.4019	5.9755	9.96278	9427	205	177	23	12.9944	2.52734	595|699|701|891|983|990|1063|3014|4085|4751|4869|5347|5885|6118|7272|9184|9738|51343|54908|54962|60672|63967|81620	CCND1|BUB1|BUB1B|CCNB1|CDK1|CDC6|CENPF|H2AX|MAD2L1|NEK2|NPM1|PLK1|RAD21|RPA2|TTK|BUB3|CCP110|FZR1|SPDL1|TIPIN|MIIP|CLSPN|CDT1	-9.7543	0	6	0	0	-21.4576	45.447	1	1	1	1	1	0	1	1	-6.69016	-2.20954	-3.40595	-10.7402	-9.98537	0	-11.4019	-9.36052
GO:0051383	M10111011	6	0	GO Biological Processes	19	kinetochore organization	19_GO:0009987 cellular process	-11.397	30.6071	16.1856	9427	21	132	9	6.81818	2.19388	1058|1062|1063|9787|10051|10403|10592|55839|83540	CENPA|CENPE|CENPF|DLGAP5|SMC4|NDC80|SMC2|CENPN|NUF2	-9.75034	0	21	1	1	-11.397	30.6071	1	0	1	1	1	0	1	1	-8.04484	0	-4.61544	-10.7371	-8.66441	0	-10.2418	-11.397
GO:0033044	M00111011	5	0	GO Biological Processes	19	regulation of chromosome organization	19_GO:0050789 regulation of biological process	-11.2807	6.57785	10.1599	9427	228	132	21	15.9091	3.18354	699|701|891|1062|1063|4085|4751|5347|7153|7272|9212|9232|9787|10403|10460|11065|11130|26255|26271|54908|80119	BUB1|BUB1B|CCNB1|CENPE|CENPF|MAD2L1|NEK2|PLK1|TOP2A|TTK|AURKB|PTTG1|DLGAP5|NDC80|TACC3|UBE2C|ZWINT|PTTG3P|FBXO5|SPDL1|PIF1	-9.63861	0	6	0	0	-21.4576	45.447	0	0	1	1	1	0	1	1	0	0	-2.90562	-6.69384	-7.61569	0	-8.06023	-11.2807
GO:0070507	M10111011	6	0	GO Biological Processes	19	regulation of microtubule cytoskeleton organization	19_GO:0050789 regulation of biological process	-11.2206	6.13919	9.93546	9427	127	266	22	8.27068	1.68882	4131|4133|4137|5058|5347|9793|10460|10615|11075|22974|26586|29899|50861|55755|56992|79866|79884|81930|84722|220134|221150|348235	MAP1B|MAP2|MAPT|PAK1|PLK1|CKAP5|TACC3|SPAG5|STMN2|TPX2|CKAP2|GPSM2|STMN3|CDK5RAP2|KIF15|BORA|MAP9|KIF18A|PSRC1|SKA1|SKA3|SKA2	-9.58218	0	22	1	1	-11.2206	8.00255	1	0	1	1	1	0	1	1	-4.70206	0	-3.41796	-3.60547	-11.2206	0	-4.59778	-5.82526
GO:0007093	M11111011	7	0	GO Biological Processes	19	mitotic cell cycle checkpoint signaling	19_GO:0048519 negative regulation of biological process	-11.0925	8.62303	10.8654	9427	105	177	17	9.60452	2.21475	595|699|701|891|983|990|1063|4085|5347|6118|7272|9184|51343|54908|54962|63967|81620	CCND1|BUB1|BUB1B|CCNB1|CDK1|CDC6|CENPF|MAD2L1|PLK1|RPA2|TTK|BUB3|FZR1|SPDL1|TIPIN|CLSPN|CDT1	-9.45854	0	6	0	0	-21.4576	45.447	1	1	1	1	1	0	1	1	-5.6905	-3.49566	-4.20826	-6.84446	-10.0984	0	-11.0925	-8.68851
GO:1901991	M11111011	7	0	GO Biological Processes	19	negative regulation of mitotic cell cycle phase transition	19_GO:0048519 negative regulation of biological process	-11.0121	7.85802	10.5463	9427	122	177	18	10.1695	2.27183	595|699|701|891|983|990|1063|4085|5347|5885|6118|7272|9184|51343|54908|60672|63967|81620	CCND1|BUB1|BUB1B|CCNB1|CDK1|CDC6|CENPF|MAD2L1|PLK1|RAD21|RPA2|TTK|BUB3|FZR1|SPDL1|MIIP|CLSPN|CDT1	-9.38174	0	6	0	0	-21.4576	45.447	1	1	1	1	1	0	1	1	-5.09946	-3.1958	-3.58	-7.92845	-9.79309	0	-11.0121	-8.88044
GO:0007127	M11111011	7	0	GO Biological Processes	19	meiosis I	19_GO:0022414 reproductive process	-10.9771	13.2631	12.2718	9427	70	132	13	9.84848	2.59349	994|1164|4603|5347|6790|7153|8900|9133|9232|26255|26271|151246|151648	CDC25B|CKS2|MYBL1|PLK1|AURKA|TOP2A|CCNA1|CCNB2|PTTG1|PTTG3P|FBXO5|SGO2|SGO1	-9.3494	0	5	0	0	-23.0219	71.4167	1	1	1	1	1	0	1	1	-7.03294	-2.12959	-2.97969	-7.77686	-4.61825	0	-8.2632	-10.9771
GO:0006323	M11111011	7	0	GO Biological Processes	19	DNA packaging	19_GO:0009987 cellular process	-10.9141	7.76951	10.4676	9427	140	156	18	11.5385	2.55793	891|983|3014|3070|3148|3619|4171|4869|5347|7153|8208|8971|9918|10051|10592|51203|55355|64151	CCNB1|CDK1|H2AX|HELLS|HMGB2|INCENP|MCM2|NPM1|PLK1|TOP2A|CHAF1B|H1-10|NCAPD2|SMC4|SMC2|NUSAP1|HJURP|NCAPG	-9.2881	0	17	0	0	-12.7209	51.9394	1	1	1	1	1	0	1	1	-8.74476	-3.85851	-4.16559	-10.9141	-10.3498	0	-9.06076	-9.06157
R-HSA-8856688	M11111011	7	0	Reactome Gene Sets	6	Golgi-to-ER retrograde transport		-10.797	6.56294	9.90751	9427	108	266	20	7.5188	1.61681	1062|3798|3832|3833|3835|5050|7846|8655|9493|9585|10112|10376|10381|10383|11004|24137|29127|56992|81930|84790	CENPE|KIF5A|KIF11|KIFC1|KIF22|PAFAH1B3|TUBA1A|DYNLL1|KIF23|KIF20B|KIF20A|TUBA1B|TUBB3|TUBB4B|KIF2C|KIF4A|RACGAP1|KIF15|KIF18A|TUBA1C	-9.17368	0	3	0	0	-29.1283	26.7812	1	1	1	1	1	0	1	1	-4.49139	-2.47906	-3.45699	-5.80869	-10.797	0	-7.91512	-10.6933
R-HSA-69273	M11111011	7	0	Reactome Gene Sets	6	Cyclin A/B1/B2 associated events during G2/M transition		-10.7642	26.7812	15.0696	9427	24	132	9	6.81818	2.19388	890|891|983|994|995|2305|5347|8900|9133	CCNA2|CCNB1|CDK1|CDC25B|CDC25C|FOXM1|PLK1|CCNA1|CCNB2	-9.14256	0	14	0	0	-13.6608	26.7812	1	1	1	1	1	0	1	1	-4.27848	-6.69959	-7.85396	-5.70726	-5.52018	0	-6.71415	-10.7642
GO:0071824	M10111011	6	0	GO Biological Processes	19	protein-DNA complex subunit organization	19_GO:0009987 cellular process	-11.4564	2.39062	7.84043	9427	169	1470	63	4.28571	0.528252	546|1058|1060|1062|1063|1810|2491|3008|3009|3014|3021|3024|3070|3146|3148|3159|4171|4172|4173|4174|4175|4176|4675|4678|4869|5888|6662|7013|7067|8208|8318|8345|8349|8352|8355|8363|8366|8368|8520|8971|9349|9787|10036|10541|11339|23234|23421|26038|51053|54069|55355|55723|55839|64105|64946|79172|81611|81620|129685|201161|266812|378708|387103	ATRX|CENPA|CENPC|CENPE|CENPF|DR1|CENPI|H1-4|H1-5|H2AX|H3-3B|H1-1|HELLS|HMGB1|HMGB2|HMGA1|MCM2|MCM3|MCM4|MCM5|MCM6|MCM7|NAP1L3|NASP|NPM1|RAD51|SOX9|TERF1|THRA|CHAF1B|CDC45|H2BC9|H2BC21|H3C3|H3C8|H4C11|H4C2|H4C13|HAT1|H1-10|RPL23|DLGAP5|CHAF1A|ANP32B|OIP5|DNAJC9|ITGB3BP|CHD5|GMNN|MIS18A|HJURP|ASF1B|CENPN|CENPK|CENPH|CENPO|ANP32E|CDT1|TAF8|CENPV|NAP1L5|CENPS|CENPW	-9.11352	0	15	0	0	-13.3627	4.58066	1	0	1	1	1	0	1	1	-7.40169	0	-2.80861	-10.4554	-9.50021	0	-8.63096	-3.90364
GO:1904029	M11111111	8	0	GO Biological Processes	19	regulation of cyclin-dependent protein kinase activity	19_GO:0050789 regulation of biological process	-10.5948	10.8064	11.3089	9427	69	177	14	7.9096	2.02861	595|890|891|894|990|995|1033|1163|1164|3326|5347|9133|9134|84722	CCND1|CCNA2|CCNB1|CCND2|CDC6|CDC25C|CDKN3|CKS1B|CKS2|HSP90AB1|PLK1|CCNB2|CCNE2|PSRC1	-8.98096	0	18	0	0	-12.6823	16.3877	1	1	1	1	1	1	1	1	-6.54402	-3.19993	-6.13988	-6.77022	-7.29596	-4.68879	-10.5948	-8.61281
GO:0090307	M11111011	7	0	GO Biological Processes	19	mitotic spindle assembly	19_GO:0009987 cellular process	-10.5672	14.2833	12.3001	9427	60	132	12	9.09091	2.50219	991|3832|3833|4751|5347|9055|9212|9493|22974|24137|29127|56992	CDC20|KIF11|KIFC1|NEK2|PLK1|PRC1|AURKB|KIF23|TPX2|KIF4A|RACGAP1|KIF15	-8.95592	0	9	0	0	-17.657	59.5139	1	1	1	1	1	0	1	1	-2.70166	-7.38295	-5.91162	-7.36901	-9.10593	0	-6.84957	-10.5672
GO:0044839	M11111011	7	0	GO Biological Processes	19	cell cycle G2/M phase transition	19_GO:0009987 cellular process	-10.5625	8.01255	10.3735	9427	113	177	17	9.60452	2.21475	595|805|890|891|983|990|994|995|1063|4869|5347|5885|6790|9133|51343|60672|63967	CCND1|CALM2|CCNA2|CCNB1|CDK1|CDC6|CDC25B|CDC25C|CENPF|NPM1|PLK1|RAD21|AURKA|CCNB2|FZR1|MIIP|CLSPN	-8.95287	0	6	0	0	-21.4576	45.447	1	1	1	1	1	0	1	1	-7.98812	-5.48383	-6.70176	-10.3908	-9.52395	0	-10.5625	-9.32815
GO:0000940	M10111011	6	0	GO Cellular Components	20	outer kinetochore		-10.5477	45.447	17.5765	9427	11	132	7	5.30303	1.95049	701|891|1063|5347|10403|54908|221150	BUB1B|CCNB1|CENPF|PLK1|NDC80|SPDL1|SKA3	-8.93888	0	6	0	0	-21.4576	45.447	1	0	1	1	1	0	1	1	-5.20648	0	-8.24845	-8.09425	-10.2554	0	-7.76429	-10.5477
GO:0051302	M11111011	7	0	GO Biological Processes	19	regulation of cell division	19_GO:0050789 regulation of biological process	-10.5226	8.69549	10.5928	9427	98	177	16	9.03955	2.15533	805|990|994|1894|3619|4192|5347|6790|9055|9493|9585|9738|10112|29127|146909|259266	CALM2|CDC6|CDC25B|ECT2|INCENP|MDK|PLK1|AURKA|PRC1|KIF23|KIF20B|CCP110|KIF20A|RACGAP1|KIF18B|ASPM	-8.91635	0	9	0	0	-17.657	59.5139	1	1	1	1	1	0	1	1	-8.11278	-7.14439	-8.45293	-10.2647	-8.79264	0	-10.5226	-10.1757
GO:1904666	M00111011	5	0	GO Biological Processes	19	regulation of ubiquitin protein ligase activity	19_GO:0065007 biological regulation	-10.4783	17.7199	12.7634	9427	19	280	10	3.57143	1.10903	991|5347|6125|6135|6167|6201|6209|6224|6500|9349	CDC20|PLK1|RPL5|RPL11|RPL37|RPS7|RPS15|RPS20|SKP1|RPL23	-8.87538	0	23	1	1	-10.4783	23.5675	0	0	1	1	1	0	1	1	0	0	-10.4783	-2.45033	-3.83935	0	-4.68377	-6.80371
GO:0045930	M11111011	7	0	GO Biological Processes	19	negative regulation of mitotic cell cycle	19_GO:0048519 negative regulation of biological process	-10.4551	6.79153	9.85686	9427	149	177	19	10.7345	2.32673	595|699|701|891|983|990|1063|4085|5347|5885|6118|7272|9184|51343|54908|54962|60672|63967|81620	CCND1|BUB1|BUB1B|CCNB1|CDK1|CDC6|CENPF|MAD2L1|PLK1|RAD21|RPA2|TTK|BUB3|FZR1|SPDL1|TIPIN|MIIP|CLSPN|CDT1	-8.85555	0	6	0	0	-21.4576	45.447	1	1	1	1	1	0	1	1	-4.71487	-2.80571	-2.80097	-7.6762	-9.80513	0	-10.4551	-7.74061
R-HSA-69242	M10011010	4	0	Reactome Gene Sets	6	S Phase		-10.2505	6.61397	9.68416	9427	153	177	19	10.7345	2.32673	595|890|990|994|1163|3978|4171|4172|4173|4175|5111|5885|6117|6118|7314|9134|11065|51343|81620	CCND1|CCNA2|CDC6|CDC25B|CKS1B|LIG1|MCM2|MCM3|MCM4|MCM6|PCNA|RAD21|RPA1|RPA2|UBB|CCNE2|UBE2C|FZR1|CDT1	-8.65826	0	12	0	0	-14.2441	43.1639	1	0	0	1	1	0	1	0	-2.46073	0	0	-7.51977	-5.86977	0	-10.2505	0
GO:0042254	M00100000	1	0	GO Biological Processes	19	ribosome biogenesis	19_GO:0009987 cellular process	-10.2404	3.909	8.43636	9427	267	280	31	11.0714	1.87518	3921|4736|4869|6122|6125|6128|6129|6130|6134|6135|6147|6152|6154|6155|6165|6169|6175|6193|6194|6201|6202|6208|6209|6217|6223|6229|6230|6232|9045|11224|55651	RPSA|RPL10A|NPM1|RPL3|RPL5|RPL6|RPL7|RPL7A|RPL10|RPL11|RPL23A|RPL24|RPL26|RPL27|RPL35A|RPL38|RPLP0|RPS5|RPS6|RPS7|RPS8|RPS14|RPS15|RPS16|RPS19|RPS24|RPS25|RPS27|RPL14|RPL35|NHP2	-8.65224	0	1	0	0	-89.2226	26.3151	0	0	1	0	0	0	0	0	0	0	-10.2404	0	0	0	0	0
GO:0034508	M11111011	7	0	GO Biological Processes	19	centromere complex assembly	19_GO:0009987 cellular process	-10.2034	5.39456	8.58653	9427	27	1165	18	1.54506	0.361351	1058|1060|1062|1063|2491|3070|9787|11339|23421|54069|55355|55839|64105|64946|79172|201161|378708|387103	CENPA|CENPC|CENPE|CENPF|CENPI|HELLS|DLGAP5|OIP5|ITGB3BP|MIS18A|HJURP|CENPN|CENPK|CENPH|CENPO|CENPV|CENPS|CENPW	-8.61935	0	13	0	0	-14.0702	8.33879	1	1	1	1	1	0	1	1	-10.2034	-3.32648	-4.99633	-5.38282	-6.29741	0	-6.32561	-7.19881
GO:1901988	M11111011	7	0	GO Biological Processes	19	negative regulation of cell cycle phase transition	19_GO:0048519 negative regulation of biological process	-10.1484	6.12183	9.43274	9427	174	177	20	11.2994	2.37961	595|699|701|891|983|990|1063|3014|4085|5347|5885|6118|7272|9184|51343|54908|54962|60672|63967|81620	CCND1|BUB1|BUB1B|CCNB1|CDK1|CDC6|CENPF|H2AX|MAD2L1|PLK1|RAD21|RPA2|TTK|BUB3|FZR1|SPDL1|TIPIN|MIIP|CLSPN|CDT1	-8.57059	0	6	0	0	-21.4576	45.447	1	1	1	1	1	0	1	1	-4.93948	-2.51145	-2.2475	-9.3224	-9.24333	0	-10.1484	-7.75163
R-HSA-69306	M10111010	5	0	Reactome Gene Sets	6	DNA Replication		-10.1345	7.54515	9.98125	9427	120	177	17	9.60452	2.21475	890|990|3978|4171|4172|4173|4175|5111|6117|6118|7314|9134|10926|11065|51053|51343|81620	CCNA2|CDC6|LIG1|MCM2|MCM3|MCM4|MCM6|PCNA|RPA1|RPA2|UBB|CCNE2|DBF4|UBE2C|GMNN|FZR1|CDT1	-8.55817	0	12	0	0	-14.2441	43.1639	1	0	1	1	1	0	1	0	-2.88981	0	-2.02956	-7.09423	-5.17723	0	-10.1345	0
GO:0000075	M11111011	7	0	GO Biological Processes	19	cell cycle checkpoint signaling	19_GO:0048519 negative regulation of biological process	-10.0389	6.89696	9.68845	9427	139	177	18	10.1695	2.27183	595|699|701|891|983|990|1063|3014|4085|5347|6118|7272|9184|51343|54908|54962|63967|81620	CCND1|BUB1|BUB1B|CCNB1|CDK1|CDC6|CENPF|H2AX|MAD2L1|PLK1|RPA2|TTK|BUB3|FZR1|SPDL1|TIPIN|CLSPN|CDT1	-8.47191	0	6	0	0	-21.4576	45.447	1	1	1	1	1	0	1	1	-5.46224	-2.93996	-3.06372	-8.09067	-8.75487	0	-10.0389	-8.13199
GO:0044786	M10011010	4	0	GO Biological Processes	19	cell cycle DNA replication	19_GO:0008152 metabolic process	-10.7876	4.15974	8.27688	9427	37	1470	24	1.63265	0.330532	546|641|675|1763|2237|3978|4171|4172|4173|4174|4175|4176|5111|5888|7013|8318|9837|10926|26271|51053|54962|79733|80174|81620	ATRX|BLM|BRCA2|DNA2|FEN1|LIG1|MCM2|MCM3|MCM4|MCM5|MCM6|MCM7|PCNA|RAD51|TERF1|CDC45|GINS1|DBF4|FBXO5|GMNN|TIPIN|E2F8|DBF4B|CDT1	-8.45376	0	11	0	0	-14.6147	4.27528	1	0	0	1	1	0	1	0	-4.84012	0	0	-6.91819	-5.16355	0	-9.02286	0
R-HSA-2132295	M11111011	7	0	Reactome Gene Sets	6	MHC class II antigen presentation		-9.99691	11.1857	11.1069	9427	83	132	13	9.84848	2.59349	1062|3832|3835|9493|10112|10376|10383|11004|24137|29127|56992|81930|84617	CENPE|KIF11|KIF22|KIF23|KIF20A|TUBA1B|TUBB4B|KIF2C|KIF4A|RACGAP1|KIF15|KIF18A|TUBB6	-8.43372	0	3	0	0	-29.1283	26.7812	1	1	1	1	1	0	1	1	-3.91038	-3.9762	-3.11981	-5.06859	-9.97854	0	-6.42663	-9.99691
GO:0045860	M10111011	6	0	GO Biological Processes	19	positive regulation of protein kinase activity	19_GO:0048518 positive regulation of biological process	-9.92928	5.62039	9.11236	9427	199	177	21	11.8644	2.43059	595|805|891|894|990|994|1062|1163|1164|1894|3326|3619|4869|6176|6188|10926|22974|23043|63967|79866|84722	CCND1|CALM2|CCNB1|CCND2|CDC6|CDC25B|CENPE|CKS1B|CKS2|ECT2|HSP90AB1|INCENP|NPM1|RPLP1|RPS3|DBF4|TPX2|TNIK|CLSPN|BORA|PSRC1	-8.37437	0	18	0	0	-12.6823	16.3877	1	0	1	1	1	0	1	1	-2.17052	0	-4.06176	-6.77341	-4.33926	0	-9.92928	-4.67016
R-HSA-69190	M10011010	4	0	Reactome Gene Sets	6	DNA strand elongation		-10.6946	4.40889	8.30208	9427	32	1470	22	1.4966	0.316679	1763|2237|3978|4171|4172|4173|4174|4175|4176|5111|5424|5983|5984|5985|6117|6118|6119|8318|9837|10714|23649|51659	DNA2|FEN1|LIG1|MCM2|MCM3|MCM4|MCM5|MCM6|MCM7|PCNA|POLD1|RFC3|RFC4|RFC5|RPA1|RPA2|RPA3|CDC45|GINS1|POLD3|POLA2|GINS2	-8.36523	0	7	0	0	-18.3882	15.2171	1	0	0	1	1	0	1	0	-6.63485	0	0	-7.45245	-4.61635	0	-7.02502	0
GO:1902749	M11111011	7	0	GO Biological Processes	19	regulation of cell cycle G2/M phase transition	19_GO:0050789 regulation of biological process	-9.91646	9.68362	10.5833	9427	77	177	14	7.9096	2.02861	595|891|983|990|994|995|1063|4869|5347|5885|6790|51343|60672|63967	CCND1|CCNB1|CDK1|CDC6|CDC25B|CDC25C|CENPF|NPM1|PLK1|RAD21|AURKA|FZR1|MIIP|CLSPN	-8.36303	0	6	0	0	-21.4576	45.447	1	1	1	1	1	0	1	1	-4.98454	-4.13209	-5.61191	-9.50674	-7.60741	0	-9.91646	-6.99212
R-HSA-68962	M10011010	4	0	Reactome Gene Sets	6	Activation of the pre-replicative complex		-9.87563	17.1806	12.482	9427	31	177	10	5.64972	1.73539	990|4171|4172|4173|4175|6117|6118|10926|51053|81620	CDC6|MCM2|MCM3|MCM4|MCM6|RPA1|RPA2|DBF4|GMNN|CDT1	-8.32442	0	12	0	0	-14.2441	43.1639	1	0	0	1	1	0	1	0	-3.75153	0	0	-6.25222	-6.93585	0	-9.87563	0
GO:0051988	M10111011	6	0	GO Biological Processes	19	regulation of attachment of spindle microtubules to kinetochore	19_GO:0050789 regulation of biological process	-9.84179	38.4551	16.1036	9427	13	132	7	5.30303	1.95049	891|1894|4751|9212|10615|29127|90417	CCNB1|ECT2|NEK2|AURKB|SPAG5|RACGAP1|KNSTRN	-8.2928	0	25	1	1	-9.84179	71.4167	1	0	1	1	1	0	1	1	-6.79273	0	-7.55473	-7.53629	-7.70893	0	-7.20802	-9.84179
GO:0032886	M11111011	7	0	GO Biological Processes	19	regulation of microtubule-based process	19_GO:0050789 regulation of biological process	-9.80797	4.77841	8.6717	9427	178	266	24	9.02256	1.75667	4131|4133|4137|5058|5347|6790|9793|10460|10615|11075|22974|26586|29899|50861|55755|56992|79866|79884|81930|84722|85459|220134|221150|348235	MAP1B|MAP2|MAPT|PAK1|PLK1|AURKA|CKAP5|TACC3|SPAG5|STMN2|TPX2|CKAP2|GPSM2|STMN3|CDK5RAP2|KIF15|BORA|MAP9|KIF18A|PSRC1|CEP295|SKA1|SKA3|SKA2	-8.26336	0	22	0	0	-11.2206	8.00255	1	1	1	1	1	0	1	1	-5.43387	-2.46901	-3.58204	-3.76104	-9.80797	0	-4.53838	-5.94302
GO:0045786	M10111011	6	0	GO Biological Processes	19	negative regulation of cell cycle	19_GO:0048519 negative regulation of biological process	-10.477	2.06038	7.28843	9427	249	1470	80	5.44218	0.591666	116|324|546|595|641|672|699|701|891|899|983|990|1028|1031|1032|1063|1111|1763|1869|2177|2625|3014|3275|4085|4361|4436|4751|4869|5347|5573|5885|5933|6118|6154|6659|7013|7026|7272|7832|8091|8318|8914|9184|9212|9232|9656|9700|9738|10403|10432|10769|10950|11130|11162|11200|26255|26271|27243|51053|51339|51343|51347|51512|51514|54908|54962|55159|55450|55755|60672|63967|79733|79960|81620|83695|83990|903…	ADCYAP1|APC|ATRX|CCND1|BLM|BRCA1|BUB1|BUB1B|CCNB1|CCNF|CDK1|CDC6|CDKN1C|CDKN2C|CDKN2D|CENPF|CHEK1|DNA2|E2F1|FANCD2|GATA3|H2AX|PRMT2|MAD2L1|MRE11|MSH2|NEK2|NPM1|PLK1|PRKAR1A|RAD21|RBL1|RPA2|RPL26|SOX4|TERF1|NR2F2|TTK|BTG2|HMGA2|CDC45|TIMELESS|BUB3|AURKB|PTTG1|MDC1|ESPL1|CCP110|NDC80|RBM14|PLK2|BTG3|ZWINT|NUDT6|CHEK2|PTTG3P|FBXO5|CHMP2A|GMNN|DACT1|FZR1|TAOK3|GTSE1|DTL|SPDL1|TIPIN|RFWD3|CAMK2N1|CDK5…	-8.16501	0	24	1	1	-10.477	2.7484	1	0	1	1	1	0	1	1	-6.3989	0	-2.92292	-9.9652	-8.79891	0	-10.4628	-8.824
R-HSA-912446	M10000000	1	0	Reactome Gene Sets	6	Meiotic recombination		-9.68259	4.34197	8.05263	9427	41	1165	22	1.88841	0.398791	641|672|675|3014|3021|4361|5888|6117|6118|6119|8335|8338|8345|8349|8352|8355|8363|8366|8368|55766|84057|94239	BLM|BRCA1|BRCA2|H2AX|H3-3B|MRE11|RAD51|RPA1|RPA2|RPA3|H2AC4|H2AC20|H2BC9|H2BC21|H3C3|H3C8|H4C11|H4C2|H4C13|H2AJ|MND1|H2AZ2	-8.14876	0	26	1	1	-9.68259	4.39272	1	0	0	0	0	0	0	0	-9.68259	0	0	0	0	0	0	0
GO:0071459	M11111011	7	0	GO Biological Processes	19	protein localization to chromosome, centromeric region	19_GO:0051179 localization	-9.68092	27.2063	14.3265	9427	21	132	8	6.06061	2.0768	701|983|1058|7272|9212|10403|54908|57082	BUB1B|CDK1|CENPA|TTK|AURKB|NDC80|SPDL1|KNL1	-8.1478	0	27	1	1	-9.68092	28.5667	1	1	1	1	1	0	1	1	-2.61134	-5.27129	-5.8127	-7.54623	-8.66441	0	-8.66177	-9.68092
GO:0150034	M10001000	2	0	GO Cellular Components	20	distal axon		-9.6442	2.39275	7.20368	9427	186	1165	55	4.72103	0.621375	60|71|116|801|808|1268|1400|1525|1627|1785|1809|1996|2571|2596|2691|2823|3320|3326|3800|3831|3897|4131|4133|4137|4747|4915|4983|5621|5800|5864|6546|6616|6623|8829|8851|8941|9114|9585|9638|10409|10439|10642|10874|11075|22848|22902|22933|23046|26053|57282|64780|81551|84687|85300|140767	ACTB|ACTG1|ADCYAP1|CALM1|CALM3|CNR1|CRMP1|CXADR|DBN1|DNM2|DPYSL3|ELAVL4|GAD1|GAP43|GHRH|GPM6A|HSP90AA1|HSP90AB1|KIF5C|KLC1|L1CAM|MAP1B|MAP2|MAPT|NEFL|NTRK2|OPHN1|PRNP|PTPRO|RAB3A|SLC8A1|SNAP25|SNCG|NRP1|CDK5R1|CDK5R2|ATP6V0D1|KIF20B|FEZ1|BASP1|OLFM1|IGF2BP1|NMU|STMN2|AAK1|RUFY3|SIRT2|KIF21B|AUTS2|SLC4A10|MICAL1|STMN4|PPP1R9B|ATCAY|NRSN1	-8.11319	0	10	0	0	-16.213	2.39275	1	0	0	0	1	0	0	0	-9.6442	0	0	0	-3.61464	0	0	0
GO:0045859	M00111111	6	0	GO Biological Processes	19	regulation of protein kinase activity	19_GO:0050789 regulation of biological process	-9.64321	4.16817	8.29289	9427	345	177	27	15.2542	2.70251	595|805|890|891|894|990|994|995|1033|1062|1163|1164|1894|3326|3619|4869|5347|6176|6188|9133|9134|10926|22974|23043|63967|79866|84722	CCND1|CALM2|CCNA2|CCNB1|CCND2|CDC6|CDC25B|CDC25C|CDKN3|CENPE|CKS1B|CKS2|ECT2|HSP90AB1|INCENP|NPM1|PLK1|RPLP1|RPS3|CCNB2|CCNE2|DBF4|TPX2|TNIK|CLSPN|BORA|PSRC1	-8.11291	0	18	0	0	-12.6823	16.3877	0	0	1	1	1	1	1	1	0	0	-6.95714	-6.65538	-6.36624	-2.62483	-9.64321	-6.53401
GO:0031109	M10111011	6	0	GO Biological Processes	19	microtubule polymerization or depolymerization	19_GO:0009987 cellular process	-9.62926	6.44361	9.27776	9427	99	266	18	6.76692	1.54007	4131|4133|4137|5058|9793|9928|11004|11075|22974|26586|50861|54820|55755|81930|84722|220134|221150|348235	MAP1B|MAP2|MAPT|PAK1|CKAP5|KIF14|KIF2C|STMN2|TPX2|CKAP2|STMN3|NDE1|CDK5RAP2|KIF18A|PSRC1|SKA1|SKA3|SKA2	-8.10037	0	22	0	0	-11.2206	8.00255	1	0	1	1	1	0	1	1	-3.10759	0	-4.46401	-4.44487	-9.62926	0	-4.80863	-5.0268
GO:0000079	M11111111	8	0	GO Biological Processes	19	regulation of cyclin-dependent protein serine/threonine kinase activity	19_GO:0050789 regulation of biological process	-9.6139	10.334	10.6059	9427	67	177	13	7.34463	1.9608	595|890|891|894|990|995|1033|1163|1164|5347|9133|9134|84722	CCND1|CCNA2|CCNB1|CCND2|CDC6|CDC25C|CDKN3|CKS1B|CKS2|PLK1|CCNB2|CCNE2|PSRC1	-8.08711	0	18	0	0	-12.6823	16.3877	1	1	1	1	1	1	1	1	-5.59882	-3.24852	-5.41781	-5.85646	-6.52359	-4.72734	-9.6139	-8.75457
R-HSA-157579	M10010011	4	0	Reactome Gene Sets	6	Telomere Maintenance		-10.3836	2.97184	7.70792	9427	82	1470	38	2.58503	0.413892	546|641|890|1736|1763|2237|3014|3021|3978|5111|5424|5983|5984|5985|6117|6118|6119|7013|7015|8335|8338|8345|8349|8363|8366|8368|8900|10714|10856|23649|54386|55505|55651|55766|63922|79075|80119|94239	ATRX|BLM|CCNA2|DKC1|DNA2|FEN1|H2AX|H3-3B|LIG1|PCNA|POLD1|RFC3|RFC4|RFC5|RPA1|RPA2|RPA3|TERF1|TERT|H2AC4|H2AC20|H2BC9|H2BC21|H4C11|H4C2|H4C13|CCNA1|POLD3|RUVBL2|POLA2|TERF2IP|NOP10|NHP2|H2AJ|CHTF18|DSCC1|PIF1|H2AZ2	-8.07586	0	7	0	0	-18.3882	15.2171	1	0	0	1	0	0	1	1	-9.83075	0	0	-2.63461	0	0	-3.07096	-2.23994
R-HSA-176814	M01111011	6	0	Reactome Gene Sets	6	Activation of APC/C and APC/C:Cdc20 mediated degradation of mitotic proteins		-9.58843	11.9028	11.0664	9427	72	132	12	9.09091	2.50219	701|890|891|983|991|4085|4751|5347|8900|9232|11065|27338	BUB1B|CCNA2|CCNB1|CDK1|CDC20|MAD2L1|NEK2|PLK1|CCNA1|PTTG1|UBE2C|UBE2S	-8.06373	0	19	0	0	-12.4227	35.7083	0	1	1	1	1	0	1	1	0	-4.27255	-4.31928	-5.58809	-5.31659	0	-7.07655	-9.58843
GO:0051653	M11111111	8	0	GO Biological Processes	19	spindle localization	19_GO:0051179 localization	-9.57475	16.6085	12.2244	9427	43	132	10	7.57576	2.30313	1058|4085|5347|10403|10615|51203|54820|54908|89958|259266	CENPA|MAD2L1|PLK1|NDC80|SPAG5|NUSAP1|NDE1|SPDL1|SAPCD2|ASPM	-8.05074	0	28	1	1	-9.57475	20.8299	1	1	1	1	1	1	1	1	-5.2329	-2.72935	-6.43566	-5.23626	-7.72194	-5.31221	-7.11319	-9.57475
GO:0033260	M10011010	4	0	GO Biological Processes	19	nuclear DNA replication	19_GO:0008152 metabolic process	-10.2865	4.27528	8.10081	9427	33	1470	22	1.4966	0.316679	546|641|675|1763|2237|3978|4171|4172|4173|4174|4175|4176|5111|5888|7013|8318|9837|10926|51053|54962|80174|81620	ATRX|BLM|BRCA2|DNA2|FEN1|LIG1|MCM2|MCM3|MCM4|MCM5|MCM6|MCM7|PCNA|RAD51|TERF1|CDC45|GINS1|DBF4|GMNN|TIPIN|DBF4B|CDT1	-7.98708	0	11	0	0	-14.6147	4.27528	1	0	0	1	1	0	1	0	-4.11302	0	0	-7.33797	-5.56516	0	-9.57022	0
GO:0022613	M00100000	1	0	GO Biological Processes	19	ribonucleoprotein complex biogenesis	19_GO:0009987 cellular process	-9.49987	3.17783	7.70561	9427	392	280	37	13.2143	2.0238	3320|3326|3921|4736|4869|6122|6125|6128|6129|6130|6134|6135|6147|6152|6154|6155|6165|6169|6175|6193|6194|6201|6202|6208|6209|6217|6223|6229|6230|6232|6628|6632|6635|9045|11224|51747|55651	HSP90AA1|HSP90AB1|RPSA|RPL10A|NPM1|RPL3|RPL5|RPL6|RPL7|RPL7A|RPL10|RPL11|RPL23A|RPL24|RPL26|RPL27|RPL35A|RPL38|RPLP0|RPS5|RPS6|RPS7|RPS8|RPS14|RPS15|RPS16|RPS19|RPS24|RPS25|RPS27|SNRPB|SNRPD1|SNRPE|RPL14|RPL35|LUC7L3|NHP2	-7.98069	0	1	0	0	-89.2226	26.3151	0	0	1	0	0	0	0	0	0	0	-9.49987	0	0	0	0	0
R-HSA-2565942	M11111111	8	0	Reactome Gene Sets	6	Regulation of PLK1 Activity at G2/M Transition		-9.46086	8.9836	10.1053	9427	83	177	14	7.9096	2.02861	891|983|4751|4957|5347|6790|7314|9133|9738|9793|10383|54820|79866|203068	CCNB1|CDK1|NEK2|ODF2|PLK1|AURKA|UBB|CCNB2|CCP110|CKAP5|TUBB4B|NDE1|BORA|TUBB	-7.94441	0	29	1	1	-9.46086	9.26259	1	1	1	1	1	1	1	1	-5.93599	-5.14564	-5.26003	-6.00184	-9.00953	-4.44728	-9.46086	-6.67715
R-HSA-176187	M10011010	4	0	Reactome Gene Sets	6	Activation of ATR in response to replication stress		-9.426	15.6647	11.8492	9427	34	177	10	5.64972	1.73539	990|995|4171|4172|4173|4175|6117|6118|10926|63967	CDC6|CDC25C|MCM2|MCM3|MCM4|MCM6|RPA1|RPA2|DBF4|CLSPN	-7.91565	0	12	0	0	-14.2441	43.1639	1	0	0	1	1	0	1	0	-4.64582	0	0	-8.56543	-6.55286	0	-9.426	0
GO:0000307	M11111011	7	0	GO Cellular Components	20	cyclin-dependent protein kinase holoenzyme complex		-9.426	15.6647	11.8492	9427	34	177	10	5.64972	1.73539	595|890|891|894|983|1163|1164|5111|9133|9134	CCND1|CCNA2|CCNB1|CCND2|CDK1|CKS1B|CKS2|PCNA|CCNB2|CCNE2	-7.91565	0	30	1	1	-9.426	15.6647	1	1	1	1	1	0	1	1	-3.31573	-4.40603	-4.29147	-7.22756	-4.43367	0	-9.426	-6.45191
GO:0010639	M01111011	6	0	GO Biological Processes	19	negative regulation of organelle organization	19_GO:0048519 negative regulation of biological process	-9.31608	3.9222	8.0283	9427	253	266	28	10.5263	1.88168	699|701|891|1063|1901|4085|4131|4133|4137|4171|5347|5885|6860|7013|7153|7272|9168|9184|9212|9738|10403|11075|22974|26586|29767|55755|80119|81620	BUB1|BUB1B|CCNB1|CENPF|S1PR1|MAD2L1|MAP1B|MAP2|MAPT|MCM2|PLK1|RAD21|SYT4|TERF1|TOP2A|TTK|TMSB10|BUB3|AURKB|CCP110|NDC80|STMN2|TPX2|CKAP2|TMOD2|CDK5RAP2|PIF1|CDT1	-7.81174	0	6	0	0	-21.4576	45.447	0	1	1	1	1	0	1	1	0	-2.50974	-3.72657	-6.05303	-9.31608	0	-6.6005	-7.89502
GO:0032133	M11111011	7	0	GO Cellular Components	20	chromosome passenger complex		-9.30182	71.4167	18.7679	9427	5	132	5	3.78788	1.6616	332|3619|6790|9212|55143	BIRC5|INCENP|AURKA|AURKB|CDCA8	-7.79814	0	31	1	1	-9.30182	71.4167	1	1	1	1	1	0	1	1	-2.98025	-8.31985	-5.42926	-8.93389	-7.76342	0	-6.2276	-9.30182
GO:0061564	M10001000	2	0	GO Biological Processes	19	axon development	19_GO:0032502 developmental process	-9.29311	2.0654	6.87042	9427	286	1165	73	6.26609	0.710042	60|288|659|780|1268|1382|1400|1496|1627|1630|1785|1808|1947|1949|1969|1982|2290|2596|2625|2664|3320|3326|3800|3897|3925|3975|4131|4133|4135|4137|4684|4685|4747|4781|4851|4915|4983|5063|5454|5764|5800|5864|6091|6092|6259|6585|6696|6812|7080|7101|8609|8828|8829|8851|8997|9201|9315|9369|9378|9638|10439|10752|22902|23077|23499|26053|56896|57142|57556|80031|114798|374969|389549	ACTB|ANK3|BMPR2|DDR1|CNR1|CRABP2|CRMP1|CTNNA2|DBN1|DCC|DNM2|DPYSL2|EFNB1|EFNB3|EPHA2|EIF4G2|FOXG1|GAP43|GATA3|GDI1|HSP90AA1|HSP90AB1|KIF5C|L1CAM|STMN1|LHX1|MAP1B|MAP2|MAP6|MAPT|NCAM1|NCAM2|NEFL|NFIB|NOTCH1|NTRK2|OPHN1|PAK3|POU3F2|PTN|PTPRO|RAB3A|ROBO1|ROBO2|RYK|SLIT1|SPP1|STXBP1|NKX2-1|NR2E1|KLF7|NRP2|NRP1|CDK5R1|KALRN|DCLK1|NREP|NRXN3|NRXN1|FEZ1|OLFM1|CHL1|RUFY3|MYCBP2|MACF1|AUTS2|DPYSL5|RTN4|SE…	-7.79009	0	32	1	1	-9.29311	2.50112	1	0	0	0	1	0	0	0	-9.29311	0	0	0	-4.2445	0	0	0
GO:0007076	M11111011	7	0	GO Biological Processes	19	mitotic chromosome condensation	19_GO:0009987 cellular process	-9.2779	33.3278	14.9316	9427	15	132	7	5.30303	1.95049	5347|9918|10051|10592|23397|51203|64151	PLK1|NCAPD2|SMC4|SMC2|NCAPH|NUSAP1|NCAPG	-7.77686	0	17	0	0	-12.7209	51.9394	1	1	1	1	1	0	1	1	-4.78889	-4.11347	-4.28028	-7.08332	-7.15601	0	-5.2452	-9.2779
R-HSA-5693538	M10010010	3	0	Reactome Gene Sets	6	Homology Directed Repair		-9.26178	2.90678	7.30638	9427	103	1165	37	3.17597	0.513767	641|672|675|890|1763|2237|3014|4361|5111|5424|5427|5888|5890|5983|5984|5985|6117|6118|6119|6613|8345|8349|8363|8366|8368|8900|8914|9156|9656|10635|10714|10721|63967|83695|83990|146956|348654	BLM|BRCA1|BRCA2|CCNA2|DNA2|FEN1|H2AX|MRE11|PCNA|POLD1|POLE2|RAD51|RAD51B|RFC3|RFC4|RFC5|RPA1|RPA2|RPA3|SUMO2|H2BC9|H2BC21|H4C11|H4C2|H4C13|CCNA1|TIMELESS|EXO1|MDC1|RAD51AP1|POLD3|POLQ|CLSPN|RHNO1|BRIP1|EME1|GEN1	-7.76271	0	33	1	1	-9.26178	3.88409	1	0	0	1	0	0	1	0	-9.26178	0	0	-4.30798	0	0	-3.16277	0
GO:0051255	M11111011	7	0	GO Biological Processes	19	spindle midzone assembly	19_GO:0009987 cellular process	-9.2629	47.6111	16.6708	9427	9	132	6	4.54545	1.81301	3619|9055|9212|9493|24137|29127	INCENP|PRC1|AURKB|KIF23|KIF4A|RACGAP1	-7.76271	0	9	0	0	-17.657	59.5139	1	1	1	1	1	0	1	1	-2.63023	-6.92584	-5.59357	-6.85687	-7.42782	0	-6.58253	-9.2629
GO:0010389	M11111011	7	0	GO Biological Processes	19	regulation of G2/M transition of mitotic cell cycle	19_GO:0050789 regulation of biological process	-9.20299	9.61637	10.1519	9427	72	177	13	7.34463	1.9608	595|891|983|990|994|995|1063|5347|5885|6790|51343|60672|63967	CCND1|CCNB1|CDK1|CDC6|CDC25B|CDC25C|CENPF|PLK1|RAD21|AURKA|FZR1|MIIP|CLSPN	-7.70588	0	6	0	0	-21.4576	45.447	1	1	1	1	1	0	1	1	-4.99942	-4.27255	-5.10364	-8.74451	-8.00141	0	-9.20299	-7.27727
GO:0000086	M11111011	7	0	GO Biological Processes	19	G2/M transition of mitotic cell cycle	19_GO:0009987 cellular process	-9.1919	6.0754	8.91135	9427	105	266	18	6.76692	1.54007	805|890|891|983|990|994|995|1063|5347|5885|6790|9212|9833|9928|51343|51514|60672|84930	CALM2|CCNA2|CCNB1|CDK1|CDC6|CDC25B|CDC25C|CENPF|PLK1|RAD21|AURKA|AURKB|MELK|KIF14|FZR1|DTL|MIIP|MASTL	-7.69674	0	6	0	0	-21.4576	45.447	1	1	1	1	1	0	1	1	-7.81607	-4.55765	-5.61236	-8.79289	-9.1919	0	-9.04734	-8.68851
GO:0007420	M10001000	2	0	GO Biological Processes	19	brain development	19_GO:0032502 developmental process	-9.17462	1.80403	6.65427	9427	462	1165	103	8.8412	0.831748	60|116|333|473|546|547|581|659|675|801|805|808|998|1063|1496|1808|1996|2018|2290|2309|2691|2775|3014|3157|3280|3516|3925|3975|4192|4204|4747|4781|4808|4826|4851|4915|4983|5087|5090|5454|5764|6091|6092|6240|6259|6422|6423|6513|6546|6585|6628|6658|6857|6860|7026|7080|7101|8775|8828|8829|8851|8925|8941|9114|9118|9201|9289|9638|9928|10018|10409|10460|10541|10642|10658|10763|22931|22933|23017|23135|23…	ACTB|ADCYAP1|APLP1|RERE|ATRX|KIF1A|BAX|BMPR2|BRCA2|CALM1|CALM2|CALM3|CDC42|CENPF|CTNNA2|DPYSL2|ELAVL4|EMX2|FOXG1|FOXO3|GHRH|GNAO1|H2AX|HMGCS1|HES1|RBPJ|STMN1|LHX1|MDK|MECP2|NEFL|NFIB|NHLH2|NNAT|NOTCH1|NTRK2|OPHN1|PBX1|PBX3|POU3F2|PTN|ROBO1|ROBO2|RRM1|RYK|SFRP1|SFRP2|SLC2A1|SLC8A1|SLIT1|SNRPB|SOX3|SYT1|SYT4|NR2F2|NKX2-1|NR2E1|NAPA|NRP2|NRP1|CDK5R1|HERC1|CDK5R2|ATP6V0D1|INA|DCLK1|ADGRG1|FEZ1|KIF14|…	-7.68076	0	34	1	1	-9.17462	2.12513	1	0	0	0	1	0	0	0	-9.17462	0	0	0	-2.55036	0	0	0
GO:0032467	M10111011	6	0	GO Biological Processes	19	positive regulation of cytokinesis	19_GO:0048518 positive regulation of biological process	-9.13822	23.8056	13.3303	9427	24	132	8	6.06061	2.0768	994|1894|9212|9493|9585|9928|11113|29127	CDC25B|ECT2|AURKB|KIF23|KIF20B|KIF14|CIT|RACGAP1	-7.64694	0	9	0	0	-17.657	59.5139	1	0	1	1	1	0	1	1	-4.27848	0	-6.57406	-7.09065	-6.74522	0	-5.38819	-9.13822
GO:0007409	M10001000	2	0	GO Biological Processes	19	axonogenesis	19_GO:0032502 developmental process	-8.9861	2.10955	6.77192	9427	257	1165	67	5.75107	0.682103	60|288|659|1382|1400|1496|1627|1630|1785|1808|1947|1949|1969|1982|2290|2596|2625|2664|3320|3326|3800|3897|3925|3975|4131|4133|4135|4137|4684|4747|4781|4851|4915|4983|5063|5454|5800|5864|6091|6092|6259|6585|6696|6812|7080|7101|8609|8828|8829|8851|8997|9201|9369|9378|9638|10439|10752|22902|23077|23499|26053|56896|57142|57556|80031|114798|389549	ACTB|ANK3|BMPR2|CRABP2|CRMP1|CTNNA2|DBN1|DCC|DNM2|DPYSL2|EFNB1|EFNB3|EPHA2|EIF4G2|FOXG1|GAP43|GATA3|GDI1|HSP90AA1|HSP90AB1|KIF5C|L1CAM|STMN1|LHX1|MAP1B|MAP2|MAP6|MAPT|NCAM1|NEFL|NFIB|NOTCH1|NTRK2|OPHN1|PAK3|POU3F2|PTPRO|RAB3A|ROBO1|ROBO2|RYK|SLIT1|SPP1|STXBP1|NKX2-1|NR2E1|KLF7|NRP2|NRP1|CDK5R1|KALRN|DCLK1|NRXN3|NRXN1|FEZ1|OLFM1|CHL1|RUFY3|MYCBP2|MACF1|AUTS2|DPYSL5|RTN4|SEMA6A|SEMA6D|SLITRK1|FEZF1	-7.50373	0	32	0	0	-9.29311	2.50112	1	0	0	0	1	0	0	0	-8.9861	0	0	0	-3.92823	0	0	0
GO:0044815	M11011011	6	0	GO Cellular Components	20	DNA packaging complex		-8.97276	3.80793	7.54999	9427	51	1165	24	2.06009	0.416159	1058|3008|3009|3014|3021|3024|8335|8336|8338|8345|8349|8352|8355|8363|8366|8368|9918|10051|10592|23397|54737|55766|64151|94239	CENPA|H1-4|H1-5|H2AX|H3-3B|H1-1|H2AC4|H2AC17|H2AC20|H2BC9|H2BC21|H3C3|H3C8|H4C11|H4C2|H4C13|NCAPD2|SMC4|SMC2|NCAPH|MPHOSPH8|H2AJ|NCAPG|H2AZ2	-7.49103	0	26	0	0	-9.68259	4.39272	1	1	0	1	1	0	1	1	-8.97276	-2.51612	0	-4.72898	-5.9052	0	-2.58904	-6.3386
GO:0048858	M10001000	2	0	GO Biological Processes	19	cell projection morphogenesis	19_GO:0032502 developmental process	-8.9111	1.8642	6.58876	9427	395	1165	91	7.81116	0.786202	60|288|473|547|659|780|998|1072|1382|1400|1496|1627|1630|1785|1808|1947|1949|1969|1982|1996|2290|2596|2625|2664|2823|3320|3326|3800|3897|3925|3975|4131|4133|4135|4137|4192|4684|4747|4781|4851|4915|4983|5063|5454|5764|5789|5800|5864|6091|6092|6259|6456|6585|6696|6790|6812|6857|6860|7080|7101|8499|8609|8828|8829|8851|8997|9043|9201|9369|9378|9585|9638|10439|10642|10752|10763|22902|23077|23499|23543…	ACTB|ANK3|RERE|KIF1A|BMPR2|DDR1|CDC42|CFL1|CRABP2|CRMP1|CTNNA2|DBN1|DCC|DNM2|DPYSL2|EFNB1|EFNB3|EPHA2|EIF4G2|ELAVL4|FOXG1|GAP43|GATA3|GDI1|GPM6A|HSP90AA1|HSP90AB1|KIF5C|L1CAM|STMN1|LHX1|MAP1B|MAP2|MAP6|MAPT|MDK|NCAM1|NEFL|NFIB|NOTCH1|NTRK2|OPHN1|PAK3|POU3F2|PTN|PTPRD|PTPRO|RAB3A|ROBO1|ROBO2|RYK|SH3GL2|SLIT1|SPP1|AURKA|STXBP1|SYT1|SYT4|NKX2-1|NR2E1|PPFIA2|KLF7|NRP2|NRP1|CDK5R1|KALRN|SPAG9|DCLK1|NR…	-7.43187	0	32	0	0	-9.29311	2.50112	1	0	0	0	1	0	0	0	-8.9111	0	0	0	-4.31142	0	0	0
R-HSA-5693567	M10010010	3	0	Reactome Gene Sets	6	HDR through Homologous Recombination (HRR) or Single Strand Annealing (SSA)		-8.85507	2.91974	7.13627	9427	97	1165	35	3.00429	0.500132	641|672|675|890|1763|3014|4361|5111|5424|5427|5888|5890|5983|5984|5985|6117|6118|6119|6613|8345|8349|8363|8366|8368|8900|8914|9156|9656|10635|10714|63967|83695|83990|146956|348654	BLM|BRCA1|BRCA2|CCNA2|DNA2|H2AX|MRE11|PCNA|POLD1|POLE2|RAD51|RAD51B|RFC3|RFC4|RFC5|RPA1|RPA2|RPA3|SUMO2|H2BC9|H2BC21|H4C11|H4C2|H4C13|CCNA1|TIMELESS|EXO1|MDC1|RAD51AP1|POLD3|CLSPN|RHNO1|BRIP1|EME1|GEN1	-7.3791	0	33	0	0	-9.26178	3.88409	1	0	0	1	0	0	1	0	-8.85507	0	0	-4.51589	0	0	-3.33762	0
GO:0043549	M00111111	6	0	GO Biological Processes	19	regulation of kinase activity	19_GO:0050789 regulation of biological process	-8.80513	3.70044	7.6642	9427	403	177	28	15.8192	2.74291	595|805|890|891|894|990|994|995|1033|1062|1163|1164|1894|3326|3619|4869|5347|6176|6188|8503|9133|9134|10926|22974|23043|63967|79866|84722	CCND1|CALM2|CCNA2|CCNB1|CCND2|CDC6|CDC25B|CDC25C|CDKN3|CENPE|CKS1B|CKS2|ECT2|HSP90AB1|INCENP|NPM1|PLK1|RPLP1|RPS3|PIK3R3|CCNB2|CCNE2|DBF4|TPX2|TNIK|CLSPN|BORA|PSRC1	-7.33089	0	18	0	0	-12.6823	16.3877	0	0	1	1	1	1	1	1	0	0	-5.99412	-5.55425	-5.50569	-2.43207	-8.80513	-5.5156
hsa04114	M11111011	7	0	KEGG Pathway	24	Oocyte meiosis		-8.78364	10.2024	10.0954	9427	84	132	12	9.09091	2.50219	699|891|983|991|995|4085|5347|6790|9133|9232|26271|151648	BUB1|CCNB1|CDK1|CDC20|CDC25C|MAD2L1|PLK1|AURKA|CCNB2|PTTG1|FBXO5|SGO1	-7.31309	0	14	0	0	-13.6608	26.7812	1	1	1	1	1	0	1	1	-2.9722	-6.3594	-5.20458	-5.95294	-5.43381	0	-7.33617	-8.78364
ko04114	M11111011	7	0	KEGG Pathway	24	Oocyte meiosis		-8.78364	10.2024	10.0954	9427	84	132	12	9.09091	2.50219	699|891|983|991|995|4085|5347|6790|9133|9232|26271|151648	BUB1|CCNB1|CDK1|CDC20|CDC25C|MAD2L1|PLK1|AURKA|CCNB2|PTTG1|FBXO5|SGO1	-7.31309	0	14	0	0	-13.6608	26.7812	1	1	1	1	1	0	1	1	-2.9722	-6.3594	-5.20458	-5.95294	-5.43381	0	-7.33617	-8.78364
GO:0051315	M10111011	6	0	GO Biological Processes	19	attachment of mitotic spindle microtubules to kinetochore	19_GO:0051179 localization	-8.76692	28.2004	13.6755	9427	15	156	7	4.48718	1.65751	1060|1062|9212|10403|11004|81620|83540	CENPC|CENPE|AURKB|NDC80|KIF2C|CDT1|NUF2	-7.29759	0	8	0	0	-18.1105	28.2004	1	0	1	1	1	0	1	1	-2.18475	0	-4.28028	-8.76692	-5.71493	0	-5.2452	-5.87327
hsa03030	M10011010	4	0	KEGG Pathway	24	DNA replication		-9.54199	4.03098	7.72122	9427	35	1470	22	1.4966	0.316679	1763|2237|3978|4171|4172|4173|4174|4175|4176|5111|5424|5427|5983|5984|5985|6117|6118|6119|10535|10714|23649|84153	DNA2|FEN1|LIG1|MCM2|MCM3|MCM4|MCM5|MCM6|MCM7|PCNA|POLD1|POLE2|RFC3|RFC4|RFC5|RPA1|RPA2|RPA3|RNASEH2A|POLD3|POLA2|RNASEH2C	-7.2821	0	7	0	0	-18.3882	15.2171	1	0	0	1	1	0	1	0	-5.19543	0	0	-5.86857	-4.34724	0	-6.69612	0
ko03030	M10011010	4	0	KEGG Pathway	24	DNA replication		-9.54199	4.03098	7.72122	9427	35	1470	22	1.4966	0.316679	1763|2237|3978|4171|4172|4173|4174|4175|4176|5111|5424|5427|5983|5984|5985|6117|6118|6119|10535|10714|23649|84153	DNA2|FEN1|LIG1|MCM2|MCM3|MCM4|MCM5|MCM6|MCM7|PCNA|POLD1|POLE2|RFC3|RFC4|RFC5|RPA1|RPA2|RPA3|RNASEH2A|POLD3|POLA2|RNASEH2C	-7.2821	0	7	0	0	-18.3882	15.2171	1	0	0	1	1	0	1	0	-5.19543	0	0	-5.86857	-4.34724	0	-6.69612	0
GO:1904667	M00100000	1	0	GO Biological Processes	19	negative regulation of ubiquitin protein ligase activity	19_GO:0048519 negative regulation of biological process	-8.67664	23.5675	12.492	9427	10	280	7	2.5	0.933025	6125|6135|6167|6201|6209|6224|9349	RPL5|RPL11|RPL37|RPS7|RPS15|RPS20|RPL23	-7.2146	0	23	0	0	-10.4783	23.5675	0	0	1	0	0	0	0	0	0	0	-8.67664	0	0	0	0	0
GO:0032989	M10001000	2	0	GO Biological Processes	19	cellular component morphogenesis	19_GO:0032502 developmental process	-8.67007	1.79215	6.44331	9427	447	1165	99	8.49785	0.816972	60|71|287|288|473|547|581|659|780|998|1072|1382|1400|1496|1627|1630|1785|1808|1947|1949|1969|1982|1996|2290|2596|2625|2664|2823|3320|3326|3800|3856|3897|3925|3975|4131|4133|4135|4137|4192|4629|4684|4747|4781|4851|4915|4983|5063|5454|5573|5764|5789|5800|5864|6091|6092|6259|6456|6585|6696|6790|6812|6857|6860|7080|7101|8499|8609|8828|8829|8851|8997|9043|9201|9369|9378|9585|9638|10439|10642|10752|107…	ACTB|ACTG1|ANK2|ANK3|RERE|KIF1A|BAX|BMPR2|DDR1|CDC42|CFL1|CRABP2|CRMP1|CTNNA2|DBN1|DCC|DNM2|DPYSL2|EFNB1|EFNB3|EPHA2|EIF4G2|ELAVL4|FOXG1|GAP43|GATA3|GDI1|GPM6A|HSP90AA1|HSP90AB1|KIF5C|KRT8|L1CAM|STMN1|LHX1|MAP1B|MAP2|MAP6|MAPT|MDK|MYH11|NCAM1|NEFL|NFIB|NOTCH1|NTRK2|OPHN1|PAK3|POU3F2|PRKAR1A|PTN|PTPRD|PTPRO|RAB3A|ROBO1|ROBO2|RYK|SH3GL2|SLIT1|SPP1|AURKA|STXBP1|SYT1|SYT4|NKX2-1|NR2E1|PPFIA2|KLF7|NRP…	-7.20862	0	32	0	0	-9.29311	2.50112	1	0	0	0	1	0	0	0	-8.67007	0	0	0	-4.22347	0	0	0
GO:0051293	M10111011	6	0	GO Biological Processes	19	establishment of spindle localization	19_GO:0051179 localization	-8.63144	16.4808	11.5442	9427	39	132	9	6.81818	2.19388	1058|4085|5347|10403|10615|51203|54820|54908|89958	CENPA|MAD2L1|PLK1|NDC80|SPAG5|NUSAP1|NDE1|SPDL1|SAPCD2	-7.1731	0	28	0	0	-9.57475	20.8299	1	0	1	1	1	0	1	1	-5.20531	0	-5.81446	-4.41178	-7.07855	0	-6.30664	-8.63144
GO:0048812	M10001000	2	0	GO Biological Processes	19	neuron projection morphogenesis	19_GO:0032502 developmental process	-8.63035	1.86409	6.47397	9427	382	1165	88	7.55365	0.774213	60|288|473|547|659|780|998|1072|1382|1400|1496|1627|1630|1785|1808|1947|1949|1969|1982|1996|2290|2596|2625|2664|2823|3320|3326|3800|3897|3925|3975|4131|4133|4135|4137|4684|4747|4781|4851|4915|4983|5063|5454|5764|5789|5800|5864|6091|6092|6259|6456|6585|6696|6790|6812|6857|6860|7080|7101|8499|8609|8828|8829|8851|8997|9043|9201|9369|9378|9585|9638|10439|10642|10752|22902|23077|23499|23543|26053|5134…	ACTB|ANK3|RERE|KIF1A|BMPR2|DDR1|CDC42|CFL1|CRABP2|CRMP1|CTNNA2|DBN1|DCC|DNM2|DPYSL2|EFNB1|EFNB3|EPHA2|EIF4G2|ELAVL4|FOXG1|GAP43|GATA3|GDI1|GPM6A|HSP90AA1|HSP90AB1|KIF5C|L1CAM|STMN1|LHX1|MAP1B|MAP2|MAP6|MAPT|NCAM1|NEFL|NFIB|NOTCH1|NTRK2|OPHN1|PAK3|POU3F2|PTN|PTPRD|PTPRO|RAB3A|ROBO1|ROBO2|RYK|SH3GL2|SLIT1|SPP1|AURKA|STXBP1|SYT1|SYT4|NKX2-1|NR2E1|PPFIA2|KLF7|NRP2|NRP1|CDK5R1|KALRN|SPAG9|DCLK1|NRXN3|…	-7.17309	0	32	0	0	-9.29311	2.50112	1	0	0	0	1	0	0	0	-8.63035	0	0	0	-4.55886	0	0	0
GO:0001934	M00111011	5	0	GO Biological Processes	19	positive regulation of protein phosphorylation	19_GO:0048518 positive regulation of biological process	-8.62399	4.02265	7.74384	9427	331	177	25	14.1243	2.61777	595|805|891|894|990|994|1062|1163|1164|1894|3280|3326|3619|4869|5347|6176|6188|7272|8503|10926|22974|23043|63967|79866|84722	CCND1|CALM2|CCNB1|CCND2|CDC6|CDC25B|CENPE|CKS1B|CKS2|ECT2|HES1|HSP90AB1|INCENP|NPM1|PLK1|RPLP1|RPS3|TTK|PIK3R3|DBF4|TPX2|TNIK|CLSPN|BORA|PSRC1	-7.16732	0	18	0	0	-12.6823	16.3877	0	0	1	1	1	0	1	1	0	0	-2.34089	-4.49366	-2.96243	0	-8.62399	-3.67271
R-HSA-69239	M10011010	4	0	Reactome Gene Sets	6	Synthesis of DNA		-8.5919	7.0699	8.97908	9427	113	177	15	8.47458	2.09336	890|990|3978|4171|4172|4173|4175|5111|6117|6118|7314|9134|11065|51343|81620	CCNA2|CDC6|LIG1|MCM2|MCM3|MCM4|MCM6|PCNA|RPA1|RPA2|UBB|CCNE2|UBE2C|FZR1|CDT1	-7.13878	0	12	0	0	-14.2441	43.1639	1	0	0	1	1	0	1	0	-2.28981	0	0	-6.49041	-4.77982	0	-8.5919	0
hsa04914	M01111011	6	0	KEGG Pathway	24	Progesterone-mediated oocyte maturation		-8.56956	9.68362	9.79244	9427	66	177	12	6.77966	1.88961	699|890|891|983|994|995|3326|4085|5347|8503|9133|51343	BUB1|CCNA2|CCNB1|CDK1|CDC25B|CDC25C|HSP90AB1|MAD2L1|PLK1|PIK3R3|CCNB2|FZR1	-7.11762	0	14	0	0	-13.6608	26.7812	0	1	1	1	1	0	1	1	0	-5.73182	-5.48425	-4.92212	-5.70077	0	-8.56956	-7.65151
ko04914	M01111011	6	0	KEGG Pathway	24	Progesterone-mediated oocyte maturation		-8.56956	9.68362	9.79244	9427	66	177	12	6.77966	1.88961	699|890|891|983|994|995|3326|4085|5347|8503|9133|51343	BUB1|CCNA2|CCNB1|CDK1|CDC25B|CDC25C|HSP90AB1|MAD2L1|PLK1|PIK3R3|CCNB2|FZR1	-7.11762	0	14	0	0	-13.6608	26.7812	0	1	1	1	1	0	1	1	0	-5.73182	-5.48425	-4.92212	-5.70077	0	-8.56956	-7.65151
GO:0033674	M10111011	6	0	GO Biological Processes	19	positive regulation of kinase activity	19_GO:0048518 positive regulation of biological process	-8.55693	4.73923	8.04704	9427	236	177	21	11.8644	2.43059	595|805|891|894|990|994|1062|1163|1164|1894|3326|3619|4869|6176|6188|10926|22974|23043|63967|79866|84722	CCND1|CALM2|CCNB1|CCND2|CDC6|CDC25B|CENPE|CKS1B|CKS2|ECT2|HSP90AB1|INCENP|NPM1|RPLP1|RPS3|DBF4|TPX2|TNIK|CLSPN|BORA|PSRC1	-7.10675	0	18	0	0	-12.6823	16.3877	1	0	1	1	1	0	1	1	-2.49961	0	-3.18219	-5.77381	-3.91955	0	-8.55693	-3.94871
R-HSA-2299718	M11111011	7	0	Reactome Gene Sets	6	Condensation of Prophase Chromosomes		-8.55348	4.39272	7.55069	9427	35	1165	19	1.6309	0.371091	891|983|3014|3021|5347|8335|8338|8345|8349|8352|8355|8363|8366|8368|10051|10592|55766|94239|387893	CCNB1|CDK1|H2AX|H3-3B|PLK1|H2AC4|H2AC20|H2BC9|H2BC21|H3C3|H3C8|H4C11|H4C2|H4C13|SMC4|SMC2|H2AJ|H2AZ2|KMT5A	-7.10388	0	26	0	0	-9.68259	4.39272	1	1	1	1	1	0	1	1	-8.55348	-2.99075	-2.45753	-4.69127	-5.35723	0	-4.38134	-6.36006
GO:0051294	M10111011	6	0	GO Biological Processes	19	establishment of spindle orientation	19_GO:0051179 localization	-8.53272	20.4048	12.2538	9427	28	132	8	6.06061	2.0768	1058|4085|5347|10403|10615|54820|54908|89958	CENPA|MAD2L1|PLK1|NDC80|SPAG5|NDE1|SPDL1|SAPCD2	-7.08429	0	28	0	0	-9.57475	20.8299	1	0	1	1	1	0	1	1	-3.548	0	-4.88247	-4.07528	-7.36877	0	-6.20756	-8.53272
GO:0051256	M11111011	7	0	GO Biological Processes	19	mitotic spindle midzone assembly	19_GO:0009987 cellular process	-8.52857	59.5139	17.0849	9427	6	132	5	3.78788	1.6616	9055|9212|9493|24137|29127	PRC1|AURKB|KIF23|KIF4A|RACGAP1	-7.08131	0	9	0	0	-17.657	59.5139	1	1	1	1	1	0	1	1	-3.81237	-7.84458	-6.88375	-5.97674	-6.99541	0	-5.7569	-8.52857
R-HSA-176417	M11111011	7	0	Reactome Gene Sets	6	Phosphorylation of Emi1		-8.52857	59.5139	17.0849	9427	6	132	5	3.78788	1.6616	891|983|991|5347|26271	CCNB1|CDK1|CDC20|PLK1|FBXO5	-7.08131	0	35	1	1	-8.52857	116.383	1	1	1	1	1	0	1	1	-3.81237	-7.84458	-4.96243	-5.97674	-6.99541	0	-7.88479	-8.52857
R-HSA-176409	M01111011	6	0	Reactome Gene Sets	6	APC/C:Cdc20 mediated degradation of mitotic proteins		-8.47576	11.0646	10.1439	9427	71	132	11	8.33333	2.40563	701|890|891|983|991|4085|4751|8900|9232|11065|27338	BUB1B|CCNA2|CCNB1|CDK1|CDC20|MAD2L1|NEK2|CCNA1|PTTG1|UBE2C|UBE2S	-7.03082	0	19	0	0	-12.4227	35.7083	0	1	1	1	1	0	1	1	0	-3.15287	-3.62987	-4.68476	-4.5631	0	-6.13994	-8.47576
GO:0070192	M10111011	6	0	GO Biological Processes	19	chromosome organization involved in meiotic cell cycle	19_GO:0022414 reproductive process	-8.44247	15.539	11.1777	9427	35	156	9	5.76923	1.86678	699|3619|5885|7013|9918|10051|10592|151246|151648	BUB1|INCENP|RAD21|TERF1|NCAPD2|SMC4|SMC2|SGO2|SGO1	-6.99983	0	17	0	0	-12.7209	51.9394	1	0	1	1	1	0	1	1	-3.80536	0	-2.45753	-8.44247	-7.57468	0	-7.95946	-7.68922
GO:0071162	M00111010	4	0	GO Cellular Components	20	CMG complex		-8.43071	36.2577	14.4697	9427	10	156	6	3.84615	1.53969	4171|4172|4174|4175|4176|51659	MCM2|MCM3|MCM5|MCM6|MCM7|GINS2	-6.98864	0	12	0	0	-14.2441	43.1639	0	0	1	1	1	0	1	0	0	0	-2.57447	-8.43071	-7.04026	0	-4.63643	0
GO:0007143	M01111011	6	0	GO Biological Processes	19	female meiotic nuclear division	19_GO:0051704 multi-organism process	-8.40439	26.3114	13.1604	9427	19	132	7	5.30303	1.95049	994|5347|6790|7153|7272|9133|26271	CDC25B|PLK1|AURKA|TOP2A|TTK|CCNB2|FBXO5	-6.96462	0	5	0	0	-23.0219	71.4167	0	1	1	1	1	0	1	1	0	-3.79221	-2.68299	-4.94998	-6.30441	0	-7.51655	-8.40439
R-HSA-69481	M10111011	6	0	Reactome Gene Sets	6	G2/M Checkpoints		-8.40284	6.86699	8.80522	9427	132	156	15	9.61538	2.36031	891|983|995|1111|3014|4171|4172|4174|4175|4176|6118|7314|9133|9156|63967	CCNB1|CDK1|CDC25C|CHEK1|H2AX|MCM2|MCM3|MCM5|MCM6|MCM7|RPA2|UBB|CCNB2|EXO1|CLSPN	-6.96364	0	12	0	0	-14.2441	43.1639	1	0	1	1	1	0	1	1	-5.15969	0	-2.23129	-8.40284	-4.69676	0	-7.65096	-2.60412
GO:0040001	M10111011	6	0	GO Biological Processes	19	establishment of mitotic spindle localization	19_GO:0051179 localization	-8.39765	19.7011	12.0192	9427	29	132	8	6.06061	2.0768	1058|4085|5347|10403|51203|54820|54908|89958	CENPA|MAD2L1|PLK1|NDC80|NUSAP1|NDE1|SPDL1|SAPCD2	-6.95902	0	28	0	0	-9.57475	20.8299	1	0	1	1	1	0	1	1	-4.08328	0	-4.77357	-5.1893	-7.21817	0	-6.09447	-8.39765
GO:0120039	M10001000	2	0	GO Biological Processes	19	plasma membrane bounded cell projection morphogenesis	19_GO:0032502 developmental process	-8.39095	1.83718	6.35743	9427	392	1165	89	7.63948	0.778238	60|288|473|547|659|780|998|1072|1382|1400|1496|1627|1630|1785|1808|1947|1949|1969|1982|1996|2290|2596|2625|2664|2823|3320|3326|3800|3897|3925|3975|4131|4133|4135|4137|4684|4747|4781|4851|4915|4983|5063|5454|5764|5789|5800|5864|6091|6092|6259|6456|6585|6696|6790|6812|6857|6860|7080|7101|8499|8609|8828|8829|8851|8997|9043|9201|9369|9378|9585|9638|10439|10642|10752|22902|23077|23499|23543|23603|2605…	ACTB|ANK3|RERE|KIF1A|BMPR2|DDR1|CDC42|CFL1|CRABP2|CRMP1|CTNNA2|DBN1|DCC|DNM2|DPYSL2|EFNB1|EFNB3|EPHA2|EIF4G2|ELAVL4|FOXG1|GAP43|GATA3|GDI1|GPM6A|HSP90AA1|HSP90AB1|KIF5C|L1CAM|STMN1|LHX1|MAP1B|MAP2|MAP6|MAPT|NCAM1|NEFL|NFIB|NOTCH1|NTRK2|OPHN1|PAK3|POU3F2|PTN|PTPRD|PTPRO|RAB3A|ROBO1|ROBO2|RYK|SH3GL2|SLIT1|SPP1|AURKA|STXBP1|SYT1|SYT4|NKX2-1|NR2E1|PPFIA2|KLF7|NRP2|NRP1|CDK5R1|KALRN|SPAG9|DCLK1|NRXN3|…	-6.9529	0	32	0	0	-9.29311	2.50112	1	0	0	0	1	0	0	0	-8.39095	0	0	0	-4.36733	0	0	0
R-HSA-180786	M10010010	3	0	Reactome Gene Sets	6	Extension of Telomeres		-9.15413	3.47367	7.38468	9427	48	1470	26	1.76871	0.343791	641|890|1736|1763|2237|3978|5111|5424|5983|5984|5985|6117|6118|6119|7013|7015|8900|10714|10856|23649|54386|55505|55651|63922|79075|80119	BLM|CCNA2|DKC1|DNA2|FEN1|LIG1|PCNA|POLD1|RFC3|RFC4|RFC5|RPA1|RPA2|RPA3|TERF1|TERT|CCNA1|POLD3|RUVBL2|POLA2|TERF2IP|NOP10|NHP2|CHTF18|DSCC1|PIF1	-6.91273	0	7	0	0	-18.3882	15.2171	1	0	0	1	0	0	1	0	-7.23259	0	0	-2.94974	0	0	-3.59053	0
R-HSA-8854518	M11111111	8	0	Reactome Gene Sets	6	AURKA Activation by TPX2		-8.33779	9.26259	9.52859	9427	69	177	12	6.77966	1.88961	983|3161|4751|4957|5347|6790|9738|9793|10383|22974|54820|203068	CDK1|HMMR|NEK2|ODF2|PLK1|AURKA|CCP110|CKAP5|TUBB4B|TPX2|NDE1|TUBB	-6.90087	0	29	0	0	-9.46086	9.26259	1	1	1	1	1	1	1	1	-5.34994	-3.19993	-3.72601	-5.74635	-8.25469	-4.68879	-8.33779	-6.35807
GO:0032990	M10001000	2	0	GO Biological Processes	19	cell part morphogenesis	19_GO:0032502 developmental process	-8.32961	1.81131	6.31519	9427	411	1165	92	7.897	0.790142	60|288|473|547|581|659|780|998|1072|1382|1400|1496|1627|1630|1785|1808|1947|1949|1969|1982|1996|2290|2596|2625|2664|2823|3320|3326|3800|3897|3925|3975|4131|4133|4135|4137|4192|4684|4747|4781|4851|4915|4983|5063|5454|5764|5789|5800|5864|6091|6092|6259|6456|6585|6696|6790|6812|6857|6860|7080|7101|8499|8609|8828|8829|8851|8997|9043|9201|9369|9378|9585|9638|10439|10642|10752|10763|22902|23077|23499|2…	ACTB|ANK3|RERE|KIF1A|BAX|BMPR2|DDR1|CDC42|CFL1|CRABP2|CRMP1|CTNNA2|DBN1|DCC|DNM2|DPYSL2|EFNB1|EFNB3|EPHA2|EIF4G2|ELAVL4|FOXG1|GAP43|GATA3|GDI1|GPM6A|HSP90AA1|HSP90AB1|KIF5C|L1CAM|STMN1|LHX1|MAP1B|MAP2|MAP6|MAPT|MDK|NCAM1|NEFL|NFIB|NOTCH1|NTRK2|OPHN1|PAK3|POU3F2|PTN|PTPRD|PTPRO|RAB3A|ROBO1|ROBO2|RYK|SH3GL2|SLIT1|SPP1|AURKA|STXBP1|SYT1|SYT4|NKX2-1|NR2E1|PPFIA2|KLF7|NRP2|NRP1|CDK5R1|KALRN|SPAG9|DCLK…	-6.89325	0	32	0	0	-9.29311	2.50112	1	0	0	0	1	0	0	0	-8.32961	0	0	0	-4.0248	0	0	0
GO:0060322	M10001000	2	0	GO Biological Processes	19	head development	19_GO:0032502 developmental process	-8.32461	1.73874	6.26555	9427	484	1165	104	8.92704	0.835383	60|116|333|473|546|547|581|659|675|801|805|808|998|1063|1496|1808|1996|2018|2290|2309|2691|2775|3014|3157|3280|3516|3925|3975|4192|4204|4747|4781|4808|4826|4851|4915|4983|5087|5090|5454|5764|6091|6092|6240|6259|6422|6423|6513|6546|6585|6628|6658|6857|6860|7026|7080|7101|8775|8828|8829|8851|8925|8941|9114|9118|9201|9289|9638|9928|10018|10159|10409|10460|10541|10642|10658|10763|22931|22933|23017|23…	ACTB|ADCYAP1|APLP1|RERE|ATRX|KIF1A|BAX|BMPR2|BRCA2|CALM1|CALM2|CALM3|CDC42|CENPF|CTNNA2|DPYSL2|ELAVL4|EMX2|FOXG1|FOXO3|GHRH|GNAO1|H2AX|HMGCS1|HES1|RBPJ|STMN1|LHX1|MDK|MECP2|NEFL|NFIB|NHLH2|NNAT|NOTCH1|NTRK2|OPHN1|PBX1|PBX3|POU3F2|PTN|ROBO1|ROBO2|RRM1|RYK|SFRP1|SFRP2|SLC2A1|SLC8A1|SLIT1|SNRPB|SOX3|SYT1|SYT4|NR2F2|NKX2-1|NR2E1|NAPA|NRP2|NRP1|CDK5R1|HERC1|CDK5R2|ATP6V0D1|INA|DCLK1|ADGRG1|FEZ1|KIF14|…	-6.88901	0	34	0	0	-9.17462	2.12513	1	0	0	0	1	0	0	0	-8.32461	0	0	0	-2.60349	0	0	0
GO:0006334	M10011010	4	0	GO Biological Processes	19	nucleosome assembly	19_GO:0009987 cellular process	-9.05496	3.01785	7.17754	9427	68	1470	32	2.17687	0.380608	546|3008|3009|3014|3021|3024|3148|4171|4675|4678|4869|6662|8208|8345|8349|8352|8355|8363|8366|8368|8520|8971|10036|10541|11339|23234|23421|54069|55355|55723|266812|387103	ATRX|H1-4|H1-5|H2AX|H3-3B|H1-1|HMGB2|MCM2|NAP1L3|NASP|NPM1|SOX9|CHAF1B|H2BC9|H2BC21|H3C3|H3C8|H4C11|H4C2|H4C13|HAT1|H1-10|CHAF1A|ANP32B|OIP5|DNAJC9|ITGB3BP|MIS18A|HJURP|ASF1B|NAP1L5|CENPW	-6.82073	0	15	0	0	-13.3627	4.58066	1	0	0	1	1	0	1	0	-7.3328	0	0	-3.90818	-4.73164	0	-3.56889	0
R-HSA-6811442	M10111011	6	0	Reactome Gene Sets	6	Intra-Golgi and retrograde Golgi-to-ER traffic		-8.21328	6.65373	8.62239	9427	161	132	15	11.3636	2.76234	1062|3832|3833|3835|9493|9585|10112|10376|10383|11004|24137|29127|56992|81930|84617	CENPE|KIF11|KIFC1|KIF22|KIF23|KIF20B|KIF20A|TUBA1B|TUBB4B|KIF2C|KIF4A|RACGAP1|KIF15|KIF18A|TUBB6	-6.78312	0	3	0	0	-29.1283	26.7812	1	0	1	1	1	0	1	1	-2.38775	0	-2.07221	-4.15077	-7.6317	0	-5.73368	-8.21328
GO:0034502	M11111011	7	0	GO Biological Processes	19	protein localization to chromosome	19_GO:0051179 localization	-8.20048	9.06442	9.39604	9427	80	156	12	7.69231	2.13346	983|1058|5347|5885|6118|7013|9184|9212|10403|26354|57082|81620	CDK1|CENPA|PLK1|RAD21|RPA2|TERF1|BUB3|AURKB|NDC80|GNL3|KNL1|CDT1	-6.77199	0	27	0	0	-9.68092	28.5667	1	1	1	1	1	0	1	1	-2.85741	-4.05253	-2.60319	-8.20048	-7.38615	0	-7.58097	-5.80251
GO:0006310	M10011010	4	0	GO Biological Processes	19	DNA recombination	19_GO:0008152 metabolic process	-8.16934	5.306	8.0854	9427	205	156	18	11.5385	2.55793	1111|3014|3148|4171|4172|4174|4175|4176|5885|6118|7153|7374|8914|8971|9156|51659|55010|64710	CHEK1|H2AX|HMGB2|MCM2|MCM3|MCM5|MCM6|MCM7|RAD21|RPA2|TOP2A|UNG|TIMELESS|H1-10|EXO1|GINS2|PARPBP|NUCKS1	-6.74196	0	12	0	0	-14.2441	43.1639	1	0	0	1	1	0	1	0	-4.14635	0	0	-8.16934	-4.72457	0	-4.52114	0
R-HSA-176408	M01111011	6	0	Reactome Gene Sets	6	Regulation of APC/C activators between G1/S and early anaphase		-8.1519	10.3366	9.73853	9427	76	132	11	8.33333	2.40563	701|890|891|983|991|4085|5347|8900|11065|26271|27338	BUB1B|CCNA2|CCNB1|CDK1|CDC20|MAD2L1|PLK1|CCNA1|UBE2C|FBXO5|UBE2S	-6.72558	0	19	0	0	-12.4227	35.7083	0	1	1	1	1	0	1	1	0	-4.15936	-4.11424	-4.46657	-5.08238	0	-6.8272	-8.1519
GO:0000727	M00111010	4	0	GO Biological Processes	19	double-strand break repair via break-induced replication	19_GO:0050896 response to stimulus	-8.09425	32.9615	13.7579	9427	11	156	6	3.84615	1.53969	4171|4172|4174|4175|4176|51659	MCM2|MCM3|MCM5|MCM6|MCM7|GINS2	-6.67019	0	12	0	0	-14.2441	43.1639	0	0	1	1	1	0	1	0	0	0	-2.44575	-8.09425	-6.70822	0	-4.44654	0
GO:0051129	M01111011	6	0	GO Biological Processes	19	negative regulation of cellular component organization	19_GO:0048519 negative regulation of biological process	-8.05032	2.76533	6.81638	9427	487	266	38	14.2857	2.14554	699|701|891|1063|1901|4085|4131|4133|4137|4171|4504|4851|5347|5885|6662|6812|6860|7013|7067|7153|7272|7411|7431|8971|9168|9184|9212|9738|9928|10403|11075|22902|22974|26586|29767|55755|80119|81620	BUB1|BUB1B|CCNB1|CENPF|S1PR1|MAD2L1|MAP1B|MAP2|MAPT|MCM2|MT3|NOTCH1|PLK1|RAD21|SOX9|STXBP1|SYT4|TERF1|THRA|TOP2A|TTK|VBP1|VIM|H1-10|TMSB10|BUB3|AURKB|CCP110|KIF14|NDC80|STMN2|RUFY3|TPX2|CKAP2|TMOD2|CDK5RAP2|PIF1|CDT1	-6.62901	0	6	0	0	-21.4576	45.447	0	1	1	1	1	0	1	1	0	-2.21327	-2.27696	-3.82881	-8.05032	0	-4.41094	-4.35077
GO:0007276	M01011111	6	0	GO Biological Processes	19	gamete generation	19_GO:0051704 multi-organism process	-8.03188	4.62244	7.71536	9427	309	132	20	15.1515	3.12078	891|994|995|3014|3148|3833|4603|5347|6790|7153|7272|8900|9133|9232|26271|29127|53340|57082|81930|259266	CCNB1|CDC25B|CDC25C|H2AX|HMGB2|KIFC1|MYBL1|PLK1|AURKA|TOP2A|TTK|CCNA1|CCNB2|PTTG1|FBXO5|RACGAP1|SPA17|KNL1|KIF18A|ASPM	-6.61203	0	5	0	0	-23.0219	71.4167	0	1	0	1	1	1	1	1	0	-2.09	0	-3.74744	-4.69548	-2.76251	-5.29122	-8.03188
GO:0000724	M10011010	4	0	GO Biological Processes	19	double-strand break repair via homologous recombination	19_GO:0050896 response to stimulus	-8.0075	7.77805	8.88343	9427	101	156	13	8.33333	2.21285	1111|3014|4171|4172|4174|4175|4176|5885|6118|8914|51659|55010|64710	CHEK1|H2AX|MCM2|MCM3|MCM5|MCM6|MCM7|RAD21|RPA2|TIMELESS|GINS2|PARPBP|NUCKS1	-6.58838	0	12	0	0	-14.2441	43.1639	1	0	0	1	1	0	1	0	-2.97623	0	0	-8.0075	-3.26621	0	-3.95011	0
GO:0031110	M10011010	4	0	GO Biological Processes	19	regulation of microtubule polymerization or depolymerization	19_GO:0050789 regulation of biological process	-8.00141	6.89108	8.55013	9427	72	266	14	5.26316	1.36912	4131|4133|4137|5058|9793|11075|22974|26586|50861|55755|84722|220134|221150|348235	MAP1B|MAP2|MAPT|PAK1|CKAP5|STMN2|TPX2|CKAP2|STMN3|CDK5RAP2|PSRC1|SKA1|SKA3|SKA2	-6.58337	0	22	0	0	-11.2206	8.00255	1	0	0	1	1	0	1	0	-2.23828	0	0	-2.92638	-8.00141	0	-2.64671	0
GO:0000022	M11111011	7	0	GO Biological Processes	19	mitotic spindle elongation	19_GO:0009987 cellular process	-7.98941	51.0119	15.7733	9427	7	132	5	3.78788	1.6616	9055|9212|9493|24137|29127	PRC1|AURKB|KIF23|KIF4A|RACGAP1	-6.57408	0	9	0	0	-17.657	59.5139	1	1	1	1	1	0	1	1	-3.31516	-7.47845	-6.35037	-5.6144	-6.46148	0	-5.39534	-7.98941
GO:0051231	M11111011	7	0	GO Biological Processes	19	spindle elongation	19_GO:0009987 cellular process	-7.98941	51.0119	15.7733	9427	7	132	5	3.78788	1.6616	9055|9212|9493|24137|29127	PRC1|AURKB|KIF23|KIF4A|RACGAP1	-6.57408	0	9	0	0	-17.657	59.5139	1	1	1	1	1	0	1	1	-3.31516	-7.47845	-6.35037	-5.6144	-6.46148	0	-5.39534	-7.98941
GO:0042274	M00100000	1	0	GO Biological Processes	19	ribosomal small subunit biogenesis	19_GO:0009987 cellular process	-7.96902	6.83116	8.50533	9427	69	280	14	5	1.30247	3921|4869|6169|6193|6194|6201|6202|6208|6209|6217|6223|6229|6230|6232	RPSA|NPM1|RPL38|RPS5|RPS6|RPS7|RPS8|RPS14|RPS15|RPS16|RPS19|RPS24|RPS25|RPS27	-6.55477	0	20	0	0	-12.201	13.0931	0	0	1	0	0	0	0	0	0	0	-7.96902	0	0	0	0	0
GO:0048667	M10001000	2	0	GO Biological Processes	19	cell morphogenesis involved in neuron differentiation	19_GO:0032502 developmental process	-7.91222	1.87465	6.17745	9427	341	1165	79	6.78112	0.736613	60|288|473|547|659|998|1072|1382|1400|1496|1627|1630|1785|1808|1947|1949|1969|1982|1996|2290|2596|2625|2664|3280|3320|3326|3800|3897|3925|3975|4131|4133|4135|4137|4684|4747|4781|4851|4915|4983|5063|5454|5764|5789|5800|5864|6091|6092|6259|6585|6696|6812|7080|7101|8499|8609|8828|8829|8851|8997|9201|9369|9378|9638|10439|10642|10752|22902|23077|23499|23543|26053|56896|57142|57498|57556|80031|114798|3…	ACTB|ANK3|RERE|KIF1A|BMPR2|CDC42|CFL1|CRABP2|CRMP1|CTNNA2|DBN1|DCC|DNM2|DPYSL2|EFNB1|EFNB3|EPHA2|EIF4G2|ELAVL4|FOXG1|GAP43|GATA3|GDI1|HES1|HSP90AA1|HSP90AB1|KIF5C|L1CAM|STMN1|LHX1|MAP1B|MAP2|MAP6|MAPT|NCAM1|NEFL|NFIB|NOTCH1|NTRK2|OPHN1|PAK3|POU3F2|PTN|PTPRD|PTPRO|RAB3A|ROBO1|ROBO2|RYK|SLIT1|SPP1|STXBP1|NKX2-1|NR2E1|PPFIA2|KLF7|NRP2|NRP1|CDK5R1|KALRN|DCLK1|NRXN3|NRXN1|FEZ1|OLFM1|IGF2BP1|CHL1|RUFY3…	-6.50226	0	32	0	0	-9.29311	2.50112	1	0	0	0	1	0	0	0	-7.91222	0	0	0	-4.02872	0	0	0
GO:0000725	M10011010	4	0	GO Biological Processes	19	recombinational repair	19_GO:0050896 response to stimulus	-7.90206	7.62702	8.772	9427	103	156	13	8.33333	2.21285	1111|3014|4171|4172|4174|4175|4176|5885|6118|8914|51659|55010|64710	CHEK1|H2AX|MCM2|MCM3|MCM5|MCM6|MCM7|RAD21|RPA2|TIMELESS|GINS2|PARPBP|NUCKS1	-6.49263	0	12	0	0	-14.2441	43.1639	1	0	0	1	1	0	1	0	-3.61418	0	0	-7.90206	-3.19846	0	-3.88422	0
GO:0051438	M00101011	4	0	GO Biological Processes	19	regulation of ubiquitin-protein transferase activity	19_GO:0065007 biological regulation	-7.85304	9.25866	9.15756	9427	40	280	11	3.92857	1.16101	991|5347|6125|6135|6167|6187|6201|6209|6224|6500|9349	CDC20|PLK1|RPL5|RPL11|RPL37|RPS2|RPS7|RPS15|RPS20|SKP1|RPL23	-6.44838	0	23	0	0	-10.4783	23.5675	0	0	1	0	1	0	1	1	0	0	-7.85304	0	-2.29638	0	-4.04133	-4.75782
GO:0000027	M00100000	1	0	GO Biological Processes	19	ribosomal large subunit assembly	19_GO:0009987 cellular process	-7.85396	12.6254	9.97667	9427	24	280	9	3.21429	1.05407	6122|6125|6128|6134|6135|6147|6152|6169|6175	RPL3|RPL5|RPL6|RPL10|RPL11|RPL23A|RPL24|RPL38|RPLP0	-6.44838	0	20	0	0	-12.201	13.0931	0	0	1	0	0	0	0	0	0	0	-7.85396	0	0	0	0	0
GO:0097431	M01111011	6	0	GO Cellular Components	20	mitotic spindle pole		-7.8504	10.7393	9.54981	9427	33	266	10	3.7594	1.16627	5347|6790|9212|9585|10615|10735|29899|55755|81610|259266	PLK1|AURKA|AURKB|KIF20B|SPAG5|STAG2|GPSM2|CDK5RAP2|FAM83D|ASPM	-6.44627	0	37	1	1	-7.8504	10.7393	0	1	1	1	1	0	1	1	0	-4.45855	-4.38053	-6.05354	-7.8504	0	-4.5338	-6.54696
R-HSA-2980767	M11111011	7	0	Reactome Gene Sets	6	Activation of NIMA Kinases NEK9, NEK6, NEK7		-7.84458	116.383	21.458	9427	6	54	4	7.40741	3.56389	891|983|5347|9133	CCNB1|CDK1|PLK1|CCNB2	-6.44203	0	35	0	0	-8.52857	116.383	1	1	1	1	1	0	1	1	-3.81237	-7.84458	-4.96243	-5.97674	-5.05097	0	-5.7569	-6.26824
GO:0006281	M00011010	3	0	GO Biological Processes	19	DNA repair	19_GO:0050896 response to stimulus	-7.82223	3.65796	7.16518	9427	413	156	25	16.0256	2.9371	983|1032|1111|3014|3148|3835|4171|4172|4174|4175|4176|4869|5111|5885|6118|7374|7832|8208|8914|9156|29128|51659|55010|63967|64710	CDK1|CDKN2D|CHEK1|H2AX|HMGB2|KIF22|MCM2|MCM3|MCM5|MCM6|MCM7|NPM1|PCNA|RAD21|RPA2|UNG|BTG2|CHAF1B|TIMELESS|EXO1|UHRF1|GINS2|PARPBP|CLSPN|NUCKS1	-6.4202	0	12	0	0	-14.2441	43.1639	0	0	0	1	1	0	1	0	0	0	0	-7.82223	-3.21094	0	-5.57663	0
R-HSA-5693532	M10010010	3	0	Reactome Gene Sets	6	DNA Double-Strand Break Repair		-7.82028	2.5091	6.4804	9427	129	1165	40	3.43348	0.533479	641|672|675|890|1763|2237|3014|3838|4361|5111|5424|5427|5888|5890|5983|5984|5985|6117|6118|6119|6613|8345|8349|8363|8366|8368|8900|8914|9156|9656|10635|10714|10721|11200|55775|63967|83695|83990|146956|348654	BLM|BRCA1|BRCA2|CCNA2|DNA2|FEN1|H2AX|KPNA2|MRE11|PCNA|POLD1|POLE2|RAD51|RAD51B|RFC3|RFC4|RFC5|RPA1|RPA2|RPA3|SUMO2|H2BC9|H2BC21|H4C11|H4C2|H4C13|CCNA1|TIMELESS|EXO1|MDC1|RAD51AP1|POLD3|POLQ|CHEK2|TDP1|CLSPN|RHNO1|BRIP1|EME1|GEN1	-6.41878	0	33	0	0	-9.26178	3.88409	1	0	0	1	0	0	1	0	-7.82028	0	0	-3.55458	0	0	-2.53457	0
GO:1904031	M10011011	5	0	GO Biological Processes	19	positive regulation of cyclin-dependent protein kinase activity	19_GO:0048518 positive regulation of biological process	-7.81141	16.3877	10.8681	9427	26	177	8	4.51977	1.56145	595|891|894|990|1163|1164|3326|84722	CCND1|CCNB1|CCND2|CDC6|CKS1B|CKS2|HSP90AB1|PSRC1	-6.41095	0	18	0	0	-12.6823	16.3877	1	0	0	1	1	0	1	1	-2.54428	0	0	-4.23805	-3.15702	0	-7.81141	-3.36418
GO:0031261	M00111010	4	0	GO Cellular Components	20	DNA replication preinitiation complex		-7.79918	30.2147	13.1355	9427	12	156	6	3.84615	1.53969	4171|4172|4174|4175|4176|51659	MCM2|MCM3|MCM5|MCM6|MCM7|GINS2	-6.39976	0	12	0	0	-14.2441	43.1639	0	0	1	1	1	0	1	0	0	0	-2.33038	-7.79918	-6.41756	0	-4.27685	0
R-HSA-176974	M00111010	4	0	Reactome Gene Sets	6	Unwinding of DNA		-7.79918	30.2147	13.1355	9427	12	156	6	3.84615	1.53969	4171|4172|4174|4175|4176|51659	MCM2|MCM3|MCM5|MCM6|MCM7|GINS2	-6.39976	0	12	0	0	-14.2441	43.1639	0	0	1	1	1	0	1	0	0	0	-2.33038	-7.79918	-6.41756	0	-4.27685	0
R-HSA-2995410	M01011011	5	0	Reactome Gene Sets	6	Nuclear Envelope (NE) Reassembly		-7.79754	7.31298	8.56658	9427	63	266	13	4.88722	1.32193	891|983|3930|4001|5905|7112|7846|9133|10376|10381|10383|79023|84790	CCNB1|CDK1|LBR|LMNB1|RANGAP1|TMPO|TUBA1A|CCNB2|TUBA1B|TUBB3|TUBB4B|NUP37|TUBA1C	-6.39865	0	39	1	1	-7.79754	22.1499	0	1	0	1	1	0	1	1	0	-2.25677	0	-3.23503	-7.79754	0	-4.67436	-4.58619
R-HSA-6791312	M11111011	7	0	Reactome Gene Sets	6	TP53 Regulates Transcription of Cell Cycle Genes		-7.68503	12.9492	10.0672	9427	42	156	9	5.76923	1.86678	890|891|983|995|1869|4869|5111|6790|7832	CCNA2|CCNB1|CDK1|CDC25C|E2F1|NPM1|PCNA|AURKA|BTG2	-6.29387	0	40	1	1	-7.68503	65.4653	1	1	1	1	1	0	1	1	-3.48119	-4.03811	-3.67948	-7.68503	-2.20466	0	-6.04456	-4.63212
GO:0006267	M00011010	3	0	GO Biological Processes	19	pre-replicative complex assembly involved in nuclear cell cycle DNA replication	19_GO:0008152 metabolic process	-7.62335	43.1639	14.4753	9427	7	156	5	3.20513	1.41022	4171|4172|4174|4175|4176	MCM2|MCM3|MCM5|MCM6|MCM7	-6.23676	0	12	0	0	-14.2441	43.1639	0	0	0	1	1	0	1	0	0	0	0	-7.62335	-6.46148	0	-5.39534	0
GO:0036388	M00011010	3	0	GO Biological Processes	19	pre-replicative complex assembly	19_GO:0008152 metabolic process	-7.62335	43.1639	14.4753	9427	7	156	5	3.20513	1.41022	4171|4172|4174|4175|4176	MCM2|MCM3|MCM5|MCM6|MCM7	-6.23676	0	12	0	0	-14.2441	43.1639	0	0	0	1	1	0	1	0	0	0	0	-7.62335	-6.46148	0	-5.39534	0
GO:0042555	M00011010	3	0	GO Cellular Components	20	MCM complex		-7.62335	43.1639	14.4753	9427	7	156	5	3.20513	1.41022	4171|4172|4174|4175|4176	MCM2|MCM3|MCM5|MCM6|MCM7	-6.23676	0	12	0	0	-14.2441	43.1639	0	0	0	1	1	0	1	0	0	0	0	-7.62335	-6.46148	0	-5.39534	0
GO:1902299	M00011010	3	0	GO Biological Processes	19	pre-replicative complex assembly involved in cell cycle DNA replication	19_GO:0008152 metabolic process	-7.62335	43.1639	14.4753	9427	7	156	5	3.20513	1.41022	4171|4172|4174|4175|4176	MCM2|MCM3|MCM5|MCM6|MCM7	-6.23676	0	12	0	0	-14.2441	43.1639	0	0	0	1	1	0	1	0	0	0	0	-7.62335	-6.46148	0	-5.39534	0
GO:0000132	M10111011	6	0	GO Biological Processes	19	establishment of mitotic spindle orientation	19_GO:0051179 localization	-7.59284	20.8299	11.5909	9427	24	132	7	5.30303	1.95049	1058|4085|5347|10403|54820|54908|89958	CENPA|MAD2L1|PLK1|NDC80|NDE1|SPDL1|SAPCD2	-6.20827	0	28	0	0	-9.57475	20.8299	1	0	1	1	1	0	1	1	-2.82319	0	-4.25356	-4.41611	-6.74522	0	-5.38819	-7.59284
GO:1901989	M10111011	6	0	GO Biological Processes	19	positive regulation of cell cycle phase transition	19_GO:0048518 positive regulation of biological process	-7.58097	7.98898	8.68365	9427	80	177	12	6.77966	1.88961	595|891|894|983|990|994|995|4869|9787|11065|81610|81620	CCND1|CCNB1|CCND2|CDK1|CDC6|CDC25B|CDC25C|NPM1|DLGAP5|UBE2C|FAM83D|CDT1	-6.1974	0	30	0	0	-9.426	15.6647	1	0	1	1	1	0	1	1	-2.85741	0	-3.92285	-3.46462	-4.10782	0	-7.58097	-4.82809
GO:0072687	M10011011	5	0	GO Cellular Components	20	meiotic spindle		-7.56834	44.6354	14.7132	9427	8	132	5	3.78788	1.6616	3619|6790|26271|79866|259266	INCENP|AURKA|FBXO5|BORA|ASPM	-6.18628	0	5	0	0	-23.0219	71.4167	1	0	0	1	1	0	1	1	-2.93588	0	0	-3.63038	-4.40146	0	-5.10073	-7.56834
GO:0000796	M10111011	6	0	GO Cellular Components	20	condensin complex		-7.56834	44.6354	14.7132	9427	8	132	5	3.78788	1.6616	9918|10051|10592|23397|64151	NCAPD2|SMC4|SMC2|NCAPH|NCAPG	-6.18628	0	17	0	0	-12.7209	51.9394	1	0	1	1	1	0	1	1	-2.93588	0	-2.88625	-5.319	-6.04564	0	-3.4685	-7.56834
GO:0099572	M10100000	2	0	GO Cellular Components	20	postsynaptic specialization		-7.56433	3.70655	7.07362	9427	218	280	24	8.57143	1.67297	2171|3312|3838|4131|4736|6128|6129|6132|6136|6142|6156|6169|6175|6188|6207|6208|6222|6223|6230|6232|9045|9349|55752|57555	FABP5|HSPA8|KPNA2|MAP1B|RPL10A|RPL6|RPL7|RPL8|RPL12|RPL18A|RPL30|RPL38|RPLP0|RPS3|RPS13|RPS14|RPS18|RPS19|RPS25|RPS27|RPL14|RPL23|SEPTIN11|NLGN2	-6.18277	0	1	0	0	-89.2226	26.3151	1	0	1	0	0	0	0	0	-2.68417	0	-7.56433	0	0	0	0	0
GO:0032993	M10011010	4	0	GO Cellular Components	20	protein-DNA complex		-8.32513	2.4117	6.60401	9427	117	1470	44	2.9932	0.444437	1058|3008|3009|3014|3021|3024|3728|4171|4172|4173|4174|4175|4176|4869|5111|5424|6117|6118|6119|7013|7015|8091|8318|8335|8336|8338|8345|8349|8352|8355|8363|8366|8368|8971|9705|9837|10714|23649|51176|51659|54386|54737|55766|94239	CENPA|H1-4|H1-5|H2AX|H3-3B|H1-1|JUP|MCM2|MCM3|MCM4|MCM5|MCM6|MCM7|NPM1|PCNA|POLD1|RPA1|RPA2|RPA3|TERF1|TERT|HMGA2|CDC45|H2AC4|H2AC17|H2AC20|H2BC9|H2BC21|H3C3|H3C8|H4C11|H4C2|H4C13|H1-10|ST18|GINS1|POLD3|POLA2|LEF1|GINS2|TERF2IP|MPHOSPH8|H2AJ|H2AZ2	-6.14443	0	26	0	0	-9.68259	4.39272	1	0	0	1	1	0	1	0	-7.00605	0	0	-7.22642	-4.61601	0	-4.17715	0
GO:0034501	M11111011	7	0	GO Biological Processes	19	protein localization to kinetochore	19_GO:0051179 localization	-7.51779	28.5667	12.7325	9427	15	132	6	4.54545	1.81301	983|7272|9212|10403|54908|57082	CDK1|TTK|AURKB|NDC80|SPDL1|KNL1	-6.14021	0	27	0	0	-9.68092	28.5667	1	1	1	1	1	0	1	1	-2.18475	-4.11347	-4.28028	-7.08332	-7.15601	0	-6.75673	-7.51779
GO:1903083	M11111011	7	0	GO Biological Processes	19	protein localization to condensed chromosome	19_GO:0051179 localization	-7.51779	28.5667	12.7325	9427	15	132	6	4.54545	1.81301	983|7272|9212|10403|54908|57082	CDK1|TTK|AURKB|NDC80|SPDL1|KNL1	-6.14021	0	27	0	0	-9.68092	28.5667	1	1	1	1	1	0	1	1	-2.18475	-4.11347	-4.28028	-7.08332	-7.15601	0	-6.75673	-7.51779
GO:0071900	M10111111	7	0	GO Biological Processes	19	regulation of protein serine/threonine kinase activity	19_GO:0050789 regulation of biological process	-7.43463	4.76954	7.47239	9427	201	177	18	10.1695	2.27183	595|805|890|891|894|990|995|1033|1163|1164|3326|3619|5347|6188|9133|9134|10926|84722	CCND1|CALM2|CCNA2|CCNB1|CCND2|CDC6|CDC25C|CDKN3|CKS1B|CKS2|HSP90AB1|INCENP|PLK1|RPS3|CCNB2|CCNE2|DBF4|PSRC1	-6.06197	0	18	0	0	-12.6823	16.3877	1	0	1	1	1	1	1	1	-3.72321	0	-4.54145	-4.56225	-4.84147	-3.30614	-7.43463	-5.35268
GO:0031262	M10111001	5	0	GO Cellular Components	20	Ndc80 complex		-7.43484	71.4167	16.7856	9427	4	132	4	3.0303	1.49202	10403|57405|83540|147841	NDC80|SPC25|NUF2|SPC24	-6.06197	0	42	1	1	-7.43484	71.4167	1	0	1	1	1	0	0	1	-3.63415	0	-3.9938	-4.75527	-6.20753	0	0	-7.43484
GO:0031617	M10111001	5	0	GO Cellular Components	20	NMS complex		-7.43484	71.4167	16.7856	9427	4	132	4	3.0303	1.49202	10403|57405|83540|147841	NDC80|SPC25|NUF2|SPC24	-6.06197	0	42	0	0	-7.43484	71.4167	1	0	1	1	1	0	0	1	-3.63415	0	-3.9938	-4.75527	-6.20753	0	0	-7.43484
GO:0022618	M00100000	1	0	GO Biological Processes	19	ribonucleoprotein complex assembly	19_GO:0009987 cellular process	-7.3737	4.06336	7.13568	9427	174	280	21	7.5	1.57406	3320|3326|3921|6122|6125|6128|6134|6135|6147|6152|6169|6175|6193|6208|6209|6223|6232|6628|6632|6635|51747	HSP90AA1|HSP90AB1|RPSA|RPL3|RPL5|RPL6|RPL10|RPL11|RPL23A|RPL24|RPL38|RPLP0|RPS5|RPS14|RPS15|RPS19|RPS27|SNRPB|SNRPD1|SNRPE|LUC7L3	-6.00397	0	20	0	0	-12.201	13.0931	0	0	1	0	0	0	0	0	0	0	-7.3737	0	0	0	0	0
GO:0022412	M11111011	7	0	GO Biological Processes	19	cellular process involved in reproduction in multicellular organism	19_GO:0022414 reproductive process	-7.34471	6.24896	7.97975	9427	160	132	14	10.6061	2.68006	891|994|3148|4603|5347|6790|7153|7272|8900|9133|26271|57082|81930|259266	CCNB1|CDC25B|HMGB2|MYBL1|PLK1|AURKA|TOP2A|TTK|CCNA1|CCNB2|FBXO5|KNL1|KIF18A|ASPM	-5.97692	0	5	0	0	-23.0219	71.4167	1	1	1	1	1	0	1	1	-2.71453	-4.49156	-2.0917	-2.87686	-5.59828	0	-5.76609	-7.34471
R-HSA-156711	M11111011	7	0	Reactome Gene Sets	6	Polo-like kinase mediated events		-7.31867	26.7812	12.2991	9427	16	132	6	4.54545	1.81301	891|995|1063|2305|5347|9133	CCNB1|CDC25C|CENPF|FOXM1|PLK1|CCNB2	-5.95474	0	14	0	0	-13.6608	26.7812	1	1	1	1	1	0	1	1	-3.56345	-4.02506	-5.39191	-5.35775	-4.23437	0	-5.08911	-7.31867
GO:0030900	M10010000	2	0	GO Biological Processes	19	forebrain development	19_GO:0032502 developmental process	-7.3099	2.01457	5.99115	9427	241	1165	60	5.15021	0.647542	116|333|546|547|581|1996|2018|2290|2691|2775|3014|3280|3516|3975|4192|4747|4781|4808|4851|4915|4983|5454|5764|6091|6092|6240|6259|6513|6546|6585|6658|7026|7080|7101|8828|8829|8851|8941|9201|9289|9638|9928|10460|10642|10658|23135|26038|51176|54820|57142|57282|63950|79048|79969|84687|89839|93986|259266|388677|389549	ADCYAP1|APLP1|ATRX|KIF1A|BAX|ELAVL4|EMX2|FOXG1|GHRH|GNAO1|H2AX|HES1|RBPJ|LHX1|MDK|NEFL|NFIB|NHLH2|NOTCH1|NTRK2|OPHN1|POU3F2|PTN|ROBO1|ROBO2|RRM1|RYK|SLC2A1|SLC8A1|SLIT1|SOX3|NR2F2|NKX2-1|NR2E1|NRP2|NRP1|CDK5R1|CDK5R2|DCLK1|ADGRG1|FEZ1|KIF14|TACC3|IGF2BP1|CELF1|KDM6B|CHD5|LEF1|NDE1|RTN4|SLC4A10|DMRTA2|SECISBP2|ATAT1|PPP1R9B|ARHGAP11B|FOXP2|ASPM|NOTCH2NLA|FEZF1	-5.947	0	34	0	0	-9.17462	2.12513	1	0	0	1	0	0	0	0	-7.3099	0	0	-2.66386	0	0	0	0
ko04721	M10000000	1	0	KEGG Pathway	24	Synaptic vesicle cycle		-7.3095	3.84363	6.76742	9427	40	1165	19	1.6309	0.371091	523|527|533|534|535|1173|1213|1785|5864|6616|6812|6857|8775|9114|9296|9550|51606|57084|155066	ATP6V1A|ATP6V0C|ATP6V0B|ATP6V1G2|ATP6V0A1|AP2M1|CLTC|DNM2|RAB3A|SNAP25|STXBP1|SYT1|NAPA|ATP6V0D1|ATP6V1F|ATP6V1G1|ATP6V1H|SLC17A6|ATP6V0E2	-5.947	0	43	1	1	-7.3095	5.77989	1	0	0	0	0	0	0	0	-7.3095	0	0	0	0	0	0	0
R-HSA-109582	M11111011	7	0	Reactome Gene Sets	6	Hemostasis		-8.1047	1.85882	6.224	9427	276	1470	80	5.44218	0.591666	60|87|226|308|481|488|547|801|805|808|998|1062|1072|1525|2625|2778|2785|2787|2791|2995|3021|3043|3047|3048|3481|3798|3831|3832|3833|3835|3897|5051|5216|5269|5473|5478|5518|5527|5573|5660|5890|5919|6281|6382|6546|6566|6647|7076|7114|7846|8352|8355|8407|8503|9493|9585|9672|10112|10376|10381|10383|10916|11004|11127|22920|23046|23095|24137|29106|29127|54331|55605|56992|64780|64805|81930|84617|84790|9…	ACTB|ACTN1|ALDOA|ANXA5|ATP1B1|ATP2A2|KIF1A|CALM1|CALM2|CALM3|CDC42|CENPE|CFL1|CXADR|GATA3|GNAS|GNG3|GNG5|GNG11|GYPC|H3-3B|HBB|HBG1|HBG2|IGF2|KIF5A|KLC1|KIF11|KIFC1|KIF22|L1CAM|PAFAH2|PFN1|SERPINB6|PPBP|PPIA|PPP2R1A|PPP2R5C|PRKAR1A|PSAP|RAD51B|RARRES2|S100A10|SDC1|SLC8A1|SLC16A1|SOD1|TIMP1|TMSB4X|TUBA1A|H3C3|H3C8|TAGLN2|PIK3R3|KIF23|KIF20B|SDC3|KIF20A|TUBA1B|TUBB3|TUBB4B|MAGED2|KIF2C|KIF3A|KIFAP3|…	-5.93641	0	36	1	1	-8.1047	2.21537	1	1	1	1	1	0	1	1	-6.17964	-3.03074	-4.14564	-3.72601	-6.05422	0	-5.39218	-5.16902
GO:0051781	M10111011	6	0	GO Biological Processes	19	positive regulation of cell division	19_GO:0048518 positive regulation of biological process	-7.29232	14.6496	10.1787	9427	39	132	8	6.06061	2.0768	994|1894|9212|9493|9585|9928|11113|29127	CDC25B|ECT2|AURKB|KIF23|KIF20B|KIF14|CIT|RACGAP1	-5.93174	0	9	0	0	-17.657	59.5139	1	0	1	1	1	0	1	1	-5.20531	0	-5.81446	-6.72801	-4.98245	0	-5.16964	-7.29232
GO:0051444	M00100000	1	0	GO Biological Processes	19	negative regulation of ubiquitin-protein transferase activity	19_GO:0048519 negative regulation of biological process	-7.26483	16.8339	10.3727	9427	14	280	7	2.5	0.933025	6125|6135|6167|6201|6209|6224|9349	RPL5|RPL11|RPL37|RPS7|RPS15|RPS20|RPL23	-5.90567	0	23	0	0	-10.4783	23.5675	0	0	1	0	0	0	0	0	0	0	-7.26483	0	0	0	0	0
hsa04721	M10000000	1	0	KEGG Pathway	24	Synaptic vesicle cycle		-7.25835	3.67811	6.68603	9427	44	1165	20	1.71674	0.380565	523|527|533|534|535|1173|1213|1785|5864|6529|6616|6812|6857|8775|9114|9296|9550|51606|57084|155066	ATP6V1A|ATP6V0C|ATP6V0B|ATP6V1G2|ATP6V0A1|AP2M1|CLTC|DNM2|RAB3A|SLC6A1|SNAP25|STXBP1|SYT1|NAPA|ATP6V0D1|ATP6V1F|ATP6V1G1|ATP6V1H|SLC17A6|ATP6V0E2	-5.89967	0	43	0	0	-7.3095	5.77989	1	0	0	0	0	0	0	0	-7.25835	0	0	0	0	0	0	0
GO:0000904	M10001000	2	0	GO Biological Processes	19	cell morphogenesis involved in differentiation	19_GO:0032502 developmental process	-7.24642	1.74376	5.8041	9427	413	1165	89	7.63948	0.778238	60|87|288|473|547|659|998|1072|1382|1400|1496|1627|1630|1785|1808|1947|1949|1969|1982|1996|2192|2195|2290|2596|2625|2664|3280|3320|3326|3800|3897|3925|3975|4131|4133|4135|4137|4192|4684|4747|4781|4851|4915|4983|5063|5454|5764|5789|5800|5861|5864|6091|6092|6259|6281|6585|6696|6812|7080|7101|8499|8609|8828|8829|8851|8997|9201|9369|9378|9638|9928|10439|10642|10752|22902|23077|23499|23543|23603|23671…	ACTB|ACTN1|ANK3|RERE|KIF1A|BMPR2|CDC42|CFL1|CRABP2|CRMP1|CTNNA2|DBN1|DCC|DNM2|DPYSL2|EFNB1|EFNB3|EPHA2|EIF4G2|ELAVL4|FBLN1|FAT1|FOXG1|GAP43|GATA3|GDI1|HES1|HSP90AA1|HSP90AB1|KIF5C|L1CAM|STMN1|LHX1|MAP1B|MAP2|MAP6|MAPT|MDK|NCAM1|NEFL|NFIB|NOTCH1|NTRK2|OPHN1|PAK3|POU3F2|PTN|PTPRD|PTPRO|RAB1A|RAB3A|ROBO1|ROBO2|RYK|S100A10|SLIT1|SPP1|STXBP1|NKX2-1|NR2E1|PPFIA2|KLF7|NRP2|NRP1|CDK5R1|KALRN|DCLK1|NRXN3|…	-5.88821	0	32	0	0	-9.29311	2.50112	1	0	0	0	1	0	0	0	-7.24642	0	0	0	-3.21094	0	0	0
GO:0001508	M10000000	1	0	GO Biological Processes	19	action potential	19_GO:0065007 biological regulation	-7.22655	3.42347	6.58019	9427	52	1165	22	1.88841	0.398791	287|288|481|488|781|784|801|808|1137|1268|1525|3728|4915|6326|6328|6335|6546|6863|9472|10052|10142|55800	ANK2|ANK3|ATP1B1|ATP2A2|CACNA2D1|CACNB3|CALM1|CALM3|CHRNA4|CNR1|CXADR|JUP|NTRK2|SCN2A|SCN3A|SCN9A|SLC8A1|TAC1|AKAP6|GJC1|AKAP9|SCN3B	-5.87245	0	44	1	1	-7.22655	8.09185	1	0	0	0	0	0	0	0	-7.22655	0	0	0	0	0	0	0
R-HSA-1500620	M10001010	3	0	Reactome Gene Sets	6	Meiosis		-7.99001	2.95198	6.68133	9427	63	1470	29	1.97279	0.362706	641|672|675|1019|3014|3021|4001|4361|5885|5888|6117|6118|6119|7013|8335|8338|8345|8349|8352|8355|8363|8366|8368|10735|54386|55766|84057|94239|256126	BLM|BRCA1|BRCA2|CDK4|H2AX|H3-3B|LMNB1|MRE11|RAD21|RAD51|RPA1|RPA2|RPA3|TERF1|H2AC4|H2AC20|H2BC9|H2BC21|H3C3|H3C8|H4C11|H4C2|H4C13|STAG2|TERF2IP|H2AJ|MND1|H2AZ2|SYCE2	-5.83378	0	26	0	0	-9.68259	4.39272	1	0	0	0	1	0	1	0	-7.45291	0	0	0	-3.43763	0	-2.19132	0
GO:0071826	M00100000	1	0	GO Biological Processes	19	ribonucleoprotein complex subunit organization	19_GO:0009987 cellular process	-7.15758	3.94986	6.9712	9427	179	280	21	7.5	1.57406	3320|3326|3921|6122|6125|6128|6134|6135|6147|6152|6169|6175|6193|6208|6209|6223|6232|6628|6632|6635|51747	HSP90AA1|HSP90AB1|RPSA|RPL3|RPL5|RPL6|RPL10|RPL11|RPL23A|RPL24|RPL38|RPLP0|RPS5|RPS14|RPS15|RPS19|RPS27|SNRPB|SNRPD1|SNRPE|LUC7L3	-5.80827	0	20	0	0	-12.201	13.0931	0	0	1	0	0	0	0	0	0	0	-7.15758	0	0	0	0	0
R-HSA-500792	M10000000	1	0	Reactome Gene Sets	6	GPCR ligand binding		-7.81398	3.0377	6.63217	9427	57	1470	27	1.83673	0.350218	116|718|1268|1901|1902|2535|2691|2778|2785|2787|2791|2912|3358|5473|5660|6019|6348|6352|6863|10874|51083|54331|54886|60675|64748|64805|94235	ADCYAP1|C3|CNR1|S1PR1|LPAR1|FZD2|GHRH|GNAS|GNG3|GNG5|GNG11|GRM2|HTR2C|PPBP|PSAP|RLN2|CCL3|CCL5|TAC1|NMU|GAL|GNG2|PLPPR1|PROK2|PLPPR2|P2RY12|GNG8	-5.66949	0	38	1	1	-7.81398	3.11225	1	0	0	0	0	0	0	0	-7.06522	0	0	0	0	0	0	0
R-HSA-1474165	M10001010	3	0	Reactome Gene Sets	6	Reproduction		-7.79723	2.90586	6.57537	9427	64	1470	29	1.97279	0.362706	641|672|675|1019|3014|3021|4001|4361|5885|5888|6117|6118|6119|7013|8335|8338|8345|8349|8352|8355|8363|8366|8368|10735|54386|55766|84057|94239|256126	BLM|BRCA1|BRCA2|CDK4|H2AX|H3-3B|LMNB1|MRE11|RAD21|RAD51|RPA1|RPA2|RPA3|TERF1|H2AC4|H2AC20|H2BC9|H2BC21|H3C3|H3C8|H4C11|H4C2|H4C13|STAG2|TERF2IP|H2AJ|MND1|H2AZ2|SYCE2	-5.65849	0	26	0	0	-9.68259	4.39272	1	0	0	0	1	0	1	0	-7.29134	0	0	0	-3.39019	0	-2.16249	0
R-HSA-77387	M10000000	1	0	Reactome Gene Sets	6	Insulin receptor recycling		-6.96157	5.39456	7.00752	9427	18	1165	12	1.03004	0.295812	523|527|533|534|535|537|3643|9114|9296|9550|51606|155066	ATP6V1A|ATP6V0C|ATP6V0B|ATP6V1G2|ATP6V0A1|ATP6AP1|INSR|ATP6V0D1|ATP6V1F|ATP6V1G1|ATP6V1H|ATP6V0E2	-5.62551	0	43	0	0	-7.3095	5.77989	1	0	0	0	0	0	0	0	-6.96157	0	0	0	0	0	0	0
GO:0007018	M11111011	7	0	GO Biological Processes	19	microtubule-based movement	19_GO:0009987 cellular process	-6.94192	5.35625	7.42034	9427	200	132	15	11.3636	2.76234	1062|3832|3833|3835|9493|9585|9787|9928|10112|11004|24137|53340|54820|56992|81930	CENPE|KIF11|KIFC1|KIF22|KIF23|KIF20B|DLGAP5|KIF14|KIF20A|KIF2C|KIF4A|SPA17|NDE1|KIF15|KIF18A	-5.60676	0	3	0	0	-29.1283	26.7812	1	1	1	1	1	0	1	1	-4.7631	-2.25436	-4.57058	-3.3242	-6.70526	0	-4.64088	-6.94192
GO:1902554	M01111011	6	0	GO Cellular Components	20	serine/threonine protein kinase complex		-6.84957	8.87665	8.46635	9427	60	177	10	5.64972	1.73539	595|890|891|894|983|1163|1164|5111|9133|9134	CCND1|CCNA2|CCNB1|CCND2|CDK1|CKS1B|CKS2|PCNA|CCNB2|CCNE2	-5.51888	0	30	0	0	-9.426	15.6647	0	1	1	1	1	0	1	1	0	-3.43207	-2.72122	-5.23684	-2.84888	0	-6.84957	-4.72718
GO:0007292	M11111011	7	0	GO Biological Processes	19	female gamete generation	19_GO:0051704 multi-organism process	-6.83134	10.5369	8.90472	9427	61	132	9	6.81818	2.19388	891|994|5347|6790|7153|7272|9133|26271|259266	CCNB1|CDC25B|PLK1|AURKA|TOP2A|TTK|CCNB2|FBXO5|ASPM	-5.50154	0	5	0	0	-23.0219	71.4167	1	1	1	1	1	0	1	1	-3.07009	-4.62326	-3.38563	-4.21294	-4.32308	0	-6.77885	-6.83134
GO:0030426	M10001000	2	0	GO Cellular Components	20	growth cone		-6.81406	2.35509	5.93235	9427	134	1165	39	3.34764	0.527002	801|808|1268|1400|1525|1627|1785|1809|1996|2596|2823|3320|3326|3800|3831|3897|4131|4133|4137|4747|5800|6616|8829|8851|8941|9585|9638|10409|10439|10642|11075|22902|22933|23046|26053|81551|84687|85300|140767	CALM1|CALM3|CNR1|CRMP1|CXADR|DBN1|DNM2|DPYSL3|ELAVL4|GAP43|GPM6A|HSP90AA1|HSP90AB1|KIF5C|KLC1|L1CAM|MAP1B|MAP2|MAPT|NEFL|PTPRO|SNAP25|NRP1|CDK5R1|CDK5R2|KIF20B|FEZ1|BASP1|OLFM1|IGF2BP1|STMN2|RUFY3|SIRT2|KIF21B|AUTS2|STMN4|PPP1R9B|ATCAY|NRSN1	-5.48515	0	10	0	0	-16.213	2.39275	1	0	0	0	1	0	0	0	-6.81406	0	0	0	-4.6224	0	0	0
R-HSA-73884	M10010010	3	0	Reactome Gene Sets	6	Base Excision Repair		-6.78094	3.08261	6.22775	9427	63	1165	24	2.06009	0.416159	2237|3014|4913|5111|5424|5427|5983|5984|5985|6117|6118|6119|8335|8338|8345|8349|8363|8366|8368|10714|54386|55247|55766|94239	FEN1|H2AX|NTHL1|PCNA|POLD1|POLE2|RFC3|RFC4|RFC5|RPA1|RPA2|RPA3|H2AC4|H2AC20|H2BC9|H2BC21|H4C11|H4C2|H4C13|POLD3|TERF2IP|NEIL3|H2AJ|H2AZ2	-5.45379	0	7	0	0	-18.3882	15.2171	1	0	0	1	0	0	1	0	-6.78094	0	0	-2.42258	0	0	-2.94808	0
GO:0072331	M00100000	1	0	GO Biological Processes	19	signal transduction by p53 class mediator	19_GO:0023052 signaling	-6.75646	4.80969	7.09596	9427	112	280	16	5.71429	1.38715	2305|3094|4869|6125|6135|6154|6167|6201|6209|6224|6659|6790|9212|9349|51512|387893	FOXM1|HINT1|NPM1|RPL5|RPL11|RPL26|RPL37|RPS7|RPS15|RPS20|SOX4|AURKA|AURKB|RPL23|GTSE1|KMT5A	-5.43282	0	23	0	0	-10.4783	23.5675	0	0	1	0	0	0	0	0	0	0	-6.75646	0	0	0	0	0
R-HSA-373760	M10001000	2	0	Reactome Gene Sets	6	L1CAM interactions		-7.53682	2.64533	6.35199	9427	80	1470	33	2.2449	0.386375	60|71|287|288|1173|1213|1463|1641|1785|1808|2596|3312|3897|4684|5058|6326|6328|6335|6456|6709|7430|7846|8828|8829|10376|10381|10383|10752|24137|55800|84617|84790|100133941	ACTB|ACTG1|ANK2|ANK3|AP2M1|CLTC|NCAN|DCX|DNM2|DPYSL2|GAP43|HSPA8|L1CAM|NCAM1|PAK1|SCN2A|SCN3A|SCN9A|SH3GL2|SPTAN1|EZR|TUBA1A|NRP2|NRP1|TUBA1B|TUBB3|TUBB4B|CHL1|KIF4A|SCN3B|TUBB6|TUBA1C|CD24	-5.41763	0	41	1	1	-7.53682	2.64533	1	0	0	0	1	0	0	0	-5.18926	0	0	0	-3.3996	0	0	0
R-HSA-69002	M00011010	3	0	Reactome Gene Sets	6	DNA Replication Pre-Initiation		-6.70836	7.51101	7.98716	9427	78	177	11	6.21469	1.81464	990|4171|4172|4173|4175|6117|6118|7314|10926|51053|81620	CDC6|MCM2|MCM3|MCM4|MCM6|RPA1|RPA2|UBB|DBF4|GMNN|CDT1	-5.38807	0	12	0	0	-14.2441	43.1639	0	0	0	1	1	0	1	0	0	0	0	-5.29386	-4.20307	0	-6.70836	0
GO:0000786	M10001000	2	0	GO Cellular Components	20	nucleosome		-6.68357	3.57547	6.35595	9427	43	1165	19	1.6309	0.371091	1058|3008|3009|3014|3021|3024|8335|8336|8338|8345|8349|8352|8355|8363|8366|8368|54737|55766|94239	CENPA|H1-4|H1-5|H2AX|H3-3B|H1-1|H2AC4|H2AC17|H2AC20|H2BC9|H2BC21|H3C3|H3C8|H4C11|H4C2|H4C13|MPHOSPH8|H2AJ|H2AZ2	-5.3673	0	26	0	0	-9.68259	4.39272	1	0	0	0	1	0	0	0	-6.68357	0	0	0	-2.16087	0	0	0
GO:0098984	M10100000	2	0	GO Cellular Components	20	neuron to neuron synapse		-6.67483	3.4416	6.48528	9427	225	280	23	8.21429	1.64094	2171|4131|4736|6128|6129|6132|6136|6142|6156|6169|6175|6188|6207|6208|6222|6223|6230|6232|9045|9349|9498|55752|57555	FABP5|MAP1B|RPL10A|RPL6|RPL7|RPL8|RPL12|RPL18A|RPL30|RPL38|RPLP0|RPS3|RPS13|RPS14|RPS18|RPS19|RPS25|RPS27|RPL14|RPL23|SLC4A8|SEPTIN11|NLGN2	-5.35943	0	1	0	0	-89.2226	26.3151	1	0	1	0	0	0	0	0	-2.42123	0	-6.67483	0	0	0	0	0
GO:0031497	M10011010	4	0	GO Biological Processes	19	chromatin assembly	19_GO:0009987 cellular process	-7.41036	2.37516	6.17771	9427	108	1470	40	2.72109	0.424348	546|1786|3008|3009|3014|3021|3024|3070|3146|3148|3159|4171|4675|4678|4869|6662|8091|8208|8345|8349|8352|8355|8363|8366|8368|8520|8971|10036|10541|11339|22933|23234|23421|54069|54737|55355|55723|201161|266812|387103	ATRX|DNMT1|H1-4|H1-5|H2AX|H3-3B|H1-1|HELLS|HMGB1|HMGB2|HMGA1|MCM2|NAP1L3|NASP|NPM1|SOX9|HMGA2|CHAF1B|H2BC9|H2BC21|H3C3|H3C8|H4C11|H4C2|H4C13|HAT1|H1-10|CHAF1A|ANP32B|OIP5|SIRT2|DNAJC9|ITGB3BP|MIS18A|MPHOSPH8|HJURP|ASF1B|CENPV|NAP1L5|CENPW	-5.30727	0	15	0	0	-13.3627	4.58066	1	0	0	1	1	0	1	0	-5.8917	0	0	-3.38922	-3.64872	0	-3.02677	0
R-HSA-380320	M10111111	7	0	Reactome Gene Sets	6	Recruitment of NuMA to mitotic centrosomes		-7.37905	2.61267	6.26504	9427	81	1470	33	2.2449	0.386375	983|1778|1781|3320|4751|4957|5347|5518|7846|8655|9662|9738|9793|10142|10376|10381|10383|10733|11116|11258|22995|54820|54930|55755|80321|84131|84617|84790|93323|121441|203068|440145|653784	CDK1|DYNC1H1|DYNC1I2|HSP90AA1|NEK2|ODF2|PLK1|PPP2R1A|TUBA1A|DYNLL1|CEP135|CCP110|CKAP5|AKAP9|TUBA1B|TUBB3|TUBB4B|PLK4|CEP43|DCTN3|CEP152|NDE1|HAUS4|CDK5RAP2|CEP70|CEP78|TUBB6|TUBA1C|HAUS8|NEDD1|TUBB|MZT1|MZT2A	-5.28119	0	29	0	0	-9.46086	9.26259	1	0	1	1	1	1	1	1	-4.08825	0	-2.56908	-3.43136	-7.31471	-4.4791	-5.6009	-4.78801
GO:0016572	M01111011	6	0	GO Biological Processes	19	histone phosphorylation	19_GO:0008152 metabolic process	-6.58064	15.1074	9.69722	9427	28	156	7	4.48718	1.65751	890|891|983|1111|3619|6790|9212	CCNA2|CCNB1|CDK1|CHEK1|INCENP|AURKA|AURKB	-5.26866	0	40	0	0	-7.68503	65.4653	0	1	1	1	1	0	1	1	0	-6.3431	-2.90292	-6.58064	-3.97257	0	-3.81633	-5.7061
GO:0045737	M10011011	5	0	GO Biological Processes	19	positive regulation of cyclin-dependent protein serine/threonine kinase activity	19_GO:0048518 positive regulation of biological process	-6.57838	14.9128	9.63503	9427	25	177	7	3.9548	1.46492	595|891|894|990|1163|1164|84722	CCND1|CCNB1|CCND2|CDC6|CKS1B|CKS2|PSRC1	-5.26682	0	18	0	0	-12.6823	16.3877	1	0	0	1	1	0	1	1	-2.08156	0	0	-3.15736	-2.30874	0	-6.57838	-3.43202
R-HSA-5693579	M10000000	1	0	Reactome Gene Sets	6	Homologous DNA Pairing and Strand Exchange		-6.55401	3.82115	6.36804	9427	36	1165	17	1.45923	0.351323	641|672|675|1763|4361|5888|5890|5983|5984|5985|6117|6118|6119|9156|10635|83695|83990	BLM|BRCA1|BRCA2|DNA2|MRE11|RAD51|RAD51B|RFC3|RFC4|RFC5|RPA1|RPA2|RPA3|EXO1|RAD51AP1|RHNO1|BRIP1	-5.24457	0	33	0	0	-9.26178	3.88409	1	0	0	0	0	0	0	0	-6.55401	0	0	0	0	0	0	0
R-HSA-5685942	M10010000	2	0	Reactome Gene Sets	6	HDR through Homologous Recombination (HRR)		-7.32247	2.97743	6.37896	9427	56	1470	26	1.76871	0.343791	641|672|675|1111|1763|4361|5111|5424|5427|5888|5890|5983|5984|5985|6117|6118|6119|6233|7314|9156|10635|10714|83695|83990|146956|348654	BLM|BRCA1|BRCA2|CHEK1|DNA2|MRE11|PCNA|POLD1|POLE2|RAD51|RAD51B|RFC3|RFC4|RFC5|RPA1|RPA2|RPA3|RPS27A|UBB|EXO1|RAD51AP1|POLD3|RHNO1|BRIP1|EME1|GEN1	-5.22719	0	33	0	0	-9.26178	3.88409	1	0	0	1	0	0	0	0	-7.23621	0	0	-2.64728	0	0	0	0
GO:2000241	M11011011	6	0	GO Biological Processes	19	regulation of reproductive process	19_GO:0022414 reproductive process	-6.53438	7.08797	7.71562	9427	55	266	11	4.13534	1.2208	991|994|995|4851|6422|6662|6790|6812|7272|51343|259266	CDC20|CDC25B|CDC25C|NOTCH1|SFRP1|SOX9|AURKA|STXBP1|TTK|FZR1|ASPM	-5.22711	0	46	1	1	-6.53438	53.5625	1	1	0	1	1	0	1	1	-3.65276	-2.42282	0	-3.55776	-6.53438	0	-5.12139	-4.98143
R-HSA-69473	M10010010	3	0	Reactome Gene Sets	6	G2/M DNA damage checkpoint		-6.48355	2.98776	6.03837	9427	65	1165	24	2.06009	0.416159	641|672|891|983|995|1763|3014|4361|5983|5984|5985|6117|6118|6119|8345|8349|8363|8366|8368|9156|9656|11200|83695|83990	BLM|BRCA1|CCNB1|CDK1|CDC25C|DNA2|H2AX|MRE11|RFC3|RFC4|RFC5|RPA1|RPA2|RPA3|H2BC9|H2BC21|H4C11|H4C2|H4C13|EXO1|MDC1|CHEK2|RHNO1|BRIP1	-5.17791	0	33	0	0	-9.26178	3.88409	1	0	0	1	0	0	1	0	-6.48355	0	0	-4.03398	0	0	-2.87667	0
GO:0032506	M01111011	6	0	GO Biological Processes	19	cytokinetic process	19_GO:0009987 cellular process	-6.45191	14.7034	9.53878	9427	34	132	7	5.30303	1.95049	1894|9212|9585|10112|29127|54443|55165	ECT2|AURKB|KIF20B|KIF20A|RACGAP1|ANLN|CEP55	-5.15002	0	25	0	0	-9.84179	71.4167	0	1	1	1	1	0	1	1	0	-3.02792	-4.29147	-4.76701	-4.43367	0	-4.45625	-6.45191
R-HSA-179409	M00111011	5	0	Reactome Gene Sets	6	APC-Cdc20 mediated degradation of Nek2A		-6.44905	14.3392	9.42126	9427	26	177	7	3.9548	1.46492	701|991|4085|4751|7314|9184|11065	BUB1B|CDC20|MAD2L1|NEK2|UBB|BUB3|UBE2C	-5.14759	0	19	0	0	-12.4227	35.7083	0	0	1	1	1	0	1	1	0	0	-2.16755	-4.23805	-5.26233	0	-6.44905	-5.91
GO:0030427	M10001000	2	0	GO Cellular Components	20	site of polarized growth		-6.44519	2.28683	5.71819	9427	138	1165	39	3.34764	0.527002	801|808|1268|1400|1525|1627|1785|1809|1996|2596|2823|3320|3326|3800|3831|3897|4131|4133|4137|4747|5800|6616|8829|8851|8941|9585|9638|10409|10439|10642|11075|22902|22933|23046|26053|81551|84687|85300|140767	CALM1|CALM3|CNR1|CRMP1|CXADR|DBN1|DNM2|DPYSL3|ELAVL4|GAP43|GPM6A|HSP90AA1|HSP90AB1|KIF5C|KLC1|L1CAM|MAP1B|MAP2|MAPT|NEFL|PTPRO|SNAP25|NRP1|CDK5R1|CDK5R2|KIF20B|FEZ1|BASP1|OLFM1|IGF2BP1|STMN2|RUFY3|SIRT2|KIF21B|AUTS2|STMN4|PPP1R9B|ATCAY|NRSN1	-5.14427	0	10	0	0	-16.213	2.39275	1	0	0	0	1	0	0	0	-6.44519	0	0	0	-4.47814	0	0	0
GO:1901992	M10111011	6	0	GO Biological Processes	19	positive regulation of mitotic cell cycle phase transition	19_GO:0048518 positive regulation of biological process	-6.44491	8.06968	7.97242	9427	66	177	10	5.64972	1.73539	595|891|894|983|990|994|995|9787|11065|81620	CCND1|CCNB1|CCND2|CDK1|CDC6|CDC25B|CDC25C|DLGAP5|UBE2C|CDT1	-5.14427	0	30	0	0	-9.426	15.6647	1	0	1	1	1	0	1	1	-2.65917	0	-3.15109	-2.33545	-4.04724	0	-6.44491	-4.45283
GO:1990023	M10111011	6	0	GO Cellular Components	20	mitotic spindle midzone		-6.43741	29.7569	11.8782	9427	12	132	5	3.78788	1.6616	1062|9055|9212|9585|81930	CENPE|PRC1|AURKB|KIF20B|KIF18A	-5.13719	0	16	0	0	-12.9356	29.7569	1	0	1	1	1	0	1	1	-2.77602	0	-6.28606	-4.492	-6.41756	0	-5.80412	-6.43741
hsa05323	M10000000	1	0	KEGG Pathway	24	Rheumatoid arthritis		-6.38732	4.35715	6.43657	9427	26	1165	14	1.20172	0.319237	523|527|533|534|535|537|2775|6348|6352|9114|9296|9550|51606|155066	ATP6V1A|ATP6V0C|ATP6V0B|ATP6V1G2|ATP6V0A1|ATP6AP1|GNAO1|CCL3|CCL5|ATP6V0D1|ATP6V1F|ATP6V1G1|ATP6V1H|ATP6V0E2	-5.09205	0	43	0	0	-7.3095	5.77989	1	0	0	0	0	0	0	0	-6.38732	0	0	0	0	0	0	0
R-HSA-69052	M00011010	3	0	Reactome Gene Sets	6	Switching of origins to a post-replicative state		-6.37273	6.97451	7.60813	9427	84	177	11	6.21469	1.81464	890|990|4171|4172|4173|4175|7314|9134|11065|51343|81620	CCNA2|CDC6|MCM2|MCM3|MCM4|MCM6|UBB|CCNE2|UBE2C|FZR1|CDT1	-5.07787	0	12	0	0	-14.2441	43.1639	0	0	0	1	1	0	1	0	0	0	0	-5.02549	-4.65811	0	-6.37273	0
R-HSA-179419	M01111011	6	0	Reactome Gene Sets	6	APC:Cdc20 mediated degradation of cell cycle proteins prior to satisfation of the cell cycle checkpoint		-6.35807	9.31522	8.261	9427	69	132	9	6.81818	2.19388	701|890|983|991|4085|4751|8900|11065|27338	BUB1B|CCNA2|CDK1|CDC20|MAD2L1|NEK2|CCNA1|UBE2C|UBE2S	-5.06566	0	19	0	0	-12.4227	35.7083	0	1	1	1	1	0	1	1	0	-2.14687	-3.0213	-3.86772	-3.89428	0	-5.29311	-6.35807
GO:0031396	M00100010	2	0	GO Biological Processes	19	regulation of protein ubiquitination	19_GO:0050789 regulation of biological process	-6.35738	4.04014	6.56658	9427	150	280	18	6.42857	1.46572	991|3320|3326|4869|5347|5478|6125|6135|6167|6187|6188|6201|6209|6224|6500|6659|9349|11337	CDC20|HSP90AA1|HSP90AB1|NPM1|PLK1|PPIA|RPL5|RPL11|RPL37|RPS2|RPS3|RPS7|RPS15|RPS20|SKP1|SOX4|RPL23|GABARAP	-5.06537	0	23	0	0	-10.4783	23.5675	0	0	1	0	0	0	1	0	0	0	-6.35738	0	0	0	-3.29053	0
GO:0000028	M00100000	1	0	GO Biological Processes	19	ribosomal small subunit assembly	19_GO:0009987 cellular process	-6.34212	13.0931	8.98471	9427	18	280	7	2.5	0.933025	3921|6169|6193|6208|6209|6223|6232	RPSA|RPL38|RPS5|RPS14|RPS15|RPS19|RPS27	-5.05173	0	20	0	0	-12.201	13.0931	0	0	1	0	0	0	0	0	0	0	-6.34212	0	0	0	0	0
GO:0090224	M10111011	6	0	GO Biological Processes	19	regulation of spindle organization	19_GO:0050789 regulation of biological process	-6.32033	8.85996	8.05098	9427	36	266	9	3.38346	1.10858	5347|10460|10615|22974|29899|56992|79866|79884|84722	PLK1|TACC3|SPAG5|TPX2|GPSM2|KIF15|BORA|MAP9|PSRC1	-5.03156	0	47	1	1	-6.32033	13.2899	1	0	1	1	1	0	1	1	-2.50662	0	-2.40306	-3.53774	-6.32033	0	-4.30892	-6.27121
R-HSA-9619483	M00011011	4	0	Reactome Gene Sets	6	Activation of AMPK downstream of NMDARs		-6.30441	13.0568	8.96381	9427	19	266	7	2.63158	0.981469	805|4137|7846|10376|10381|10383|84790	CALM2|MAPT|TUBA1A|TUBA1B|TUBB3|TUBB4B|TUBA1C	-5.01766	0	39	0	0	-7.79754	22.1499	0	0	0	1	1	0	1	1	0	0	0	-2.45033	-6.30441	0	-2.2964	-2.65624
GO:0090306	M11111011	7	0	GO Biological Processes	19	meiotic spindle assembly	19_GO:0022414 reproductive process	-6.26824	47.6111	13.6095	9427	6	132	4	3.0303	1.49202	6790|9133|26271|259266	AURKA|CCNB2|FBXO5|ASPM	-4.98588	0	5	0	0	-23.0219	71.4167	1	1	1	1	1	0	1	1	-2.54798	-5.45458	-3.31415	-4.06693	-3.37974	0	-3.90358	-6.26824
GO:0010032	M00011011	4	0	GO Biological Processes	19	meiotic chromosome condensation	19_GO:0022414 reproductive process	-6.26824	47.6111	13.6095	9427	6	132	4	3.0303	1.49202	3619|9918|10051|10592	INCENP|NCAPD2|SMC4|SMC2	-4.98588	0	17	0	0	-12.7209	51.9394	0	0	0	1	1	0	1	1	0	0	0	-5.97674	-5.05097	0	-3.90358	-6.26824
GO:0044771	M00101011	4	0	GO Biological Processes	19	meiotic cell cycle phase transition	19_GO:0022414 reproductive process	-6.26824	47.6111	13.6095	9427	6	132	4	3.0303	1.49202	994|995|7272|9133	CDC25B|CDC25C|TTK|CCNB2	-4.98588	0	46	0	0	-6.53438	53.5625	0	0	1	0	1	0	1	1	0	0	-3.31415	0	-5.05097	0	-5.7569	-6.26824
GO:0007135	M10111011	6	0	GO Biological Processes	19	meiosis II	19_GO:0022414 reproductive process	-6.26824	47.6111	13.6095	9427	6	132	4	3.0303	1.49202	699|701|151246|151648	BUB1|BUB1B|SGO2|SGO1	-4.98588	0	49	1	1	-6.26824	71.4167	1	0	1	1	1	0	1	1	-2.54798	0	-4.96243	-4.06693	-5.05097	0	-5.7569	-6.26824
GO:0045144	M10111011	6	0	GO Biological Processes	19	meiotic sister chromatid segregation	19_GO:0022414 reproductive process	-6.26824	47.6111	13.6095	9427	6	132	4	3.0303	1.49202	699|701|151246|151648	BUB1|BUB1B|SGO2|SGO1	-4.98588	0	49	0	0	-6.26824	71.4167	1	0	1	1	1	0	1	1	-2.54798	0	-4.96243	-4.06693	-5.05097	0	-5.7569	-6.26824
GO:0051177	M10111011	6	0	GO Biological Processes	19	meiotic sister chromatid cohesion	19_GO:0022414 reproductive process	-6.26824	47.6111	13.6095	9427	6	132	4	3.0303	1.49202	699|701|151246|151648	BUB1|BUB1B|SGO2|SGO1	-4.98588	0	49	0	0	-6.26824	71.4167	1	0	1	1	1	0	1	1	-2.54798	0	-4.96243	-4.06693	-5.05097	0	-5.7569	-6.26824
GO:0061983	M10111011	6	0	GO Biological Processes	19	meiosis II cell cycle process	19_GO:0022414 reproductive process	-6.26824	47.6111	13.6095	9427	6	132	4	3.0303	1.49202	699|701|151246|151648	BUB1|BUB1B|SGO2|SGO1	-4.98588	0	49	0	0	-6.26824	71.4167	1	0	1	1	1	0	1	1	-2.54798	0	-4.96243	-4.06693	-5.05097	0	-5.7569	-6.26824
GO:0006364	M00100000	1	0	GO Biological Processes	19	rRNA processing	19_GO:0008152 metabolic process	-6.26005	3.50012	6.28431	9427	202	280	21	7.5	1.57406	4736|6125|6129|6130|6135|6154|6155|6165|6194|6201|6202|6208|6209|6217|6223|6229|6230|6232|9045|11224|55651	RPL10A|RPL5|RPL7|RPL7A|RPL11|RPL26|RPL27|RPL35A|RPS6|RPS7|RPS8|RPS14|RPS15|RPS16|RPS19|RPS24|RPS25|RPS27|RPL14|RPL35|NHP2	-4.97809	0	1	0	0	-89.2226	26.3151	0	0	1	0	0	0	0	0	0	0	-6.26005	0	0	0	0	0
R-HSA-68875	M11011011	6	0	Reactome Gene Sets	6	Mitotic Prophase		-6.24838	5.06284	6.88903	9427	98	266	14	5.26316	1.36912	891|983|3014|4001|5347|5862|7112|8352|9133|10051|10592|79023|84930|94239	CCNB1|CDK1|H2AX|LMNB1|PLK1|RAB2A|TMPO|H3C3|CCNB2|SMC4|SMC2|NUP37|MASTL|H2AZ2	-4.96761	0	50	1	1	-6.24838	5.06284	1	1	0	1	1	0	1	1	-4.90095	-2.63208	0	-2.93319	-6.24838	0	-4.05208	-5.06307
R-HSA-69186	M10000010	2	0	Reactome Gene Sets	6	Lagging Strand Synthesis		-6.23367	4.85511	6.48052	9427	20	1165	12	1.03004	0.295812	1763|2237|5111|5424|5983|5984|5985|6117|6118|6119|10714|23649	DNA2|FEN1|PCNA|POLD1|RFC3|RFC4|RFC5|RPA1|RPA2|RPA3|POLD3|POLA2	-4.95369	0	7	0	0	-18.3882	15.2171	1	0	0	0	0	0	1	0	-6.23367	0	0	0	0	0	-3.33724	0
GO:0033176	M10000000	1	0	GO Cellular Components	20	proton-transporting V-type ATPase complex		-6.23367	4.85511	6.48052	9427	20	1165	12	1.03004	0.295812	523|527|533|534|535|537|9114|9296|9550|10159|51606|155066	ATP6V1A|ATP6V0C|ATP6V0B|ATP6V1G2|ATP6V0A1|ATP6AP1|ATP6V0D1|ATP6V1F|ATP6V1G1|ATP6AP2|ATP6V1H|ATP6V0E2	-4.95369	0	43	0	0	-7.3095	5.77989	1	0	0	0	0	0	0	0	-6.23367	0	0	0	0	0	0	0
GO:0007411	M10000000	1	0	GO Biological Processes	19	axon guidance	19_GO:0040011 locomotion	-6.23022	2.30306	5.61759	9427	130	1165	37	3.17597	0.513767	659|1400|1630|1808|1947|1949|1969|2290|2596|2625|3800|3897|3975|4684|4781|4851|4983|5800|6091|6092|6259|6585|7080|8609|8828|8829|8851|8997|9369|9378|9638|10752|23077|56896|57556|80031|389549	BMPR2|CRMP1|DCC|DPYSL2|EFNB1|EFNB3|EPHA2|FOXG1|GAP43|GATA3|KIF5C|L1CAM|LHX1|NCAM1|NFIB|NOTCH1|OPHN1|PTPRO|ROBO1|ROBO2|RYK|SLIT1|NKX2-1|KLF7|NRP2|NRP1|CDK5R1|KALRN|NRXN3|NRXN1|FEZ1|CHL1|MYCBP2|DPYSL5|SEMA6A|SEMA6D|FEZF1	-4.95064	0	32	0	0	-9.29311	2.50112	1	0	0	0	0	0	0	0	-6.23022	0	0	0	0	0	0	0
R-HSA-4615885	M01111011	6	0	Reactome Gene Sets	6	SUMOylation of DNA replication proteins		-6.22004	10.743	8.49796	9427	45	156	8	5.12821	1.76599	332|3619|5111|5905|6790|7153|9212|55143	BIRC5|INCENP|PCNA|RANGAP1|AURKA|TOP2A|AURKB|CDCA8	-4.94164	0	31	0	0	-9.30182	71.4167	0	1	1	1	1	0	1	1	0	-3.91941	-2.6988	-6.22004	-4.50164	0	-5.80386	-4.45597
GO:0030010	M10111011	6	0	GO Biological Processes	19	establishment of cell polarity	19_GO:0009987 cellular process	-6.19312	5.0117	6.8373	9427	99	266	14	5.26316	1.36912	1058|3326|4085|4131|5058|5347|9585|10403|10615|22902|29899|54820|55755|89958	CENPA|HSP90AB1|MAD2L1|MAP1B|PAK1|PLK1|KIF20B|NDC80|SPAG5|RUFY3|GPSM2|NDE1|CDK5RAP2|SAPCD2	-4.9163	0	28	0	0	-9.57475	20.8299	1	0	1	1	1	0	1	1	-2.73686	0	-4.46401	-2.90731	-6.19312	0	-4.80863	-5.0268
GO:0051493	M10101011	5	0	GO Biological Processes	19	regulation of cytoskeleton organization	19_GO:0050789 regulation of biological process	-6.18876	2.81908	5.92697	9427	352	266	28	10.5263	1.88168	1894|1901|4131|4133|4137|5058|5347|6422|9168|9793|10460|10615|11075|22974|26586|29767|29899|50861|55755|56992|79866|79884|81930|84722|85459|220134|221150|348235	ECT2|S1PR1|MAP1B|MAP2|MAPT|PAK1|PLK1|SFRP1|TMSB10|CKAP5|TACC3|SPAG5|STMN2|TPX2|CKAP2|TMOD2|GPSM2|STMN3|CDK5RAP2|KIF15|BORA|MAP9|KIF18A|PSRC1|CEP295|SKA1|SKA3|SKA2	-4.91232	0	22	0	0	-11.2206	8.00255	1	0	1	0	1	0	1	1	-4.02713	0	-2.7361	0	-6.18876	0	-2.59371	-2.42108
R-HSA-162658	M11111011	7	0	Reactome Gene Sets	6	Golgi Cisternae Pericentriolar Stack Reorganization		-6.17929	53.7151	14.4358	9427	13	54	4	7.40741	3.56389	891|983|5347|9133	CCNB1|CDK1|PLK1|CCNB2	-4.90442	0	35	0	0	-8.52857	116.383	1	1	1	1	1	0	1	1	-2.5548	-6.17929	-3.35596	-4.33792	-4.73481	0	-4.12355	-4.62318
R-HSA-5693616	M10000000	1	0	Reactome Gene Sets	6	Presynaptic phase of homologous DNA pairing and strand exchange		-6.17586	3.80793	6.15896	9427	34	1165	16	1.37339	0.340982	641|672|675|1763|4361|5888|5890|5983|5984|5985|6117|6118|6119|9156|83695|83990	BLM|BRCA1|BRCA2|DNA2|MRE11|RAD51|RAD51B|RFC3|RFC4|RFC5|RPA1|RPA2|RPA3|EXO1|RHNO1|BRIP1	-4.90138	0	33	0	0	-9.26178	3.88409	1	0	0	0	0	0	0	0	-6.17586	0	0	0	0	0	0	0
GO:0045931	M00101011	4	0	GO Biological Processes	19	positive regulation of mitotic cell cycle	19_GO:0048518 positive regulation of biological process	-6.16465	6.65749	7.37554	9427	88	177	11	6.21469	1.81464	595|891|894|983|990|994|995|3280|9787|11065|81620	CCND1|CCNB1|CCND2|CDK1|CDC6|CDC25B|CDC25C|HES1|DLGAP5|UBE2C|CDT1	-4.89057	0	30	0	0	-9.426	15.6647	0	0	1	0	1	0	1	1	0	0	-2.9357	0	-3.09308	0	-6.16465	-3.65233
GO:1901798	M00100000	1	0	GO Biological Processes	19	positive regulation of signal transduction by p53 class mediator	19_GO:0048518 positive regulation of biological process	-6.15366	12.4039	8.70536	9427	19	280	7	2.5	0.933025	6135|6154|6167|6201|6209|6224|9349	RPL11|RPL26|RPL37|RPS7|RPS15|RPS20|RPL23	-4.87996	0	23	0	0	-10.4783	23.5675	0	0	1	0	0	0	0	0	0	0	-6.15366	0	0	0	0	0
R-HSA-2559586	M10000001	2	0	Reactome Gene Sets	6	DNA Damage/Telomere Stress Induced Senescence		-6.14966	3.23674	5.9546	9427	50	1165	20	1.71674	0.380565	890|3008|3009|3014|3024|3159|4001|4361|8091|8335|8338|8345|8349|8363|8366|8368|8900|54386|55766|94239	CCNA2|H1-4|H1-5|H2AX|H1-1|HMGA1|LMNB1|MRE11|HMGA2|H2AC4|H2AC20|H2BC9|H2BC21|H4C11|H4C2|H4C13|CCNA1|TERF2IP|H2AJ|H2AZ2	-4.87635	0	26	0	0	-9.68259	4.39272	1	0	0	0	0	0	0	1	-6.14966	0	0	0	0	0	0	-2.28891
GO:0097485	M10000000	1	0	GO Biological Processes	19	neuron projection guidance	19_GO:0040011 locomotion	-6.13995	2.28548	5.56337	9427	131	1165	37	3.17597	0.513767	659|1400|1630|1808|1947|1949|1969|2290|2596|2625|3800|3897|3975|4684|4781|4851|4983|5800|6091|6092|6259|6585|7080|8609|8828|8829|8851|8997|9369|9378|9638|10752|23077|56896|57556|80031|389549	BMPR2|CRMP1|DCC|DPYSL2|EFNB1|EFNB3|EPHA2|FOXG1|GAP43|GATA3|KIF5C|L1CAM|LHX1|NCAM1|NFIB|NOTCH1|OPHN1|PTPRO|ROBO1|ROBO2|RYK|SLIT1|NKX2-1|KLF7|NRP2|NRP1|CDK5R1|KALRN|NRXN3|NRXN1|FEZ1|CHL1|MYCBP2|DPYSL5|SEMA6A|SEMA6D|FEZF1	-4.8689	0	32	0	0	-9.29311	2.50112	1	0	0	0	0	0	0	0	-6.13995	0	0	0	0	0	0	0
GO:1902911	M01111011	6	0	GO Cellular Components	20	protein kinase complex		-6.13994	7.50139	7.60624	9427	71	177	10	5.64972	1.73539	595|890|891|894|983|1163|1164|5111|9133|9134	CCND1|CCNA2|CCNB1|CCND2|CDK1|CKS1B|CKS2|PCNA|CCNB2|CCNE2	-4.8689	0	30	0	0	-9.426	15.6647	0	1	1	1	1	0	1	1	0	-3.15287	-2.30418	-4.68476	-2.42579	0	-6.13994	-4.24563
GO:0051445	M10111011	6	0	GO Biological Processes	19	regulation of meiotic cell cycle	19_GO:0022414 reproductive process	-6.13314	17.8542	9.85158	9427	24	132	6	4.54545	1.81301	991|994|995|7272|26271|259266	CDC20|CDC25B|CDC25C|TTK|FBXO5|ASPM	-4.86294	0	46	0	0	-6.53438	53.5625	1	0	1	1	1	0	1	1	-2.82319	0	-2.29564	-2.15668	-4.37835	0	-5.38819	-6.13314
R-HSA-5693607	M10010010	3	0	Reactome Gene Sets	6	Processing of DNA double-strand break ends		-6.91119	2.69529	6.07469	9427	69	1470	29	1.97279	0.362706	641|672|890|1111|1763|3014|4361|5983|5984|5985|6117|6118|6119|6233|6613|7314|8345|8349|8363|8366|8368|8900|8914|9156|9656|54962|63967|83695|83990	BLM|BRCA1|CCNA2|CHEK1|DNA2|H2AX|MRE11|RFC3|RFC4|RFC5|RPA1|RPA2|RPA3|RPS27A|SUMO2|UBB|H2BC9|H2BC21|H4C11|H4C2|H4C13|CCNA1|TIMELESS|EXO1|MDC1|TIPIN|CLSPN|RHNO1|BRIP1	-4.84346	0	33	0	0	-9.26178	3.88409	1	0	0	1	0	0	1	0	-6.54402	0	0	-4.77724	0	0	-3.52927	0
GO:0071902	M10011011	5	0	GO Biological Processes	19	positive regulation of protein serine/threonine kinase activity	19_GO:0048518 positive regulation of biological process	-6.0701	5.86347	7.06444	9427	109	177	12	6.77966	1.88961	595|805|891|894|990|1163|1164|3326|3619|6188|10926|84722	CCND1|CALM2|CCNB1|CCND2|CDC6|CKS1B|CKS2|HSP90AB1|INCENP|RPS3|DBF4|PSRC1	-4.80067	0	18	0	0	-12.6823	16.3877	1	0	0	1	1	0	1	1	-2.18126	0	0	-3.36216	-2.44267	0	-6.0701	-2.37696
R-HSA-190840	M00001001	2	0	Reactome Gene Sets	6	Microtubule-dependent trafficking of connexons from Golgi to the plasma membrane		-6.04564	22.1499	10.1973	9427	8	266	5	1.8797	0.832689	7846|10376|10381|10383|84790	TUBA1A|TUBA1B|TUBB3|TUBB4B|TUBA1C	-4.77929	0	39	0	0	-7.79754	22.1499	0	0	0	0	1	0	0	1	0	0	0	0	-6.04564	0	0	-3.84539
R-HSA-190872	M00001001	2	0	Reactome Gene Sets	6	Transport of connexons to the plasma membrane		-6.04564	22.1499	10.1973	9427	8	266	5	1.8797	0.832689	7846|10376|10381|10383|84790	TUBA1A|TUBA1B|TUBB3|TUBB4B|TUBA1C	-4.77929	0	39	0	0	-7.79754	22.1499	0	0	0	0	1	0	0	1	0	0	0	0	-6.04564	0	0	-3.84539
R-HSA-9646399	M00001001	2	0	Reactome Gene Sets	6	Aggrephagy		-6.03241	9.77651	8.06559	9427	29	266	8	3.00752	1.04721	7314|7431|7846|8655|10376|10381|10383|84790	UBB|VIM|TUBA1A|DYNLL1|TUBA1B|TUBB3|TUBB4B|TUBA1C	-4.76683	0	39	0	0	-7.79754	22.1499	0	0	0	0	1	0	0	1	0	0	0	0	-6.03241	0	0	-2.12404
GO:0048589	M10001000	2	0	GO Biological Processes	19	developmental growth	19_GO:0040007 growth	-6.0297	1.73564	5.2272	9427	345	1165	74	6.35193	0.714561	546|659|675|780|891|983|1382|1627|1630|1785|1808|1982|2309|2596|2625|2664|2691|2778|3275|3320|3326|3516|3643|3897|3975|4061|4131|4133|4137|4192|4851|5454|5573|5660|5764|5806|5890|6259|6422|6423|6456|6585|6696|6790|6857|6860|7430|8828|8829|8851|9043|9201|9472|9837|10018|10252|10370|10409|10439|10658|22902|23499|26053|53335|55512|57142|57282|57556|65009|80031|90780|114798|129685|259266	ATRX|BMPR2|BRCA2|DDR1|CCNB1|CDK1|CRABP2|DBN1|DCC|DNM2|DPYSL2|EIF4G2|FOXO3|GAP43|GATA3|GDI1|GHRH|GNAS|PRMT2|HSP90AA1|HSP90AB1|RBPJ|INSR|L1CAM|LHX1|LY6E|MAP1B|MAP2|MAPT|MDK|NOTCH1|POU3F2|PRKAR1A|PSAP|PTN|PTX3|RAD51B|RYK|SFRP1|SFRP2|SH3GL2|SLIT1|SPP1|AURKA|SYT1|SYT4|EZR|NRP2|NRP1|CDK5R1|SPAG9|DCLK1|AKAP6|GINS1|BCL2L11|SPRY1|CITED2|BASP1|OLFM1|CELF1|RUFY3|MACF1|AUTS2|BCL11A|SMPD3|RTN4|SLC4A10|SEMA6A|…	-4.7645	0	32	0	0	-9.29311	2.50112	1	0	0	0	1	0	0	0	-6.0297	0	0	0	-3.12652	0	0	0
R-HSA-73728	M10000000	1	0	Reactome Gene Sets	6	RNA Polymerase I Promoter Opening		-6.00736	4.38308	6.23116	9427	24	1165	13	1.11588	0.307758	3014|3021|8335|8338|8345|8349|8352|8355|8363|8366|8368|55766|94239	H2AX|H3-3B|H2AC4|H2AC20|H2BC9|H2BC21|H3C3|H3C8|H4C11|H4C2|H4C13|H2AJ|H2AZ2	-4.7433	0	26	0	0	-9.68259	4.39272	1	0	0	0	0	0	0	0	-6.00736	0	0	0	0	0	0	0
ko05323	M10000000	1	0	KEGG Pathway	24	Rheumatoid arthritis		-6.00736	4.38308	6.23116	9427	24	1165	13	1.11588	0.307758	523|527|533|534|535|537|6348|6352|9114|9296|9550|51606|155066	ATP6V1A|ATP6V0C|ATP6V0B|ATP6V1G2|ATP6V0A1|ATP6AP1|CCL3|CCL5|ATP6V0D1|ATP6V1F|ATP6V1G1|ATP6V1H|ATP6V0E2	-4.7433	0	43	0	0	-7.3095	5.77989	1	0	0	0	0	0	0	0	-6.00736	0	0	0	0	0	0	0
GO:1901796	M00110000	2	0	GO Biological Processes	19	regulation of signal transduction by p53 class mediator	19_GO:0023052 signaling	-6.00082	5.69034	6.94052	9427	71	280	12	4.28571	1.21038	4869|6125|6135|6154|6167|6201|6209|6224|6790|9212|9349|387893	NPM1|RPL5|RPL11|RPL26|RPL37|RPS7|RPS15|RPS20|AURKA|AURKB|RPL23|KMT5A	-4.73753	0	23	0	0	-10.4783	23.5675	0	0	1	1	0	0	0	0	0	0	-6.00082	-2.2006	0	0	0	0
GO:0006275	M10011010	4	0	GO Biological Processes	19	regulation of DNA replication	19_GO:0050789 regulation of biological process	-6.783	2.48972	5.92984	9427	85	1470	33	2.2449	0.386375	466|546|641|675|890|983|990|998|1763|3399|5001|5111|5518|5983|5984|5985|7013|8914|10926|26271|51053|54962|55704|63922|64710|64863|79075|79733|79915|80174|81620|90381|157570	ATF1|ATRX|BLM|BRCA2|CCNA2|CDK1|CDC6|CDC42|DNA2|ID3|ORC5|PCNA|PPP2R1A|RFC3|RFC4|RFC5|TERF1|TIMELESS|DBF4|FBXO5|GMNN|TIPIN|CCDC88A|CHTF18|NUCKS1|METTL4|DSCC1|E2F8|ATAD5|DBF4B|CDT1|TICRR|ESCO2	-4.73193	0	11	0	0	-14.6147	4.27528	1	0	0	1	1	0	1	0	-5.18132	0	0	-4.983	-2.00042	0	-4.54367	0
GO:0006270	M00011010	3	0	GO Biological Processes	19	DNA replication initiation	19_GO:0008152 metabolic process	-5.98596	12.4273	8.6714	9427	30	177	7	3.9548	1.46492	990|4171|4172|4173|4175|9134|81620	CDC6|MCM2|MCM3|MCM4|MCM6|CCNE2|CDT1	-4.72381	0	12	0	0	-14.2441	43.1639	0	0	0	1	1	0	1	0	0	0	0	-5.09833	-4.81372	0	-5.98596	0
R-HSA-8852276	M01111011	6	0	Reactome Gene Sets	6	The role of GTSE1 in G2/M progression after G2 checkpoint		-5.98227	6.28772	7.11776	9427	62	266	11	4.13534	1.2208	891|983|3326|5347|7314|7846|9133|10376|10381|10383|84790	CCNB1|CDK1|HSP90AB1|PLK1|UBB|TUBA1A|CCNB2|TUBA1B|TUBB3|TUBB4B|TUBA1C	-4.7205	0	39	0	0	-7.79754	22.1499	0	1	1	1	1	0	1	1	0	-3.37733	-4.09335	-5.12794	-5.98227	0	-4.7264	-5.66959
GO:0016072	M00100000	1	0	GO Biological Processes	19	rRNA metabolic process	19_GO:0008152 metabolic process	-5.94656	3.35083	6.04219	9427	211	280	21	7.5	1.57406	4736|6125|6129|6130|6135|6154|6155|6165|6194|6201|6202|6208|6209|6217|6223|6229|6230|6232|9045|11224|55651	RPL10A|RPL5|RPL7|RPL7A|RPL11|RPL26|RPL27|RPL35A|RPS6|RPS7|RPS8|RPS14|RPS15|RPS16|RPS19|RPS24|RPS25|RPS27|RPL14|RPL35|NHP2	-4.68819	0	1	0	0	-89.2226	26.3151	0	0	1	0	0	0	0	0	0	0	-5.94656	0	0	0	0	0
GO:0032279	M00100000	1	0	GO Cellular Components	20	asymmetric synapse		-5.94656	3.35083	6.04219	9427	211	280	21	7.5	1.57406	2171|4131|4736|6128|6129|6132|6136|6142|6156|6169|6175|6188|6207|6208|6222|6223|6230|6232|9045|9349|9498	FABP5|MAP1B|RPL10A|RPL6|RPL7|RPL8|RPL12|RPL18A|RPL30|RPL38|RPLP0|RPS3|RPS13|RPS14|RPS18|RPS19|RPS25|RPS27|RPL14|RPL23|SLC4A8	-4.68819	0	1	0	0	-89.2226	26.3151	0	0	1	0	0	0	0	0	0	0	-5.94656	0	0	0	0	0
GO:0098794	M10100000	2	0	GO Cellular Components	20	postsynapse		-6.70061	1.6413	5.47714	9427	379	1470	97	6.59864	0.647508	60|120|287|288|547|659|998|1007|1137|1173|1627|1630|1785|1949|1978|2171|2555|2561|2596|2785|2823|2890|2891|2893|2912|3312|3838|4131|4137|4204|4504|4736|4747|4915|4983|5063|5621|5688|5764|5800|6128|6129|6132|6136|6142|6156|6169|6175|6188|6207|6208|6222|6223|6230|6232|6529|6546|6616|6695|6812|8499|8775|8828|8829|8851|9026|9045|9118|9201|9349|9495|9867|10142|10159|10369|10642|22839|23017|23043|23623…	ACTB|ADD3|ANK2|ANK3|KIF1A|BMPR2|CDC42|CDH9|CHRNA4|AP2M1|DBN1|DCC|DNM2|EFNB3|EIF4EBP1|FABP5|GABRA2|GABRB2|GAP43|GNG3|GPM6A|GRIA1|GRIA2|GRIA4|GRM2|HSPA8|KPNA2|MAP1B|MAPT|MECP2|MT3|RPL10A|NEFL|NTRK2|OPHN1|PAK3|PRNP|PSMA7|PTN|PTPRO|RPL6|RPL7|RPL8|RPL12|RPL18A|RPL30|RPL38|RPLP0|RPS3|RPS13|RPS14|RPS18|RPS19|RPS25|RPS27|SLC6A1|SLC8A1|SNAP25|SPOCK1|STXBP1|PPFIA2|NAPA|NRP2|NRP1|CDK5R1|HIP1R|RPL14|INA|DCLK…	-4.65419	0	45	1	1	-6.70061	1.75765	1	0	1	0	0	0	0	0	-4.75583	0	-4.66892	0	0	0	0	0
GO:0007144	M10111011	6	0	GO Biological Processes	19	female meiosis I	19_GO:0051704 multi-organism process	-5.905	40.8095	12.5556	9427	7	132	4	3.0303	1.49202	994|6790|9133|26271	CDC25B|AURKA|CCNB2|FBXO5	-4.64925	0	5	0	0	-23.0219	71.4167	1	0	1	1	1	0	1	1	-2.22464	0	-3.08075	-3.8292	-4.69274	0	-5.39534	-5.905
GO:0007098	M11111111	8	0	GO Biological Processes	19	centrosome cycle	19_GO:0009987 cellular process	-5.90057	5.65592	6.88741	9427	113	177	12	6.77966	1.88961	983|3832|4751|4869|4957|5347|5902|6790|9738|9793|54820|151648	CDK1|KIF11|NEK2|NPM1|ODF2|PLK1|RANBP1|AURKA|CCP110|CKAP5|NDE1|SGO1	-4.64523	0	29	0	0	-9.46086	9.26259	1	1	1	1	1	1	1	1	-3.3163	-2.40848	-3.89643	-5.61286	-5.48816	-4.04625	-5.90057	-4.56075
GO:0007019	M10111011	6	0	GO Biological Processes	19	microtubule depolymerization	19_GO:0009987 cellular process	-5.90024	7.97397	7.53147	9427	40	266	9	3.38346	1.10858	4131|9793|9928|11004|11075|22974|26586|50861|81930	MAP1B|CKAP5|KIF14|KIF2C|STMN2|TPX2|CKAP2|STMN3|KIF18A	-4.64523	0	22	0	0	-11.2206	8.00255	1	0	1	1	1	0	1	1	-2.61349	0	-3.81792	-3.31895	-5.90024	0	-4.04133	-3.65458
GO:0007100	M00111011	5	0	GO Biological Processes	19	mitotic centrosome separation	19_GO:0009987 cellular process	-5.87098	23.2421	10.4093	9427	13	156	5	3.20513	1.41022	1111|3832|4751|6790|54820	CHEK1|KIF11|NEK2|AURKA|NDE1	-4.61784	0	53	1	1	-5.87098	23.2421	0	0	1	1	1	0	1	1	0	0	-4.62699	-5.87098	-4.73481	0	-5.5999	-4.62318
hsa05322	M10000000	1	0	KEGG Pathway	24	Systemic lupus erythematosus		-6.60855	3.3846	6.1611	9427	36	1470	19	1.29252	0.294601	87|718|2209|3014|3021|6628|6632|8335|8336|8338|8345|8349|8352|8355|8363|8366|8368|55766|94239	ACTN1|C3|FCGR1A|H2AX|H3-3B|SNRPB|SNRPD1|H2AC4|H2AC17|H2AC20|H2BC9|H2BC21|H3C3|H3C8|H4C11|H4C2|H4C13|H2AJ|H2AZ2	-4.58463	0	26	0	0	-9.68259	4.39272	1	0	0	0	0	0	0	0	-6.55401	0	0	0	0	0	0	0
ko05322	M10000000	1	0	KEGG Pathway	24	Systemic lupus erythematosus		-6.60855	3.3846	6.1611	9427	36	1470	19	1.29252	0.294601	87|718|2209|3014|3021|6628|6632|8335|8336|8338|8345|8349|8352|8355|8363|8366|8368|55766|94239	ACTN1|C3|FCGR1A|H2AX|H3-3B|SNRPB|SNRPD1|H2AC4|H2AC17|H2AC20|H2BC9|H2BC21|H3C3|H3C8|H4C11|H4C2|H4C13|H2AJ|H2AZ2	-4.58463	0	26	0	0	-9.68259	4.39272	1	0	0	0	0	0	0	0	-6.55401	0	0	0	0	0	0	0
GO:0007062	M11111011	7	0	GO Biological Processes	19	sister chromatid cohesion	19_GO:0009987 cellular process	-5.82326	6.81536	7.16515	9427	52	266	10	3.7594	1.16627	699|701|991|3835|5347|5885|10735|80218|151246|151648	BUB1|BUB1B|CDC20|KIF22|PLK1|RAD21|STAG2|NAA50|SGO2|SGO1	-4.57345	0	49	0	0	-6.26824	71.4167	1	1	1	1	1	0	1	1	-3.44586	-2.49207	-3.09403	-4.6722	-5.82326	0	-5.30953	-5.14722
R-HSA-174417	M10000010	2	0	Reactome Gene Sets	6	Telomere C-strand (Lagging Strand) Synthesis		-6.57594	3.49796	6.17824	9427	33	1470	18	1.22449	0.286843	641|1763|2237|3978|5111|5424|5983|5984|5985|6117|6118|6119|7013|10714|23649|54386|63922|79075	BLM|DNA2|FEN1|LIG1|PCNA|POLD1|RFC3|RFC4|RFC5|RPA1|RPA2|RPA3|TERF1|POLD3|POLA2|TERF2IP|CHTF18|DSCC1	-4.55855	0	7	0	0	-18.3882	15.2171	1	0	0	0	0	0	1	0	-5.58651	0	0	0	0	0	-2.49311	0
GO:0060560	M10001000	2	0	GO Biological Processes	19	developmental growth involved in morphogenesis	19_GO:0040007 growth	-5.79645	2.14354	5.31914	9427	151	1165	40	3.43348	0.533479	659|780|1382|1627|1630|1785|1808|1982|2664|3320|3326|3897|3975|4131|4133|4137|4851|6259|6422|6423|6456|6585|6696|6790|6857|6860|8828|8829|8851|9043|9201|10252|10439|22902|23499|26053|53335|57142|57556|80031	BMPR2|DDR1|CRABP2|DBN1|DCC|DNM2|DPYSL2|EIF4G2|GDI1|HSP90AA1|HSP90AB1|L1CAM|LHX1|MAP1B|MAP2|MAPT|NOTCH1|RYK|SFRP1|SFRP2|SH3GL2|SLIT1|SPP1|AURKA|SYT1|SYT4|NRP2|NRP1|CDK5R1|SPAG9|DCLK1|SPRY1|OLFM1|RUFY3|MACF1|AUTS2|BCL11A|RTN4|SEMA6A|SEMA6D	-4.54959	0	32	0	0	-9.29311	2.50112	1	0	0	0	1	0	0	0	-5.79645	0	0	0	-5.28507	0	0	0
GO:0032392	M10011010	4	0	GO Biological Processes	19	DNA geometric change	19_GO:0009987 cellular process	-6.53221	2.51646	5.81747	9427	79	1470	31	2.10884	0.374744	546|641|1763|3146|3148|3159|4171|4172|4173|4174|4175|4176|4361|5888|5983|5984|5985|6117|7153|8438|10721|10856|25788|26038|54821|63922|79075|80119|83990|84181|440081	ATRX|BLM|DNA2|HMGB1|HMGB2|HMGA1|MCM2|MCM3|MCM4|MCM5|MCM6|MCM7|MRE11|RAD51|RFC3|RFC4|RFC5|RPA1|TOP2A|RAD54L|POLQ|RUVBL2|RAD54B|CHD5|ERCC6L|CHTF18|DSCC1|PIF1|BRIP1|CHD6|DDX12P	-4.51698	0	11	0	0	-14.6147	4.27528	1	0	0	1	1	0	1	0	-4.27443	0	0	-3.49841	-2.77764	0	-3.95676	0
R-HSA-69478	M11111011	7	0	Reactome Gene Sets	6	G2/M DNA replication checkpoint		-5.75384	104.744	17.6116	9427	5	54	3	5.55556	3.11713	891|983|9133	CCNB1|CDK1|CCNB2	-4.51135	0	35	0	0	-8.52857	116.383	1	1	1	1	1	0	1	1	-2.98025	-5.75384	-3.60552	-4.36264	-3.67161	0	-4.19857	-4.58015
GO:0007548	M10000000	1	0	GO Biological Processes	19	sex differentiation	19_GO:0022414 reproductive process	-5.74583	2.26572	5.34918	9427	125	1165	35	3.00429	0.500132	116|546|581|595|675|2309|2491|2625|3148|3157|3975|4257|4521|4808|5087|5806|5872|6092|6240|6382|6422|6423|7026|7080|9289|10018|10370|10409|10549|63950|81930|83990|84733|131118|259266	ADCYAP1|ATRX|BAX|CCND1|BRCA2|FOXO3|CENPI|GATA3|HMGB2|HMGCS1|LHX1|MGST1|NUDT1|NHLH2|PBX1|PTX3|RAB13|ROBO2|RRM1|SDC1|SFRP1|SFRP2|NR2F2|NKX2-1|ADGRG1|BCL2L11|CITED2|BASP1|PRDX4|DMRTA2|KIF18A|BRIP1|CBX2|DNAJC19|ASPM	-4.50407	0	54	1	1	-5.74583	2.41646	1	0	0	0	0	0	0	0	-5.74583	0	0	0	0	0	0	0
GO:0051382	M10111011	6	0	GO Biological Processes	19	kinetochore assembly	19_GO:0009987 cellular process	-5.71544	22.3177	10.1697	9427	16	132	5	3.78788	1.6616	1058|1062|1063|9787|55839	CENPA|CENPE|CENPF|DLGAP5|CENPN	-4.4762	0	21	0	0	-11.397	30.6071	1	0	1	1	1	0	1	1	-5.49896	0	-2.98079	-3.94899	-3.06412	0	-5.08911	-5.71544
R-HSA-190861	M00001001	2	0	Reactome Gene Sets	6	Gap junction assembly		-5.70358	19.6888	9.55777	9427	9	266	5	1.8797	0.832689	7846|10376|10381|10383|84790	TUBA1A|TUBA1B|TUBB3|TUBB4B|TUBA1C	-4.46614	0	39	0	0	-7.79754	22.1499	0	0	0	0	1	0	0	1	0	0	0	0	-5.70358	0	0	-3.67376
GO:0070601	M10111011	6	0	GO Biological Processes	19	centromeric sister chromatid cohesion	19_GO:0009987 cellular process	-5.70358	19.6888	9.55777	9427	9	266	5	1.8797	0.832689	699|701|80218|151246|151648	BUB1|BUB1B|NAA50|SGO2|SGO1	-4.46614	0	49	0	0	-6.26824	71.4167	1	0	1	1	1	0	1	1	-2.63023	0	-4.06895	-3.45959	-5.70358	0	-4.85187	-5.35818
GO:0051299	M00111011	5	0	GO Biological Processes	19	centrosome separation	19_GO:0009987 cellular process	-5.68492	21.582	9.99653	9427	14	156	5	3.20513	1.41022	1111|3832|4751|6790|54820	CHEK1|KIF11|NEK2|AURKA|NDE1	-4.44963	0	53	0	0	-5.87098	23.2421	0	0	1	1	1	0	1	1	0	0	-4.44574	-5.68492	-4.55302	0	-5.41466	-4.48178
GO:1904668	M00111011	5	0	GO Biological Processes	19	positive regulation of ubiquitin protein ligase activity	19_GO:0048518 positive regulation of biological process	-5.60871	35.7083	11.7031	9427	8	132	4	3.0303	1.49202	991|5347|11065|27338	CDC20|PLK1|UBE2C|UBE2S	-4.37662	0	19	0	0	-12.4227	35.7083	0	0	1	1	1	0	1	1	0	0	-2.88625	-3.63038	-4.40146	0	-5.10073	-5.60871
GO:1902969	M00011010	3	0	GO Biological Processes	19	mitotic DNA replication	19_GO:0008152 metabolic process	-5.5999	20.4846	9.72422	9427	13	177	5	2.82486	1.24534	3978|4171|4172|4173|4175	LIG1|MCM2|MCM3|MCM4|MCM6	-4.36887	0	12	0	0	-14.2441	43.1639	0	0	0	1	1	0	1	0	0	0	0	-2.94867	-3.44084	0	-5.5999	0
GO:0061351	M10011001	4	0	GO Biological Processes	19	neural precursor cell proliferation	19_GO:0009987 cellular process	-5.5985	2.54046	5.38875	9427	86	1165	27	2.3176	0.440823	116|473|547|1627|2018|2290|2309|3975|4192|4851|5454|5764|6240|6259|7101|9289|9833|9928|10642|10763|22933|29127|51176|54820|63950|79801|259266	ADCYAP1|RERE|KIF1A|DBN1|EMX2|FOXG1|FOXO3|LHX1|MDK|NOTCH1|POU3F2|PTN|RRM1|RYK|NR2E1|ADGRG1|MELK|KIF14|IGF2BP1|NES|SIRT2|RACGAP1|LEF1|NDE1|DMRTA2|SHCBP1|ASPM	-4.36831	0	55	1	1	-5.5985	3.7347	1	0	0	1	1	0	0	1	-5.5985	0	0	-2.53008	-3.16611	0	0	-2.89787
GO:0035637	M10000000	1	0	GO Biological Processes	19	multicellular organismal signaling	19_GO:0023052 signaling	-5.589	2.92981	5.53561	9427	58	1165	21	1.80258	0.389793	287|288|478|481|488|781|801|805|808|1525|3728|4915|6326|6328|6335|6546|10052|10060|10142|10369|55800	ANK2|ANK3|ATP1A3|ATP1B1|ATP2A2|CACNA2D1|CALM1|CALM2|CALM3|CXADR|JUP|NTRK2|SCN2A|SCN3A|SCN9A|SLC8A1|GJC1|ABCC9|AKAP9|CACNG2|SCN3B	-4.35974	0	44	0	0	-7.22655	8.09185	1	0	0	0	0	0	0	0	-5.589	0	0	0	0	0	0	0
GO:0043269	M10000000	1	0	GO Biological Processes	19	regulation of ion transport	19_GO:0051179 localization	-5.57773	1.84956	5.05935	9427	245	1165	56	4.80687	0.626716	116|287|288|481|581|777|781|782|784|801|805|808|1137|1192|1268|1785|1804|2669|2745|2775|2824|2912|4697|5187|5621|5864|6326|6328|6335|6348|6352|6529|6546|6623|6812|6857|6860|6861|7114|9071|9472|9900|10105|10142|10369|10550|51083|51669|53822|53826|54800|55800|57586|84502|729956|729993	ADCYAP1|ANK2|ANK3|ATP1B1|BAX|CACNA1E|CACNA2D1|CACNB1|CACNB3|CALM1|CALM2|CALM3|CHRNA4|CLIC1|CNR1|DNM2|DPP6|GEM|GLRX|GNAO1|GPM6B|GRM2|NDUFA4|PER1|PRNP|RAB3A|SCN2A|SCN3A|SCN9A|CCL3|CCL5|SLC6A1|SLC8A1|SNCG|STXBP1|SYT1|SYT4|SYT5|TMSB4X|CLDN10|AKAP6|SV2A|PPIF|AKAP9|CACNG2|ARL6IP5|GAL|SARAF|FXYD7|FXYD6|KLHL24|SCN3B|SYT13|JPH4|SHISA7|SHISA9	-4.34952	0	56	1	1	-5.57773	5.39456	1	0	0	0	0	0	0	0	-5.57773	0	0	0	0	0	0	0
GO:0007056	M10000001	2	0	GO Biological Processes	19	spindle assembly involved in female meiosis	19_GO:0051704 multi-organism process	-5.57119	71.4167	14.536	9427	3	132	3	2.27273	1.29716	6790|9133|26271	AURKA|CCNB2|FBXO5	-4.34508	0	5	0	0	-23.0219	71.4167	1	0	0	0	0	0	0	1	-2.72512	0	0	0	0	0	0	-5.57119
GO:0007057	M10000001	2	0	GO Biological Processes	19	spindle assembly involved in female meiosis I	19_GO:0051704 multi-organism process	-5.57119	71.4167	14.536	9427	3	132	3	2.27273	1.29716	6790|9133|26271	AURKA|CCNB2|FBXO5	-4.34508	0	5	0	0	-23.0219	71.4167	1	0	0	0	0	0	0	1	-2.72512	0	0	0	0	0	0	-5.57119
GO:0097149	M10111011	6	0	GO Cellular Components	20	centralspindlin complex		-5.57119	71.4167	14.536	9427	3	132	3	2.27273	1.29716	1894|9493|29127	ECT2|KIF23|RACGAP1	-4.34508	0	25	0	0	-9.84179	71.4167	1	0	1	1	1	0	1	1	-2.72512	0	-4.58618	-5.35201	-4.65325	0	-5.18646	-5.57119
GO:0051754	M10101011	5	0	GO Biological Processes	19	meiotic sister chromatid cohesion, centromeric	19_GO:0022414 reproductive process	-5.57119	71.4167	14.536	9427	3	132	3	2.27273	1.29716	699|701|151246	BUB1|BUB1B|SGO2	-4.34508	0	49	0	0	-6.26824	71.4167	1	0	1	0	1	0	1	1	-2.72512	0	-4.58618	0	-4.65325	0	-5.18646	-5.57119
R-HSA-170145	M10100001	3	0	Reactome Gene Sets	6	Phosphorylation of proteins involved in the G2/M transition by Cyclin A:Cdc2 complexes		-5.57119	71.4167	14.536	9427	3	132	3	2.27273	1.29716	890|983|8900	CCNA2|CDK1|CCNA1	-4.34508	0	57	1	1	-5.57119	71.4167	1	0	1	0	0	0	0	1	-2.72512	0	-4.58618	0	0	0	0	-5.57119
GO:0060236	M10011011	5	0	GO Biological Processes	19	regulation of mitotic spindle organization	19_GO:0050789 regulation of biological process	-5.56516	8.59148	7.44374	9427	33	266	8	3.00752	1.04721	5347|10460|22974|29899|56992|79866|79884|84722	PLK1|TACC3|TPX2|GPSM2|KIF15|BORA|MAP9|PSRC1	-4.33975	0	47	0	0	-6.32033	13.2899	1	0	0	1	1	0	1	1	-2.29462	0	0	-3.72135	-5.56516	0	-3.46641	-5.26271
GO:0031023	M11111111	8	0	GO Biological Processes	19	microtubule organizing center organization	19_GO:0009987 cellular process	-5.54482	5.23868	6.51826	9427	122	177	12	6.77966	1.88961	983|3832|4751|4869|4957|5347|5902|6790|9738|9793|54820|151648	CDK1|KIF11|NEK2|NPM1|ODF2|PLK1|RANBP1|AURKA|CCP110|CKAP5|NDE1|SGO1	-4.32115	0	29	0	0	-9.46086	9.26259	1	1	1	1	1	1	1	1	-3.11814	-2.29006	-3.58	-5.28565	-5.09278	-3.94711	-5.54482	-4.29651
GO:0005882	M10000000	1	0	GO Cellular Components	20	intermediate filament		-6.28572	3.51677	6.03253	9427	31	1470	17	1.15646	0.278857	667|3728|3856|4001|4741|4747|4830|5411|7431|8829|9118|10763|23499|55329|64780|84823|645027	DST|JUP|KRT8|LMNB1|NEFM|NEFL|NME1|PNN|VIM|NRP1|INA|NES|MACF1|MNS1|MICAL1|LMNB2|EVPLL	-4.30403	0	48	1	1	-6.28572	6.47348	1	0	0	0	0	0	0	0	-5.2097	0	0	0	0	0	0	0
GO:0006935	M10000000	1	0	GO Biological Processes	19	chemotaxis	19_GO:0040011 locomotion	-6.25473	1.77708	5.34117	9427	249	1470	69	4.69388	0.551655	659|1113|1400|1525|1630|1808|1901|1902|1947|1949|1969|2290|2350|2596|2625|2950|3146|3148|3315|3798|3800|3897|3975|4192|4684|4781|4851|4858|4983|5473|5478|5764|5800|5872|5919|6091|6092|6152|6223|6259|6348|6352|6585|7080|7114|7857|8609|8817|8828|8829|8851|8997|9369|9378|9638|10381|10752|23075|23077|51176|51192|56896|57549|57556|60675|64805|65125|80031|389549	BMPR2|CHGA|CRMP1|CXADR|DCC|DPYSL2|S1PR1|LPAR1|EFNB1|EFNB3|EPHA2|FOXG1|FOLR2|GAP43|GATA3|GSTP1|HMGB1|HMGB2|HSPB1|KIF5A|KIF5C|L1CAM|LHX1|MDK|NCAM1|NFIB|NOTCH1|NOVA2|OPHN1|PPBP|PPIA|PTN|PTPRO|RAB13|RARRES2|ROBO1|ROBO2|RPL24|RPS19|RYK|CCL3|CCL5|SLIT1|NKX2-1|TMSB4X|SCG2|KLF7|FGF18|NRP2|NRP1|CDK5R1|KALRN|NRXN3|NRXN1|FEZ1|TUBB3|CHL1|SWAP70|MYCBP2|LEF1|CKLF|DPYSL5|IGSF9|SEMA6A|PROK2|P2RY12|WNK1|SEMA6D|FE…	-4.28439	0	32	0	0	-9.29311	2.50112	1	0	0	0	0	0	0	0	-4.69746	0	0	0	0	0	0	0
R-HSA-5625886	M10000000	1	0	Reactome Gene Sets	6	Activated PKN1 stimulates transcription of AR (androgen receptor) regulated genes KLK2 and KLK3		-5.49156	4.04592	5.83986	9427	26	1165	13	1.11588	0.307758	3014|3021|8335|8338|8345|8349|8352|8355|8363|8366|8368|55766|94239	H2AX|H3-3B|H2AC4|H2AC20|H2BC9|H2BC21|H3C3|H3C8|H4C11|H4C2|H4C13|H2AJ|H2AZ2	-4.27066	0	26	0	0	-9.68259	4.39272	1	0	0	0	0	0	0	0	-5.49156	0	0	0	0	0	0	0
GO:0099055	M10000000	1	0	GO Cellular Components	20	integral component of postsynaptic membrane		-5.47477	3.0749	5.52376	9427	50	1165	19	1.6309	0.371091	1007|1630|1949|2555|2561|2890|2912|5800|6529|6546|8828|8829|10369|53616|53826|80059|114798|729956|729993	CDH9|DCC|EFNB3|GABRA2|GABRB2|GRIA1|GRM2|PTPRO|SLC6A1|SLC8A1|NRP2|NRP1|CACNG2|ADAM22|FXYD6|LRRTM4|SLITRK1|SHISA7|SHISA9	-4.25593	0	58	1	1	-5.47477	3.23674	1	0	0	0	0	0	0	0	-5.47477	0	0	0	0	0	0	0
GO:0006302	M00011010	3	0	GO Biological Processes	19	double-strand break repair	19_GO:0050896 response to stimulus	-5.45169	4.38349	6.16043	9427	193	156	14	8.97436	2.28834	1111|3014|3148|4171|4172|4174|4175|4176|5885|6118|8914|51659|55010|64710	CHEK1|H2AX|HMGB2|MCM2|MCM3|MCM5|MCM6|MCM7|RAD21|RPA2|TIMELESS|GINS2|PARPBP|NUCKS1	-4.23457	0	12	0	0	-14.2441	43.1639	0	0	0	1	1	0	1	0	0	0	0	-5.45169	-2.07091	0	-2.46556	0
R-HSA-380259	M11111111	8	0	Reactome Gene Sets	6	Loss of Nlp from mitotic centrosomes		-6.194	2.62347	5.68856	9427	66	1470	27	1.83673	0.350218	983|1778|1781|3320|4751|4957|5347|5518|7846|8655|9662|9738|9793|10142|10383|10733|11116|11258|22995|54820|54930|55755|80321|84131|93323|121441|203068	CDK1|DYNC1H1|DYNC1I2|HSP90AA1|NEK2|ODF2|PLK1|PPP2R1A|TUBA1A|DYNLL1|CEP135|CCP110|CKAP5|AKAP9|TUBB4B|PLK4|CEP43|DCTN3|CEP152|NDE1|HAUS4|CDK5RAP2|CEP70|CEP78|HAUS8|NEDD1|TUBB	-4.23135	0	29	0	0	-9.46086	9.26259	1	1	1	1	1	1	1	1	-4.58765	-2.20043	-2.48213	-3.1265	-5.70077	-4.74707	-5.45713	-3.5128
R-HSA-380284	M11111111	8	0	Reactome Gene Sets	6	Loss of proteins required for interphase microtubule organization from the centrosome		-6.194	2.62347	5.68856	9427	66	1470	27	1.83673	0.350218	983|1778|1781|3320|4751|4957|5347|5518|7846|8655|9662|9738|9793|10142|10383|10733|11116|11258|22995|54820|54930|55755|80321|84131|93323|121441|203068	CDK1|DYNC1H1|DYNC1I2|HSP90AA1|NEK2|ODF2|PLK1|PPP2R1A|TUBA1A|DYNLL1|CEP135|CCP110|CKAP5|AKAP9|TUBB4B|PLK4|CEP43|DCTN3|CEP152|NDE1|HAUS4|CDK5RAP2|CEP70|CEP78|HAUS8|NEDD1|TUBB	-4.23135	0	29	0	0	-9.46086	9.26259	1	1	1	1	1	1	1	1	-4.58765	-2.20043	-2.48213	-3.1265	-5.70077	-4.74707	-5.45713	-3.5128
GO:0042330	M10000000	1	0	GO Biological Processes	19	taxis	19_GO:0040011 locomotion	-6.18438	1.76997	5.30322	9427	250	1470	69	4.69388	0.551655	659|1113|1400|1525|1630|1808|1901|1902|1947|1949|1969|2290|2350|2596|2625|2950|3146|3148|3315|3798|3800|3897|3975|4192|4684|4781|4851|4858|4983|5473|5478|5764|5800|5872|5919|6091|6092|6152|6223|6259|6348|6352|6585|7080|7114|7857|8609|8817|8828|8829|8851|8997|9369|9378|9638|10381|10752|23075|23077|51176|51192|56896|57549|57556|60675|64805|65125|80031|389549	BMPR2|CHGA|CRMP1|CXADR|DCC|DPYSL2|S1PR1|LPAR1|EFNB1|EFNB3|EPHA2|FOXG1|FOLR2|GAP43|GATA3|GSTP1|HMGB1|HMGB2|HSPB1|KIF5A|KIF5C|L1CAM|LHX1|MDK|NCAM1|NFIB|NOTCH1|NOVA2|OPHN1|PPBP|PPIA|PTN|PTPRO|RAB13|RARRES2|ROBO1|ROBO2|RPL24|RPS19|RYK|CCL3|CCL5|SLIT1|NKX2-1|TMSB4X|SCG2|KLF7|FGF18|NRP2|NRP1|CDK5R1|KALRN|NRXN3|NRXN1|FEZ1|TUBB3|CHL1|SWAP70|MYCBP2|LEF1|CKLF|DPYSL5|IGSF9|SEMA6A|PROK2|P2RY12|WNK1|SEMA6D|FE…	-4.22553	0	32	0	0	-9.29311	2.50112	1	0	0	0	0	0	0	0	-4.64579	0	0	0	0	0	0	0
GO:0007163	M10111011	6	0	GO Biological Processes	19	establishment or maintenance of cell polarity	19_GO:0009987 cellular process	-5.43779	3.8574	5.94961	9427	147	266	16	6.01504	1.45783	1058|3326|4085|4131|5058|5347|9585|9793|10403|10615|11004|22902|29899|54820|55755|89958	CENPA|HSP90AB1|MAD2L1|MAP1B|PAK1|PLK1|KIF20B|CKAP5|NDC80|SPAG5|KIF2C|RUFY3|GPSM2|NDE1|CDK5RAP2|SAPCD2	-4.2212	0	28	0	0	-9.57475	20.8299	1	0	1	1	1	0	1	1	-2.16892	0	-4.52795	-3.13808	-5.43779	0	-4.70766	-4.41449
GO:0061458	M10000000	1	0	GO Biological Processes	19	reproductive system development	19_GO:0032502 developmental process	-5.43566	1.95034	5.03539	9427	195	1165	47	4.03433	0.576476	116|546|581|595|659|675|718|899|1747|2309|2625|3148|3157|3280|3326|3516|3856|3975|4257|4521|4808|4851|5660|5764|5806|5872|6092|6240|6382|6422|6423|6696|7026|7080|9289|10018|10370|10409|10549|10733|51176|79733|81930|83990|84687|131118|259266	ADCYAP1|ATRX|BAX|CCND1|BMPR2|BRCA2|C3|CCNF|DLX3|FOXO3|GATA3|HMGB2|HMGCS1|HES1|HSP90AB1|RBPJ|KRT8|LHX1|MGST1|NUDT1|NHLH2|NOTCH1|PSAP|PTN|PTX3|RAB13|ROBO2|RRM1|SDC1|SFRP1|SFRP2|SPP1|NR2F2|NKX2-1|ADGRG1|BCL2L11|CITED2|BASP1|PRDX4|PLK4|LEF1|E2F8|KIF18A|BRIP1|PPP1R9B|DNAJC19|ASPM	-4.21991	0	54	0	0	-5.74583	2.41646	1	0	0	0	0	0	0	0	-5.43566	0	0	0	0	0	0	0
GO:0014069	M00100000	1	0	GO Cellular Components	20	postsynaptic density		-5.42373	3.2218	5.68282	9427	209	280	20	7.14286	1.53909	2171|4131|4736|6128|6129|6132|6136|6142|6156|6169|6175|6188|6207|6208|6222|6223|6230|6232|9045|9349	FABP5|MAP1B|RPL10A|RPL6|RPL7|RPL8|RPL12|RPL18A|RPL30|RPL38|RPLP0|RPS3|RPS13|RPS14|RPS18|RPS19|RPS25|RPS27|RPL14|RPL23	-4.21002	0	1	0	0	-89.2226	26.3151	0	0	1	0	0	0	0	0	0	0	-5.42373	0	0	0	0	0
GO:0031100	M01110010	4	0	GO Biological Processes	19	animal organ regeneration	19_GO:0032502 developmental process	-5.41443	10.3561	7.77981	9427	36	177	7	3.9548	1.46492	595|890|983|4851|5111|6790|7298	CCND1|CCNA2|CDK1|NOTCH1|PCNA|AURKA|TYMS	-4.20207	0	60	1	1	-5.41443	11.2126	0	1	1	1	0	0	1	0	0	-2.95472	-5.09453	-3.53774	0	0	-5.41443	0
GO:0032508	M10011010	4	0	GO Biological Processes	19	DNA duplex unwinding	19_GO:0009987 cellular process	-6.13717	2.51317	5.61664	9427	74	1470	29	1.97279	0.362706	546|641|1763|3159|4171|4172|4173|4174|4175|4176|4361|5888|5983|5984|5985|6117|7153|8438|10721|10856|25788|26038|54821|63922|79075|80119|83990|84181|440081	ATRX|BLM|DNA2|HMGA1|MCM2|MCM3|MCM4|MCM5|MCM6|MCM7|MRE11|RAD51|RFC3|RFC4|RFC5|RPA1|TOP2A|RAD54L|POLQ|RUVBL2|RAD54B|CHD5|ERCC6L|CHTF18|DSCC1|PIF1|BRIP1|CHD6|DDX12P	-4.18207	0	11	0	0	-14.6147	4.27528	1	0	0	1	1	0	1	0	-4.26653	0	0	-2.86416	-2.32541	0	-3.34122	0
GO:0034728	M10011010	4	0	GO Biological Processes	19	nucleosome organization	19_GO:0009987 cellular process	-6.12422	2.29033	5.51879	9427	98	1470	35	2.38095	0.397634	546|3008|3009|3014|3021|3024|3148|3159|4171|4675|4678|4869|6662|8208|8345|8349|8352|8355|8363|8366|8368|8520|8971|10036|10541|11339|23234|23421|26038|54069|55355|55723|81611|266812|387103	ATRX|H1-4|H1-5|H2AX|H3-3B|H1-1|HMGB2|HMGA1|MCM2|NAP1L3|NASP|NPM1|SOX9|CHAF1B|H2BC9|H2BC21|H3C3|H3C8|H4C11|H4C2|H4C13|HAT1|H1-10|CHAF1A|ANP32B|OIP5|DNAJC9|ITGB3BP|CHD5|MIS18A|HJURP|ASF1B|ANP32E|NAP1L5|CENPW	-4.171	0	15	0	0	-13.3627	4.58066	1	0	0	1	1	0	1	0	-5.38564	0	0	-3.67841	-4.02912	0	-2.61877	0
GO:0045171	M01111011	6	0	GO Cellular Components	20	intercellular bridge		-5.37513	8.35449	7.28465	9427	51	177	8	4.51977	1.56145	990|9055|9585|10112|22974|55143|55165|81610	CDC6|PRC1|KIF20B|KIF20A|TPX2|CDCA8|CEP55|FAM83D	-4.16816	0	61	1	1	-5.37513	9.73864	0	1	1	1	1	0	1	1	0	-2.51612	-2.4186	-4.72898	-4.97191	0	-5.37513	-5.20496
R-HSA-174184	M01111011	6	0	Reactome Gene Sets	6	Cdc20:Phospho-APC/C mediated degradation of Cyclin A		-5.36045	8.40196	7.29983	9427	68	132	8	6.06061	2.0768	701|890|983|991|4085|8900|11065|27338	BUB1B|CCNA2|CDK1|CDC20|MAD2L1|CCNA1|UBE2C|UBE2S	-4.15381	0	19	0	0	-12.4227	35.7083	0	1	1	1	1	0	1	1	0	-2.16443	-2.40882	-3.05741	-3.20963	0	-4.42829	-5.36045
GO:0006336	M10100000	2	0	GO Biological Processes	19	DNA replication-independent nucleosome assembly	19_GO:0009987 cellular process	-5.35816	4.22183	5.80891	9427	23	1165	12	1.03004	0.295812	546|3021|8363|8366|8368|8520|11339|23421|54069|55355|55723|387103	ATRX|H3-3B|H4C11|H4C2|H4C13|HAT1|OIP5|ITGB3BP|MIS18A|HJURP|ASF1B|CENPW	-4.15311	0	13	0	0	-14.0702	8.33879	1	0	1	0	0	0	0	0	-5.35816	0	-2.36471	0	0	0	0	0
R-HSA-6804114	M11111011	7	0	Reactome Gene Sets	6	TP53 Regulates Transcription of Genes Involved in G2 Cell Cycle Arrest		-5.35775	18.8842	9.28698	9427	16	156	5	3.20513	1.41022	891|983|995|5111|6790	CCNB1|CDK1|CDC25C|PCNA|AURKA	-4.15311	0	35	0	0	-8.52857	116.383	1	1	1	1	1	0	1	1	-4.48031	-4.02506	-2.98079	-5.35775	-3.06412	0	-5.08911	-4.23159
GO:0099699	M10000000	1	0	GO Cellular Components	20	integral component of synaptic membrane		-5.34994	2.69728	5.31338	9427	69	1165	23	1.97425	0.407576	1007|1268|1630|1949|2555|2561|2823|2890|2912|5789|5800|6326|6529|6546|8828|8829|10369|53616|53826|80059|114798|729956|729993	CDH9|CNR1|DCC|EFNB3|GABRA2|GABRB2|GPM6A|GRIA1|GRM2|PTPRD|PTPRO|SCN2A|SLC6A1|SLC8A1|NRP2|NRP1|CACNG2|ADAM22|FXYD6|LRRTM4|SLITRK1|SHISA7|SHISA9	-4.14696	0	58	0	0	-5.47477	3.23674	1	0	0	0	0	0	0	0	-5.34994	0	0	0	0	0	0	0
GO:0006333	M10011010	4	0	GO Biological Processes	19	chromatin assembly or disassembly	19_GO:0009987 cellular process	-6.06351	2.10424	5.40628	9427	128	1470	42	2.85714	0.434523	546|1786|3008|3009|3014|3021|3024|3070|3146|3148|3159|4171|4675|4678|4869|6662|8091|8208|8345|8349|8352|8355|8363|8366|8368|8479|8520|8971|10036|10541|11339|22933|23234|23421|54069|54737|55355|55723|79723|201161|266812|387103	ATRX|DNMT1|H1-4|H1-5|H2AX|H3-3B|H1-1|HELLS|HMGB1|HMGB2|HMGA1|MCM2|NAP1L3|NASP|NPM1|SOX9|HMGA2|CHAF1B|H2BC9|H2BC21|H3C3|H3C8|H4C11|H4C2|H4C13|HIRIP3|HAT1|H1-10|CHAF1A|ANP32B|OIP5|SIRT2|DNAJC9|ITGB3BP|MIS18A|MPHOSPH8|HJURP|ASF1B|SUV39H2|CENPV|NAP1L5|CENPW	-4.1195	0	15	0	0	-13.3627	4.58066	1	0	0	1	1	0	1	0	-5.04821	0	0	-2.90123	-3.01578	0	-2.55552	0
GO:1903320	M00100010	2	0	GO Biological Processes	19	regulation of protein modification by small protein conjugation or removal	19_GO:0050789 regulation of biological process	-5.30447	3.42385	5.69541	9427	177	280	18	6.42857	1.46572	991|3320|3326|4869|5347|5478|6125|6135|6167|6187|6188|6201|6209|6224|6500|6659|9349|11337	CDC20|HSP90AA1|HSP90AB1|NPM1|PLK1|PPIA|RPL5|RPL11|RPL37|RPS2|RPS3|RPS7|RPS15|RPS20|SKP1|SOX4|RPL23|GABARAP	-4.1038	0	23	0	0	-10.4783	23.5675	0	0	1	0	0	0	1	0	0	0	-5.30447	0	0	0	-2.73949	0
GO:0061844	M00100000	1	0	GO Biological Processes	19	antimicrobial humoral immune response mediated by antimicrobial peptide	19_GO:0044419 biological process involved in interspecies interaction between organisms	-5.30321	16.8339	8.76467	9427	10	280	5	1.78571	0.791433	2597|3151|6156|6170|6223	GAPDH|HMGN2|RPL30|RPL39|RPS19	-4.1032	0	62	1	1	-5.30321	16.8339	0	0	1	0	0	0	0	0	0	0	-5.30321	0	0	0	0	0
GO:0021953	M10000000	1	0	GO Biological Processes	19	central nervous system neuron differentiation	19_GO:0032502 developmental process	-6.03873	2.21755	5.44402	9427	107	1470	37	2.51701	0.408553	567|1630|1996|2290|3280|3320|3326|3975|4133|4137|4781|4808|4858|4915|4983|6091|6092|6259|6422|6423|6585|6659|6695|7080|7101|7314|7832|8828|8829|8925|9201|23017|23077|26038|57282|219409|340719	B2M|DCC|ELAVL4|FOXG1|HES1|HSP90AA1|HSP90AB1|LHX1|MAP2|MAPT|NFIB|NHLH2|NOVA2|NTRK2|OPHN1|ROBO1|ROBO2|RYK|SFRP1|SFRP2|SLIT1|SOX4|SPOCK1|NKX2-1|NR2E1|UBB|BTG2|NRP2|NRP1|HERC1|DCLK1|FAIM2|MYCBP2|CHD5|SLC4A10|GSX1|NANOS1	-4.09655	0	51	1	1	-6.03873	4.04592	1	0	0	0	0	0	0	0	-5.99058	0	0	0	0	0	0	0
GO:0048608	M10000000	1	0	GO Biological Processes	19	reproductive structure development	19_GO:0022414 reproductive process	-5.25832	1.93867	4.93435	9427	192	1165	46	3.9485	0.570565	116|546|581|595|659|675|718|899|1747|2309|2625|3148|3157|3280|3326|3516|3856|3975|4257|4521|4808|4851|5660|5764|5806|5872|6092|6240|6382|6422|6423|6696|7026|7080|9289|10018|10370|10409|10549|10733|51176|79733|81930|83990|131118|259266	ADCYAP1|ATRX|BAX|CCND1|BMPR2|BRCA2|C3|CCNF|DLX3|FOXO3|GATA3|HMGB2|HMGCS1|HES1|HSP90AB1|RBPJ|KRT8|LHX1|MGST1|NUDT1|NHLH2|NOTCH1|PSAP|PTN|PTX3|RAB13|ROBO2|RRM1|SDC1|SFRP1|SFRP2|SPP1|NR2F2|NKX2-1|ADGRG1|BCL2L11|CITED2|BASP1|PRDX4|PLK4|LEF1|E2F8|KIF18A|BRIP1|DNAJC19|ASPM	-4.06289	0	54	0	0	-5.74583	2.41646	1	0	0	0	0	0	0	0	-5.25832	0	0	0	0	0	0	0
R-HSA-380270	M11111111	8	0	Reactome Gene Sets	6	Recruitment of mitotic centrosome proteins and complexes		-5.99403	2.47966	5.52954	9427	75	1470	29	1.97279	0.362706	983|1778|1781|3320|4751|4957|5347|5518|7846|8655|9662|9738|9793|10142|10383|10733|11116|11258|22995|54820|54930|55755|80321|84131|93323|121441|203068|440145|653784	CDK1|DYNC1H1|DYNC1I2|HSP90AA1|NEK2|ODF2|PLK1|PPP2R1A|TUBA1A|DYNLL1|CEP135|CCP110|CKAP5|AKAP9|TUBB4B|PLK4|CEP43|DCTN3|CEP152|NDE1|HAUS4|CDK5RAP2|CEP70|CEP78|HAUS8|NEDD1|TUBB|MZT1|MZT2A	-4.05592	0	29	0	0	-9.46086	9.26259	1	1	1	1	1	1	1	1	-4.67383	-2.04714	-2.78295	-2.83382	-5.13943	-4.57965	-4.98946	-3.21177
R-HSA-380287	M11111111	8	0	Reactome Gene Sets	6	Centrosome maturation		-5.99403	2.47966	5.52954	9427	75	1470	29	1.97279	0.362706	983|1778|1781|3320|4751|4957|5347|5518|7846|8655|9662|9738|9793|10142|10383|10733|11116|11258|22995|54820|54930|55755|80321|84131|93323|121441|203068|440145|653784	CDK1|DYNC1H1|DYNC1I2|HSP90AA1|NEK2|ODF2|PLK1|PPP2R1A|TUBA1A|DYNLL1|CEP135|CCP110|CKAP5|AKAP9|TUBB4B|PLK4|CEP43|DCTN3|CEP152|NDE1|HAUS4|CDK5RAP2|CEP70|CEP78|HAUS8|NEDD1|TUBB|MZT1|MZT2A	-4.05592	0	29	0	0	-9.46086	9.26259	1	1	1	1	1	1	1	1	-4.67383	-2.04714	-2.78295	-2.83382	-5.13943	-4.57965	-4.98946	-3.21177
R-HSA-5334118	M10000000	1	0	Reactome Gene Sets	6	DNA methylation		-5.98969	3.69976	5.92479	9427	26	1470	15	1.02041	0.262121	1786|3014|3021|8335|8338|8345|8349|8352|8355|8363|8366|8368|29128|55766|94239	DNMT1|H2AX|H3-3B|H2AC4|H2AC20|H2BC9|H2BC21|H3C3|H3C8|H4C11|H4C2|H4C13|UHRF1|H2AJ|H2AZ2	-4.05592	0	26	0	0	-9.68259	4.39272	1	0	0	0	0	0	0	0	-5.49156	0	0	0	0	0	0	0
R-HSA-69205	M10010011	4	0	Reactome Gene Sets	6	G1/S-Specific Transcription		-5.98969	3.69976	5.92479	9427	26	1470	15	1.02041	0.262121	983|990|1719|1869|5111|5933|6241|7027|7029|7083|7298|8318|8900|26271|81620	CDK1|CDC6|DHFR|E2F1|PCNA|RBL1|RRM2|TFDP1|TFDP2|TK1|TYMS|CDC45|CCNA1|FBXO5|CDT1	-4.05592	0	52	1	1	-5.98969	3.69976	1	0	0	1	0	0	1	1	-3.18466	0	0	-3.09039	0	0	-5.16862	-2.25859
R-HSA-917977	M10000000	1	0	Reactome Gene Sets	6	Transferrin endocytosis and recycling		-5.24552	4.45052	5.80039	9427	20	1165	11	0.944206	0.283342	523|527|533|534|535|537|9114|9296|9550|51606|155066	ATP6V1A|ATP6V0C|ATP6V0B|ATP6V1G2|ATP6V0A1|ATP6AP1|ATP6V0D1|ATP6V1F|ATP6V1G1|ATP6V1H|ATP6V0E2	-4.05107	0	43	0	0	-7.3095	5.77989	1	0	0	0	0	0	0	0	-5.24552	0	0	0	0	0	0	0
GO:0098900	M10000000	1	0	GO Biological Processes	19	regulation of action potential	19_GO:0050789 regulation of biological process	-5.24552	4.45052	5.80039	9427	20	1165	11	0.944206	0.283342	287|488|781|784|801|808|1268|1525|3728|6863|10142	ANK2|ATP2A2|CACNA2D1|CACNB3|CALM1|CALM3|CNR1|CXADR|JUP|TAC1|AKAP9	-4.05107	0	44	0	0	-7.22655	8.09185	1	0	0	0	0	0	0	0	-5.24552	0	0	0	0	0	0	0
R-HSA-8980692	M10000001	2	0	Reactome Gene Sets	6	RHOA GTPase cycle		-5.2127	6.83777	6.77838	9427	94	132	9	6.81818	2.19388	1894|7112|9824|11113|29127|54443|55789|81624|89839	ECT2|TMPO|ARHGAP11A|CIT|RACGAP1|ANLN|DEPDC1B|DIAPH3|ARHGAP11B	-4.02019	0	25	0	0	-9.84179	71.4167	1	0	0	0	0	0	0	1	-2.00541	0	0	0	0	0	0	-5.2127
R-HSA-176412	M01011011	5	0	Reactome Gene Sets	6	Phosphorylation of the APC/C		-5.18484	17.8542	8.9913	9427	20	132	5	3.78788	1.6616	891|983|5347|11065|27338	CCNB1|CDK1|PLK1|UBE2C|UBE2S	-3.99843	0	35	0	0	-8.52857	116.383	0	1	0	1	1	0	1	1	0	-3.72339	0	-3.54619	-2.6775	0	-3.33724	-5.18484
GO:0034702	M10000000	1	0	GO Cellular Components	20	ion channel complex		-5.17999	2.42755	5.10968	9427	90	1165	27	2.3176	0.440823	777|781|782|784|801|805|808|1137|1192|1804|2555|2561|2890|2891|2893|6326|6328|6335|9472|10060|10142|10369|55013|55800|93145|729956|729993	CACNA1E|CACNA2D1|CACNB1|CACNB3|CALM1|CALM2|CALM3|CHRNA4|CLIC1|DPP6|GABRA2|GABRB2|GRIA1|GRIA2|GRIA4|SCN2A|SCN3A|SCN9A|AKAP6|ABCC9|AKAP9|CACNG2|MCUB|SCN3B|OLFM2|SHISA7|SHISA9	-3.99422	0	63	1	1	-5.17999	2.6213	1	0	0	0	0	0	0	0	-5.17999	0	0	0	0	0	0	0
R-HSA-2995383	M11011011	6	0	Reactome Gene Sets	6	Initiation of Nuclear Envelope (NE) Reformation		-5.17672	11.8133	7.82447	9427	18	266	6	2.25564	0.910416	891|983|3930|4001|7112|9133	CCNB1|CDK1|LBR|LMNB1|TMPO|CCNB2	-3.99159	0	35	0	0	-8.52857	116.383	1	1	0	1	1	0	1	1	-2.39851	-3.86508	0	-2.5197	-5.17672	0	-3.52407	-4.01539
R-HSA-1538133	M00011011	4	0	Reactome Gene Sets	6	G0 and Early G1		-5.16862	12.2907	7.97447	9427	26	177	6	3.38983	1.36023	890|983|990|5111|7153|9134	CCNA2|CDK1|CDC6|PCNA|TOP2A|CCNE2	-3.98476	0	57	0	0	-5.57119	71.4167	0	0	0	1	1	0	1	1	0	0	0	-4.23805	-2.24577	0	-5.16862	-3.36418
GO:0010972	M01011010	4	0	GO Biological Processes	19	negative regulation of G2/M transition of mitotic cell cycle	19_GO:0048519 negative regulation of biological process	-5.16703	9.61378	7.42869	9427	44	156	7	4.48718	1.65751	983|1111|5347|5885|9212|60672|63967	CDK1|CHEK1|PLK1|RAD21|AURKB|MIIP|CLSPN	-3.98349	0	64	1	1	-5.16703	9.61378	0	1	0	1	1	0	1	0	0	-2.70043	0	-5.16703	-4.57604	0	-4.80755	0
R-HSA-1222556	M10000000	1	0	Reactome Gene Sets	6	ROS and RNS production in phagocytes		-5.16463	4.75991	5.82628	9427	17	1165	10	0.858369	0.270273	523|527|533|534|535|9114|9296|9550|51606|155066	ATP6V1A|ATP6V0C|ATP6V0B|ATP6V1G2|ATP6V0A1|ATP6V0D1|ATP6V1F|ATP6V1G1|ATP6V1H|ATP6V0E2	-3.98171	0	43	0	0	-7.3095	5.77989	1	0	0	0	0	0	0	0	-5.16463	0	0	0	0	0	0	0
R-HSA-445095	M10000000	1	0	Reactome Gene Sets	6	Interaction between L1 and Ankyrins		-5.16463	4.75991	5.82628	9427	17	1165	10	0.858369	0.270273	60|71|287|288|3897|6326|6328|6335|6709|55800	ACTB|ACTG1|ANK2|ANK3|L1CAM|SCN2A|SCN3A|SCN9A|SPTAN1|SCN3B	-3.98171	0	65	1	1	-5.16463	6.47348	1	0	0	0	0	0	0	0	-5.16463	0	0	0	0	0	0	0
GO:1990138	M10001000	2	0	GO Biological Processes	19	neuron projection extension	19_GO:0040007 growth	-5.15769	2.23223	5.01427	9427	116	1165	32	2.74678	0.478852	659|780|1627|1785|1808|1982|2664|3320|3326|3897|4131|4133|4137|6259|6456|6585|6790|6857|6860|8828|8829|8851|9043|9201|10439|22902|23499|26053|53335|57142|57556|80031	BMPR2|DDR1|DBN1|DNM2|DPYSL2|EIF4G2|GDI1|HSP90AA1|HSP90AB1|L1CAM|MAP1B|MAP2|MAPT|RYK|SH3GL2|SLIT1|AURKA|SYT1|SYT4|NRP2|NRP1|CDK5R1|SPAG9|DCLK1|OLFM1|RUFY3|MACF1|AUTS2|BCL11A|RTN4|SEMA6A|SEMA6D	-3.97572	0	32	0	0	-9.29311	2.50112	1	0	0	0	1	0	0	0	-5.15769	0	0	0	-3.37734	0	0	0
GO:0000781	M10011010	4	0	GO Cellular Components	20	chromosome, telomeric region		-5.1496	5.27559	6.26728	9427	126	156	11	7.05128	2.04971	983|1111|3014|4171|4172|4174|4175|4176|5111|6118|7013	CDK1|CHEK1|H2AX|MCM2|MCM3|MCM5|MCM6|MCM7|PCNA|RPA2|TERF1	-3.96795	0	12	0	0	-14.2441	43.1639	1	0	0	1	1	0	1	0	-2.88789	0	0	-5.1496	-3.07263	0	-3.9058	0
GO:0000212	M11111011	7	0	GO Biological Processes	19	meiotic spindle organization	19_GO:0022414 reproductive process	-5.14107	28.5667	10.3933	9427	10	132	4	3.0303	1.49202	6790|9133|26271|259266	AURKA|CCNB2|FBXO5|ASPM	-3.96036	0	5	0	0	-23.0219	71.4167	1	1	1	1	1	0	1	1	-3.32382	-4.68349	-3.85735	-3.30998	-2.63811	0	-3.14956	-5.14107
R-HSA-69166	M10000010	2	0	Reactome Gene Sets	6	Removal of the Flap Intermediate		-5.13632	5.2019	5.90786	9427	14	1165	9	0.772532	0.256514	1763|2237|5111|5424|6117|6118|6119|10714|23649	DNA2|FEN1|PCNA|POLD1|RPA1|RPA2|RPA3|POLD3|POLA2	-3.95687	0	7	0	0	-18.3882	15.2171	1	0	0	0	0	0	1	0	-5.13632	0	0	0	0	0	-2.69168	0
R-HSA-68867	M00011010	3	0	Reactome Gene Sets	6	Assembly of the pre-replicative complex		-5.12794	7.79735	6.96538	9427	62	156	8	5.12821	1.76599	1869|4171|4172|4174|4175|4176|7314|81620	E2F1|MCM2|MCM3|MCM5|MCM6|MCM7|UBB|CDT1	-3.94912	0	12	0	0	-14.2441	43.1639	0	0	0	1	1	0	1	0	0	0	0	-5.12794	-3.48605	0	-4.7264	0
R-HSA-1912408	M10000000	1	0	Reactome Gene Sets	6	Pre-NOTCH Transcription and Translation		-5.1225	3.03444	5.30606	9427	48	1165	18	1.54506	0.361351	595|3014|3021|3516|4851|7027|7029|8335|8338|8345|8349|8352|8355|8363|8366|8368|55766|94239	CCND1|H2AX|H3-3B|RBPJ|NOTCH1|TFDP1|TFDP2|H2AC4|H2AC20|H2BC9|H2BC21|H3C3|H3C8|H4C11|H4C2|H4C13|H2AJ|H2AZ2	-3.944	0	26	0	0	-9.68259	4.39272	1	0	0	0	0	0	0	0	-5.1225	0	0	0	0	0	0	0
GO:0034703	M10000000	1	0	GO Cellular Components	20	cation channel complex		-5.11336	2.6213	5.14911	9427	71	1165	23	1.97425	0.407576	777|781|782|784|801|805|808|1804|2890|2891|2893|6326|6328|6335|9472|10060|10142|10369|55013|55800|93145|729956|729993	CACNA1E|CACNA2D1|CACNB1|CACNB3|CALM1|CALM2|CALM3|DPP6|GRIA1|GRIA2|GRIA4|SCN2A|SCN3A|SCN9A|AKAP6|ABCC9|AKAP9|CACNG2|MCUB|SCN3B|OLFM2|SHISA7|SHISA9	-3.93579	0	63	0	0	-5.17999	2.6213	1	0	0	0	0	0	0	0	-5.11336	0	0	0	0	0	0	0
GO:0034724	M10100000	2	0	GO Biological Processes	19	DNA replication-independent nucleosome organization	19_GO:0009987 cellular process	-5.10879	4.04592	5.61016	9427	24	1165	12	1.03004	0.295812	546|3021|8363|8366|8368|8520|11339|23421|54069|55355|55723|387103	ATRX|H3-3B|H4C11|H4C2|H4C13|HAT1|OIP5|ITGB3BP|MIS18A|HJURP|ASF1B|CENPW	-3.93185	0	13	0	0	-14.0702	8.33879	1	0	1	0	0	0	0	0	-5.10879	0	-2.29564	0	0	0	0	0
GO:0045143	M10011011	5	0	GO Biological Processes	19	homologous chromosome segregation	19_GO:0022414 reproductive process	-5.09833	12.0859	7.88859	9427	30	156	6	3.84615	1.53969	1060|5347|5885|7013|151246|151648	CENPC|PLK1|RAD21|TERF1|SGO2|SGO1	-3.92357	0	49	0	0	-6.26824	71.4167	1	0	0	1	1	0	1	1	-2.63323	0	0	-5.09833	-2.86127	0	-4.78425	-4.27028
R-HSA-9616222	M10000000	1	0	Reactome Gene Sets	6	Transcriptional regulation of granulopoiesis		-5.83829	3.20646	5.70085	9427	36	1470	18	1.22449	0.286843	1019|1869|3014|3021|7027|7029|8335|8338|8345|8349|8352|8355|8363|8366|8368|51176|55766|94239	CDK4|E2F1|H2AX|H3-3B|TFDP1|TFDP2|H2AC4|H2AC20|H2BC9|H2BC21|H3C3|H3C8|H4C11|H4C2|H4C13|LEF1|H2AJ|H2AZ2	-3.91255	0	26	0	0	-9.68259	4.39272	1	0	0	0	0	0	0	0	-5.76044	0	0	0	0	0	0	0
R-HSA-174414	M10010010	3	0	Reactome Gene Sets	6	Processive synthesis on the C-strand of the telomere		-5.83346	4.27528	5.97807	9427	18	1470	12	0.816327	0.234689	641|1763|2237|3978|5111|5424|6117|6118|6119|7013|10714|54386	BLM|DNA2|FEN1|LIG1|PCNA|POLD1|RPA1|RPA2|RPA3|TERF1|POLD3|TERF2IP	-3.91255	0	7	0	0	-18.3882	15.2171	1	0	0	1	0	0	1	0	-4.8634	0	0	-2.5197	0	0	-3.52407	0
R-HSA-190828	M00001001	2	0	Reactome Gene Sets	6	Gap junction trafficking		-5.83346	4.27528	5.97807	9427	18	1470	12	0.816327	0.234689	60|71|1173|1213|1785|7846|10052|10376|10381|10383|84617|84790	ACTB|ACTG1|AP2M1|CLTC|DNM2|TUBA1A|GJC1|TUBA1B|TUBB3|TUBB4B|TUBB6|TUBA1C	-3.91255	0	39	0	0	-7.79754	22.1499	0	0	0	0	1	0	0	1	0	0	0	0	-3.96192	0	0	-2.72644
R-HSA-141405	M00011011	4	0	Reactome Gene Sets	6	Inhibition of the proteolytic activity of APC/C required for the onset of anaphase by mitotic spindle checkpoint components		-5.07163	17.004	8.74905	9427	21	132	5	3.78788	1.6616	701|991|4085|11065|27338	BUB1B|CDC20|MAD2L1|UBE2C|UBE2S	-3.89996	0	19	0	0	-12.4227	35.7083	0	0	0	1	1	0	1	1	0	0	0	-2.32331	-3.61642	0	-4.45398	-5.07163
R-HSA-141430	M00011011	4	0	Reactome Gene Sets	6	Inactivation of APC/C via direct inhibition of the APC/C complex		-5.07163	17.004	8.74905	9427	21	132	5	3.78788	1.6616	701|991|4085|11065|27338	BUB1B|CDC20|MAD2L1|UBE2C|UBE2S	-3.89996	0	19	0	0	-12.4227	35.7083	0	0	0	1	1	0	1	1	0	0	0	-2.32331	-3.61642	0	-4.45398	-5.07163
GO:0098936	M10000000	1	0	GO Cellular Components	20	intrinsic component of postsynaptic membrane		-5.04067	2.90085	5.21084	9427	53	1165	19	1.6309	0.371091	1007|1630|1949|2555|2561|2890|2912|5800|6529|6546|8828|8829|10369|53616|53826|80059|114798|729956|729993	CDH9|DCC|EFNB3|GABRA2|GABRB2|GRIA1|GRM2|PTPRO|SLC6A1|SLC8A1|NRP2|NRP1|CACNG2|ADAM22|FXYD6|LRRTM4|SLITRK1|SHISA7|SHISA9	-3.87237	0	58	0	0	-5.47477	3.23674	1	0	0	0	0	0	0	0	-5.04067	0	0	0	0	0	0	0
GO:1902750	M01011010	4	0	GO Biological Processes	19	negative regulation of cell cycle G2/M phase transition	19_GO:0048519 negative regulation of biological process	-5.03395	9.19579	7.22783	9427	46	156	7	4.48718	1.65751	983|1111|5347|5885|9212|60672|63967	CDK1|CHEK1|PLK1|RAD21|AURKB|MIIP|CLSPN	-3.86627	0	64	0	0	-5.16703	9.61378	0	1	0	1	1	0	1	0	0	-2.64468	0	-5.03395	-4.42928	0	-4.67616	0
hsa03440	M10000000	1	0	KEGG Pathway	24	Homologous recombination		-5.01364	3.3716	5.3533	9427	36	1165	15	1.28755	0.330298	641|672|675|4361|5424|5888|5890|6117|6118|6119|8438|10714|25788|83990|146956	BLM|BRCA1|BRCA2|MRE11|POLD1|RAD51|RAD51B|RPA1|RPA2|RPA3|RAD54L|POLD3|RAD54B|BRIP1|EME1	-3.84748	0	33	0	0	-9.26178	3.88409	1	0	0	0	0	0	0	0	-5.01364	0	0	0	0	0	0	0
ko03440	M10000000	1	0	KEGG Pathway	24	Homologous recombination		-5.01364	3.3716	5.3533	9427	36	1165	15	1.28755	0.330298	641|672|675|4361|5424|5888|5890|6117|6118|6119|8438|10714|25788|83990|146956	BLM|BRCA1|BRCA2|MRE11|POLD1|RAD51|RAD51B|RPA1|RPA2|RPA3|RAD54L|POLD3|RAD54B|BRIP1|EME1	-3.84748	0	33	0	0	-9.26178	3.88409	1	0	0	0	0	0	0	0	-5.01364	0	0	0	0	0	0	0
R-HSA-5685938	M10000000	1	0	Reactome Gene Sets	6	HDR through Single Strand Annealing (SSA)		-5.01192	3.54018	5.40475	9427	32	1165	14	1.20172	0.319237	641|672|1763|4361|5888|5983|5984|5985|6117|6118|6119|9156|83695|83990	BLM|BRCA1|DNA2|MRE11|RAD51|RFC3|RFC4|RFC5|RPA1|RPA2|RPA3|EXO1|RHNO1|BRIP1	-3.84607	0	33	0	0	-9.26178	3.88409	1	0	0	0	0	0	0	0	-5.01192	0	0	0	0	0	0	0
GO:0035404	M01111001	5	0	GO Biological Processes	19	histone-serine phosphorylation	19_GO:0008152 metabolic process	-5.01095	65.4653	13.8449	9427	8	54	3	5.55556	3.11713	891|6790|9212	CCNB1|AURKA|AURKB	-3.8454	0	40	0	0	-7.68503	65.4653	0	1	1	1	1	0	0	1	0	-5.01095	-2.88625	-3.63038	-2.95087	0	0	-3.84539
R-HSA-1912422	M10000000	1	0	Reactome Gene Sets	6	Pre-NOTCH Expression and Processing		-4.9805	2.79029	5.13541	9427	58	1165	20	1.71674	0.380565	488|595|3014|3021|3516|4851|5870|7027|7029|8335|8338|8345|8349|8352|8355|8363|8366|8368|55766|94239	ATP2A2|CCND1|H2AX|H3-3B|RBPJ|NOTCH1|RAB6A|TFDP1|TFDP2|H2AC4|H2AC20|H2BC9|H2BC21|H3C3|H3C8|H4C11|H4C2|H4C13|H2AJ|H2AZ2	-3.81888	0	26	0	0	-9.68259	4.39272	1	0	0	0	0	0	0	0	-4.9805	0	0	0	0	0	0	0
R-HSA-5625740	M10000000	1	0	Reactome Gene Sets	6	RHO GTPases activate PKNs		-4.97639	2.97251	5.19813	9427	49	1165	18	1.54506	0.361351	995|3014|3021|4629|4637|8335|8338|8345|8349|8352|8355|8363|8366|8368|10627|55766|94239|103910	CDC25C|H2AX|H3-3B|MYH11|MYL6|H2AC4|H2AC20|H2BC9|H2BC21|H3C3|H3C8|H4C11|H4C2|H4C13|MYL12A|H2AJ|H2AZ2|MYL12B	-3.81508	0	26	0	0	-9.68259	4.39272	1	0	0	0	0	0	0	0	-4.97639	0	0	0	0	0	0	0
R-HSA-5651801	M10000010	2	0	Reactome Gene Sets	6	PCNA-Dependent Long Patch Base Excision Repair		-4.97463	4.23859	5.57888	9427	21	1165	11	0.944206	0.283342	2237|5111|5424|5427|5983|5984|5985|6117|6118|6119|10714	FEN1|PCNA|POLD1|POLE2|RFC3|RFC4|RFC5|RPA1|RPA2|RPA3|POLD3	-3.81362	0	7	0	0	-18.3882	15.2171	1	0	0	0	0	0	1	0	-4.97463	0	0	0	0	0	-3.25184	0
GO:0008315	M10101011	5	0	GO Biological Processes	19	G2/MI transition of meiotic cell cycle	19_GO:0022414 reproductive process	-4.97362	53.5625	12.5296	9427	4	132	3	2.27273	1.29716	994|995|9133	CDC25B|CDC25C|CCNB2	-3.8129	0	46	0	0	-6.53438	53.5625	1	0	1	0	1	0	1	1	-2.16521	0	-3.9938	0	-4.06038	0	-4.59045	-4.97362
R-HSA-68949	M00111010	4	0	Reactome Gene Sets	6	Orc1 removal from chromatin		-4.97216	7.43748	6.75539	9427	65	156	8	5.12821	1.76599	890|4171|4172|4174|4175|4176|7314|81620	CCNA2|MCM2|MCM3|MCM5|MCM6|MCM7|UBB|CDT1	-3.8118	0	12	0	0	-14.2441	43.1639	0	0	1	1	1	0	1	0	0	0	-2.51991	-4.97216	-4.10023	0	-4.5732	0
GO:0031397	M00100000	1	0	GO Biological Processes	19	negative regulation of protein ubiquitination	19_GO:0048519 negative regulation of biological process	-4.96845	5.51932	6.19533	9427	61	280	10	3.57143	1.10903	5478|6125|6135|6167|6188|6201|6209|6224|6659|9349	PPIA|RPL5|RPL11|RPL37|RPS3|RPS7|RPS15|RPS20|SOX4|RPL23	-3.80878	0	23	0	0	-10.4783	23.5675	0	0	1	0	0	0	0	0	0	0	-4.96845	0	0	0	0	0
GO:1990752	M00111011	5	0	GO Cellular Components	20	microtubule end		-4.96829	11.4128	7.63285	9427	28	177	6	3.38983	1.36023	9793|10615|11004|90417|146909|259266	CKAP5|SPAG5|KIF2C|KNSTRN|KIF18B|ASPM	-3.80878	0	66	1	1	-4.96829	14.0158	0	0	1	1	1	0	1	1	0	0	-3.85001	-2.96497	-3.97257	0	-4.96829	-3.237
R-HSA-3108232	M01011010	4	0	Reactome Gene Sets	6	SUMO E3 ligases SUMOylate target proteins		-4.95461	4.59798	5.91131	9427	139	177	12	6.77966	1.88961	332|3619|4869|5111|5885|5905|6117|6790|7153|9994|55143|79023	BIRC5|INCENP|NPM1|PCNA|RAD21|RANGAP1|RPA1|AURKA|TOP2A|CASP8AP2|CDCA8|NUP37	-3.79719	0	31	0	0	-9.30182	71.4167	0	1	0	1	1	0	1	0	0	-2.09177	0	-4.74188	-2.72451	0	-4.95461	0
GO:0010369	M00111001	4	0	GO Cellular Components	20	chromocenter		-4.94951	25.9697	9.87421	9427	11	132	4	3.0303	1.49202	3619|9212|11339|55143	INCENP|AURKB|OIP5|CDCA8	-3.79298	0	31	0	0	-9.30182	71.4167	0	0	1	1	1	0	0	1	0	0	-2.44575	-3.17697	-3.75722	0	0	-4.94951
GO:0090329	M10000010	2	0	GO Biological Processes	19	regulation of DNA-dependent DNA replication	19_GO:0050789 regulation of biological process	-5.69776	3.04614	5.57378	9427	40	1470	19	1.29252	0.294601	546|641|675|5111|5983|5984|5985|8914|10926|26271|51053|54962|63922|64863|79075|79733|80174|81620|90381	ATRX|BLM|BRCA2|PCNA|RFC3|RFC4|RFC5|TIMELESS|DBF4|FBXO5|GMNN|TIPIN|CHTF18|METTL4|DSCC1|E2F8|DBF4B|CDT1|TICRR	-3.79215	0	11	0	0	-14.6147	4.27528	1	0	0	0	0	0	1	0	-5.03593	0	0	0	0	0	-3.0696	0
GO:0031099	M01111010	5	0	GO Biological Processes	19	regeneration	19_GO:0032502 developmental process	-4.9278	5.5479	6.1953	9427	96	177	10	5.64972	1.73539	595|890|891|983|1719|4192|4851|5111|6790|7298	CCND1|CCNA2|CCNB1|CDK1|DHFR|MDK|NOTCH1|PCNA|AURKA|TYMS	-3.77187	0	60	0	0	-5.41443	11.2126	0	1	1	1	1	0	1	0	0	-4.7801	-3.91271	-2.2937	-2.24948	0	-4.9278	0
GO:0051052	M00011000	2	0	GO Biological Processes	19	regulation of DNA metabolic process	19_GO:0050789 regulation of biological process	-4.92451	3.71493	5.57344	9427	244	156	15	9.61538	2.36031	1111|3014|3326|4751|4869|5111|6118|7013|8914|8971|9212|26354|55010|64710|81620	CHEK1|H2AX|HSP90AB1|NEK2|NPM1|PCNA|RPA2|TERF1|TIMELESS|H1-10|AURKB|GNL3|PARPBP|NUCKS1|CDT1	-3.76887	0	67	1	1	-4.92451	6.361	0	0	0	1	1	0	0	0	0	0	0	-4.92451	-2.4178	0	0	0
GO:0099536	M10000000	1	0	GO Biological Processes	19	synaptic signaling	19_GO:0023052 signaling	-4.92267	1.63655	4.59744	9427	356	1165	72	6.18026	0.705484	116|488|777|782|784|801|808|991|1137|1268|1627|1630|1949|1996|2555|2561|2571|2572|2890|2891|2912|3358|3838|4061|4062|4131|4137|4204|4915|4983|5334|5621|5764|5789|5864|6529|6616|6623|6812|6857|6860|6861|6863|7101|8499|8618|8775|8851|9378|9381|9495|9900|10052|10142|10369|10769|10874|11337|22839|23095|23504|27065|55638|56853|57084|57282|63908|84502|84687|84896|729956|729993	ADCYAP1|ATP2A2|CACNA1E|CACNB1|CACNB3|CALM1|CALM3|CDC20|CHRNA4|CNR1|DBN1|DCC|EFNB3|ELAVL4|GABRA2|GABRB2|GAD1|GAD2|GRIA1|GRIA2|GRM2|HTR2C|KPNA2|LY6E|LY6H|MAP1B|MAPT|MECP2|NTRK2|OPHN1|PLCL1|PRNP|PTN|PTPRD|RAB3A|SLC6A1|SNAP25|SNCG|STXBP1|SYT1|SYT4|SYT5|TAC1|NR2E1|PPFIA2|CADPS|NAPA|CDK5R1|NRXN1|OTOF|AKAP5|SV2A|GJC1|AKAP9|CACNG2|PLK2|NMU|GABARAP|DLGAP4|KIF1B|RIMBP2|NSG1|SYBU|CELF4|SLC17A6|SLC4A10|NAPB|…	-3.76738	0	68	1	1	-4.92267	2.5955	1	0	0	0	0	0	0	0	-4.92267	0	0	0	0	0	0	0
R-HSA-5693537	M10000000	1	0	Reactome Gene Sets	6	Resolution of D-Loop Structures		-4.8764	3.88409	5.42191	9427	25	1165	12	1.03004	0.295812	641|672|675|1763|4361|5888|5890|9156|10635|83990|146956|348654	BLM|BRCA1|BRCA2|DNA2|MRE11|RAD51|RAD51B|EXO1|RAD51AP1|BRIP1|EME1|GEN1	-3.72343	0	33	0	0	-9.26178	3.88409	1	0	0	0	0	0	0	0	-4.8764	0	0	0	0	0	0	0
R-HSA-5693568	M10000000	1	0	Reactome Gene Sets	6	Resolution of D-loop Structures through Holliday Junction Intermediates		-4.8764	3.88409	5.42191	9427	25	1165	12	1.03004	0.295812	641|672|675|1763|4361|5888|5890|9156|10635|83990|146956|348654	BLM|BRCA1|BRCA2|DNA2|MRE11|RAD51|RAD51B|EXO1|RAD51AP1|BRIP1|EME1|GEN1	-3.72343	0	33	0	0	-9.26178	3.88409	1	0	0	0	0	0	0	0	-4.8764	0	0	0	0	0	0	0
GO:0010971	M10111011	6	0	GO Biological Processes	19	positive regulation of G2/M transition of mitotic cell cycle	19_GO:0048518 positive regulation of biological process	-4.86297	15.5254	8.31114	9427	23	132	5	3.78788	1.6616	891|983|994|995|26271	CCNB1|CDK1|CDC25B|CDC25C|FBXO5	-3.71089	0	35	0	0	-8.52857	116.383	1	0	1	1	1	0	1	1	-4.49357	0	-4.36763	-2.20943	-3.41807	0	-4.24878	-4.86297
GO:0048588	M10001000	2	0	GO Biological Processes	19	developmental cell growth	19_GO:0040007 growth	-4.85625	2.03672	4.75698	9427	147	1165	37	3.17597	0.513767	659|780|1382|1627|1630|1785|1808|1982|2664|3275|3320|3326|3897|4131|4133|4137|6259|6456|6585|6696|6790|6857|6860|8828|8829|8851|9043|9201|9472|10439|22902|23499|26053|53335|57142|57556|80031	BMPR2|DDR1|CRABP2|DBN1|DCC|DNM2|DPYSL2|EIF4G2|GDI1|PRMT2|HSP90AA1|HSP90AB1|L1CAM|MAP1B|MAP2|MAPT|RYK|SH3GL2|SLIT1|SPP1|AURKA|SYT1|SYT4|NRP2|NRP1|CDK5R1|SPAG9|DCLK1|AKAP6|OLFM1|RUFY3|MACF1|AUTS2|BCL11A|RTN4|SEMA6A|SEMA6D	-3.70446	0	32	0	0	-9.29311	2.50112	1	0	0	0	1	0	0	0	-4.85625	0	0	0	-3.04339	0	0	0
GO:0097060	M10000000	1	0	GO Cellular Components	20	synaptic membrane		-4.84398	1.90396	4.68835	9427	187	1165	44	3.77682	0.558522	287|288|1007|1137|1268|1627|1630|1785|1949|2555|2561|2572|2823|2890|2891|2893|2912|3838|5789|5800|6326|6529|6546|6616|6812|6857|8828|8829|9026|9378|9381|10142|10159|10369|23017|27065|53616|53826|80059|84687|84896|114798|729956|729993	ANK2|ANK3|CDH9|CHRNA4|CNR1|DBN1|DCC|DNM2|EFNB3|GABRA2|GABRB2|GAD2|GPM6A|GRIA1|GRIA2|GRIA4|GRM2|KPNA2|PTPRD|PTPRO|SCN2A|SLC6A1|SLC8A1|SNAP25|STXBP1|SYT1|NRP2|NRP1|HIP1R|NRXN1|OTOF|AKAP9|ATP6AP2|CACNG2|FAIM2|NSG1|ADAM22|FXYD6|LRRTM4|PPP1R9B|ATAD1|SLITRK1|SHISA7|SHISA9	-3.69278	0	58	0	0	-5.47477	3.23674	1	0	0	0	0	0	0	0	-4.84398	0	0	0	0	0	0	0
GO:0061337	M10000000	1	0	GO Biological Processes	19	cardiac conduction	19_GO:0023052 signaling	-4.84012	3.28048	5.21889	9427	37	1165	15	1.28755	0.330298	287|478|481|488|781|801|805|808|1525|3728|6546|10052|10060|10142|55800	ANK2|ATP1A3|ATP1B1|ATP2A2|CACNA2D1|CALM1|CALM2|CALM3|CXADR|JUP|SLC8A1|GJC1|ABCC9|AKAP9|SCN3B	-3.6898	0	44	0	0	-7.22655	8.09185	1	0	0	0	0	0	0	0	-4.84012	0	0	0	0	0	0	0
GO:0031055	M10101000	3	0	GO Biological Processes	19	chromatin remodeling at centromere	19_GO:0009987 cellular process	-5.57368	5.70038	6.06349	9427	9	1470	8	0.544218	0.191886	3070|4678|11339|23421|54069|55355|201161|387103	HELLS|NASP|OIP5|ITGB3BP|MIS18A|HJURP|CENPV|CENPW	-3.6747	0	13	0	0	-14.0702	8.33879	1	0	1	0	1	0	0	0	-4.90566	0	-2.71977	0	-4.15592	0	0	0
GO:0033599	M10000000	1	0	GO Biological Processes	19	regulation of mammary gland epithelial cell proliferation	19_GO:0032502 developmental process	-4.77934	5.39456	5.71979	9427	12	1165	8	0.686695	0.241948	581|595|675|2625|6091|57142|90780|128239	BAX|CCND1|BRCA2|GATA3|ROBO1|RTN4|PYGO2|IQGAP3	-3.63456	0	69	1	1	-4.77934	6.06888	1	0	0	0	0	0	0	0	-4.77934	0	0	0	0	0	0	0
GO:0048675	M10001000	2	0	GO Biological Processes	19	axon extension	19_GO:0040007 growth	-4.77521	2.40829	4.86824	9427	84	1165	25	2.14592	0.424555	659|1627|1785|1808|1982|2664|3320|3326|3897|4131|4133|4137|6259|6585|8828|8829|8851|9201|10439|22902|23499|26053|57142|57556|80031	BMPR2|DBN1|DNM2|DPYSL2|EIF4G2|GDI1|HSP90AA1|HSP90AB1|L1CAM|MAP1B|MAP2|MAPT|RYK|SLIT1|NRP2|NRP1|CDK5R1|DCLK1|OLFM1|RUFY3|MACF1|AUTS2|RTN4|SEMA6A|SEMA6D	-3.63101	0	32	0	0	-9.29311	2.50112	1	0	0	0	1	0	0	0	-4.77521	0	0	0	-3.24146	0	0	0
R-HSA-2990846	M01011010	4	0	Reactome Gene Sets	6	SUMOylation		-4.76776	4.40771	5.72013	9427	145	177	12	6.77966	1.88961	332|3619|4869|5111|5885|5905|6117|6790|7153|9994|55143|79023	BIRC5|INCENP|NPM1|PCNA|RAD21|RANGAP1|RPA1|AURKA|TOP2A|CASP8AP2|CDCA8|NUP37	-3.62471	0	31	0	0	-9.30182	71.4167	0	1	0	1	1	0	1	0	0	-2.02849	0	-4.56947	-3.09601	0	-4.76776	0
R-HSA-174048	M01111011	6	0	Reactome Gene Sets	6	APC/C:Cdc20 mediated degradation of Cyclin B		-4.7664	14.8785	8.11223	9427	24	132	5	3.78788	1.6616	891|983|991|11065|27338	CCNB1|CDK1|CDC20|UBE2C|UBE2S	-3.62393	0	35	0	0	-8.52857	116.383	0	1	1	1	1	0	1	1	0	-3.48112	-2.29564	-4.41611	-3.32664	0	-4.15394	-4.7664
GO:0090231	M00011011	4	0	GO Biological Processes	19	regulation of spindle checkpoint	19_GO:0048519 negative regulation of biological process	-4.73481	13.6307	7.76507	9427	13	266	5	1.8797	0.832689	891|4085|10403|55755|81620	CCNB1|MAD2L1|NDC80|CDK5RAP2|CDT1	-3.59668	0	8	0	0	-18.1105	28.2004	0	0	0	1	1	0	1	1	0	0	0	-2.94867	-4.73481	0	-2.79042	-3.15952
GO:0090266	M00011011	4	0	GO Biological Processes	19	regulation of mitotic cell cycle spindle assembly checkpoint	19_GO:0048519 negative regulation of biological process	-4.73481	13.6307	7.76507	9427	13	266	5	1.8797	0.832689	891|4085|10403|55755|81620	CCNB1|MAD2L1|NDC80|CDK5RAP2|CDT1	-3.59668	0	8	0	0	-18.1105	28.2004	0	0	0	1	1	0	1	1	0	0	0	-2.94867	-4.73481	0	-2.79042	-3.15952
GO:1903504	M00011011	4	0	GO Biological Processes	19	regulation of mitotic spindle checkpoint	19_GO:0048519 negative regulation of biological process	-4.73481	13.6307	7.76507	9427	13	266	5	1.8797	0.832689	891|4085|10403|55755|81620	CCNB1|MAD2L1|NDC80|CDK5RAP2|CDT1	-3.59668	0	8	0	0	-18.1105	28.2004	0	0	0	1	1	0	1	1	0	0	0	-2.94867	-4.73481	0	-2.79042	-3.15952
R-HSA-68884	M01111011	6	0	Reactome Gene Sets	6	Mitotic Telophase/Cytokinesis		-4.73481	13.6307	7.76507	9427	13	266	5	1.8797	0.832689	5347|5885|9493|10112|10735	PLK1|RAD21|KIF23|KIF20A|STAG2	-3.59668	0	70	1	1	-4.73481	13.6307	0	1	1	1	1	0	1	1	0	-4.31159	-2.22599	-4.33792	-4.73481	0	-4.12355	-3.15952
GO:0046785	M00001010	2	0	GO Biological Processes	19	microtubule polymerization	19_GO:0009987 cellular process	-4.73164	5.21174	5.93929	9427	68	266	10	3.7594	1.16627	4131|4133|4137|5058|9793|11075|22974|54820|55755|84722	MAP1B|MAP2|MAPT|PAK1|CKAP5|STMN2|TPX2|NDE1|CDK5RAP2|PSRC1	-3.59461	0	22	0	0	-11.2206	8.00255	0	0	0	0	1	0	1	0	0	0	0	0	-4.73164	0	-2.05265	0
GO:0031112	M00001000	1	0	GO Biological Processes	19	positive regulation of microtubule polymerization or depolymerization	19_GO:0048518 positive regulation of biological process	-4.71306	8.00255	6.65424	9427	31	266	7	2.63158	0.981469	4131|4137|5058|9793|11075|55755|84722	MAP1B|MAPT|PAK1|CKAP5|STMN2|CDK5RAP2|PSRC1	-3.57859	0	22	0	0	-11.2206	8.00255	0	0	0	0	1	0	0	0	0	0	0	0	-4.71306	0	0	0
GO:0005657	M10010010	3	0	GO Cellular Components	20	replication fork		-5.44763	2.71316	5.32429	9427	52	1470	22	1.4966	0.316679	641|1111|1786|3014|4172|4361|5111|5424|5890|5983|5984|5985|6117|6118|6119|8914|10714|23649|29128|54962|55388|80119	BLM|CHEK1|DNMT1|H2AX|MCM3|MRE11|PCNA|POLD1|RAD51B|RFC3|RFC4|RFC5|RPA1|RPA2|RPA3|TIMELESS|POLD3|POLA2|UHRF1|TIPIN|MCM10|PIF1	-3.56162	0	7	0	0	-18.3882	15.2171	1	0	0	1	0	0	1	0	-3.98852	0	0	-4.6722	0	0	-4.31947	0
GO:1904813	M00100000	1	0	GO Cellular Components	20	ficolin-1-rich granule lumen		-4.69347	4.29802	5.62226	9427	94	280	12	4.28571	1.21038	226|1915|2495|2950|3146|3312|3320|3326|5223|5315|5478|6727	ALDOA|EEF1A1|FTH1|GSTP1|HMGB1|HSPA8|HSP90AA1|HSP90AB1|PGAM1|PKM|PPIA|SRP14	-3.56097	0	71	1	1	-4.69347	4.29802	0	0	1	0	0	0	0	0	0	0	-4.69347	0	0	0	0	0
GO:0007268	M10000000	1	0	GO Biological Processes	19	chemical synaptic transmission	19_GO:0023052 signaling	-4.69027	1.63764	4.4691	9427	336	1165	68	5.83691	0.686861	116|488|777|782|784|801|808|991|1137|1268|1627|1630|1949|1996|2555|2561|2571|2572|2890|2891|2912|3358|4131|4137|4204|4915|4983|5334|5621|5764|5789|5864|6529|6616|6623|6812|6857|6860|6861|6863|7101|8499|8618|8775|9378|9381|9495|9900|10052|10142|10369|10769|10874|11337|22839|23095|23504|27065|55638|56853|57084|57282|63908|84502|84687|84896|729956|729993	ADCYAP1|ATP2A2|CACNA1E|CACNB1|CACNB3|CALM1|CALM3|CDC20|CHRNA4|CNR1|DBN1|DCC|EFNB3|ELAVL4|GABRA2|GABRB2|GAD1|GAD2|GRIA1|GRIA2|GRM2|HTR2C|MAP1B|MAPT|MECP2|NTRK2|OPHN1|PLCL1|PRNP|PTN|PTPRD|RAB3A|SLC6A1|SNAP25|SNCG|STXBP1|SYT1|SYT4|SYT5|TAC1|NR2E1|PPFIA2|CADPS|NAPA|NRXN1|OTOF|AKAP5|SV2A|GJC1|AKAP9|CACNG2|PLK2|NMU|GABARAP|DLGAP4|KIF1B|RIMBP2|NSG1|SYBU|CELF4|SLC17A6|SLC4A10|NAPB|JPH4|PPP1R9B|ATAD1|SHIS…	-3.5589	0	68	0	0	-4.92267	2.5955	1	0	0	0	0	0	0	0	-4.69027	0	0	0	0	0	0	0
GO:0098916	M10000000	1	0	GO Biological Processes	19	anterograde trans-synaptic signaling	19_GO:0023052 signaling	-4.69027	1.63764	4.4691	9427	336	1165	68	5.83691	0.686861	116|488|777|782|784|801|808|991|1137|1268|1627|1630|1949|1996|2555|2561|2571|2572|2890|2891|2912|3358|4131|4137|4204|4915|4983|5334|5621|5764|5789|5864|6529|6616|6623|6812|6857|6860|6861|6863|7101|8499|8618|8775|9378|9381|9495|9900|10052|10142|10369|10769|10874|11337|22839|23095|23504|27065|55638|56853|57084|57282|63908|84502|84687|84896|729956|729993	ADCYAP1|ATP2A2|CACNA1E|CACNB1|CACNB3|CALM1|CALM3|CDC20|CHRNA4|CNR1|DBN1|DCC|EFNB3|ELAVL4|GABRA2|GABRB2|GAD1|GAD2|GRIA1|GRIA2|GRM2|HTR2C|MAP1B|MAPT|MECP2|NTRK2|OPHN1|PLCL1|PRNP|PTN|PTPRD|RAB3A|SLC6A1|SNAP25|SNCG|STXBP1|SYT1|SYT4|SYT5|TAC1|NR2E1|PPFIA2|CADPS|NAPA|NRXN1|OTOF|AKAP5|SV2A|GJC1|AKAP9|CACNG2|PLK2|NMU|GABARAP|DLGAP4|KIF1B|RIMBP2|NSG1|SYBU|CELF4|SLC17A6|SLC4A10|NAPB|JPH4|PPP1R9B|ATAD1|SHIS…	-3.5589	0	68	0	0	-4.92267	2.5955	1	0	0	0	0	0	0	0	-4.69027	0	0	0	0	0	0	0
GO:1904724	M01000000	1	0	GO Cellular Components	20	tertiary granule lumen		-4.68743	24.0792	9.44763	9427	29	54	4	7.40741	3.56389	427|567|1509|2495	ASAH1|B2M|CTSD|FTH1	-3.5569	0	72	1	1	-4.68743	24.0792	0	1	0	0	0	0	0	0	0	-4.68743	0	0	0	0	0	0
GO:0035371	M10111011	6	0	GO Cellular Components	20	microtubule plus-end		-4.68377	14.0158	7.85556	9427	19	177	5	2.82486	1.24534	9793|10615|11004|90417|146909	CKAP5|SPAG5|KIF2C|KNSTRN|KIF18B	-3.55436	0	66	0	0	-4.96829	14.0158	1	0	1	1	1	0	1	1	-2.24719	0	-3.73479	-2.45033	-3.83935	0	-4.68377	-2.65624
R-HSA-397014	M10000000	1	0	Reactome Gene Sets	6	Muscle contraction		-4.68285	2.54315	4.86601	9427	70	1165	22	1.88841	0.398791	478|481|488|782|800|801|805|808|4629|4637|6326|6328|6335|6546|10060|10142|10174|10627|53822|53826|55800|103910	ATP1A3|ATP1B1|ATP2A2|CACNB1|CALD1|CALM1|CALM2|CALM3|MYH11|MYL6|SCN2A|SCN3A|SCN9A|SLC8A1|ABCC9|AKAP9|SORBS3|MYL12A|FXYD7|FXYD6|SCN3B|MYL12B	-3.55399	0	44	0	0	-7.22655	8.09185	1	0	0	0	0	0	0	0	-4.68285	0	0	0	0	0	0	0
GO:0099240	M10000000	1	0	GO Cellular Components	20	intrinsic component of synaptic membrane		-4.67383	2.4815	4.83686	9427	75	1165	23	1.97425	0.407576	1007|1268|1630|1949|2555|2561|2823|2890|2912|5789|5800|6326|6529|6546|8828|8829|10369|53616|53826|80059|114798|729956|729993	CDH9|CNR1|DCC|EFNB3|GABRA2|GABRB2|GPM6A|GRIA1|GRM2|PTPRD|PTPRO|SCN2A|SLC6A1|SLC8A1|NRP2|NRP1|CACNG2|ADAM22|FXYD6|LRRTM4|SLITRK1|SHISA7|SHISA9	-3.54693	0	58	0	0	-5.47477	3.23674	1	0	0	0	0	0	0	0	-4.67383	0	0	0	0	0	0	0
GO:0022616	M10010010	3	0	GO Biological Processes	19	DNA strand elongation	19_GO:0008152 metabolic process	-5.41885	3.78946	5.62988	9427	22	1470	13	0.884354	0.244189	1763|3978|4172|4173|4176|4361|5111|5983|5984|7015|9837|10714|64710	DNA2|LIG1|MCM3|MCM4|MCM7|MRE11|PCNA|RFC3|RFC4|TERT|GINS1|POLD3|NUCKS1	-3.53601	0	7	0	0	-18.3882	15.2171	1	0	0	1	0	0	1	0	-2.46413	0	0	-3.37847	0	0	-4.34862	0
R-HSA-5626467	M00011011	4	0	Reactome Gene Sets	6	RHO GTPases activate IQGAPs		-5.41885	3.78946	5.62988	9427	22	1470	13	0.884354	0.244189	60|71|801|805|808|998|7846|10376|10381|10383|84617|84790|128239	ACTB|ACTG1|CALM1|CALM2|CALM3|CDC42|TUBA1A|TUBA1B|TUBB3|TUBB4B|TUBB6|TUBA1C|IQGAP3	-3.53601	0	39	0	0	-7.79754	22.1499	0	0	0	1	1	0	1	1	0	0	0	-2.26489	-4.61392	0	-2.11309	-2.46835
GO:0086065	M10000000	1	0	GO Biological Processes	19	cell communication involved in cardiac conduction	19_GO:0023052 signaling	-4.65912	3.7347	5.24316	9427	26	1165	12	1.03004	0.295812	287|478|481|781|801|805|808|1525|3728|6546|10052|55800	ANK2|ATP1A3|ATP1B1|CACNA2D1|CALM1|CALM2|CALM3|CXADR|JUP|SLC8A1|GJC1|SCN3B	-3.53361	0	44	0	0	-7.22655	8.09185	1	0	0	0	0	0	0	0	-4.65912	0	0	0	0	0	0	0
GO:1902751	M10111011	6	0	GO Biological Processes	19	positive regulation of cell cycle G2/M phase transition	19_GO:0048518 positive regulation of biological process	-5.4145	3.59124	5.5759	9427	25	1470	14	0.952381	0.25332	595|891|983|994|995|1019|4204|4869|5087|5890|26271|51514|79915|80174	CCND1|CCNB1|CDK1|CDC25B|CDC25C|CDK4|MECP2|NPM1|PBX1|RAD51B|FBXO5|DTL|ATAD5|DBF4B	-3.53325	0	59	1	1	-5.4145	3.59124	1	0	1	1	1	0	1	1	-4.8764	0	-5.24071	-3.15736	-3.23976	0	-5.27579	-4.67437
GO:0001764	M10000000	1	0	GO Biological Processes	19	neuron migration	19_GO:0040011 locomotion	-4.65753	2.21381	4.71906	9427	106	1165	29	2.48927	0.456456	581|1496|1630|1641|2290|2625|2823|3975|4131|4192|4915|6695|7026|7080|8828|8829|8851|8941|9201|9289|9585|23284|26053|54820|57556|85508|92737|259266|389549	BAX|CTNNA2|DCC|DCX|FOXG1|GATA3|GPM6A|LHX1|MAP1B|MDK|NTRK2|SPOCK1|NR2F2|NKX2-1|NRP2|NRP1|CDK5R1|CDK5R2|DCLK1|ADGRG1|KIF20B|ADGRL3|AUTS2|NDE1|SEMA6A|SCRT2|DNER|ASPM|FEZF1	-3.53258	0	73	1	1	-4.65753	2.21381	1	0	0	0	0	0	0	0	-4.65753	0	0	0	0	0	0	0
GO:0001578	M01111011	6	0	GO Biological Processes	19	microtubule bundle formation	19_GO:0009987 cellular process	-4.65258	6.59346	6.26403	9427	43	266	8	3.00752	1.04721	4131|4133|5347|9055|10112|55329|55755|84722	MAP1B|MAP2|PLK1|PRC1|KIF20A|MNS1|CDK5RAP2|PSRC1	-3.52873	0	74	1	1	-4.65258	6.59346	0	1	1	1	1	0	1	1	0	-3.99755	-2.06903	-2.26818	-4.65258	0	-2.07672	-2.52719
GO:0050808	M10000000	1	0	GO Biological Processes	19	synapse organization	19_GO:0009987 cellular process	-4.64175	1.75765	4.50255	9427	244	1165	53	4.54936	0.610522	60|71|87|288|547|718|782|784|991|998|1007|1072|1496|1627|2555|2561|2596|2823|3643|3897|4131|4137|4204|4747|4915|4983|5063|5621|5764|5789|5800|5864|5978|6092|6259|6529|6585|6623|8499|8828|8829|8851|9118|9378|10369|11079|23284|54674|55638|80059|92737|114798|729956	ACTB|ACTG1|ACTN1|ANK3|KIF1A|C3|CACNB1|CACNB3|CDC20|CDC42|CDH9|CFL1|CTNNA2|DBN1|GABRA2|GABRB2|GAP43|GPM6A|INSR|L1CAM|MAP1B|MAPT|MECP2|NEFL|NTRK2|OPHN1|PAK3|PRNP|PTN|PTPRD|PTPRO|RAB3A|REST|ROBO2|RYK|SLC6A1|SLIT1|SNCG|PPFIA2|NRP2|NRP1|CDK5R1|INA|NRXN1|CACNG2|RER1|ADGRL3|LRRN3|SYBU|LRRTM4|DNER|SLITRK1|SHISA7	-3.51873	0	45	0	0	-6.70061	1.75765	1	0	0	0	0	0	0	0	-4.64175	0	0	0	0	0	0	0
R-HSA-427359	M10000000	1	0	Reactome Gene Sets	6	SIRT1 negatively regulates rRNA expression		-4.6378	3.50647	5.16312	9427	30	1165	13	1.11588	0.307758	3014|3021|8335|8338|8345|8349|8352|8355|8363|8366|8368|55766|94239	H2AX|H3-3B|H2AC4|H2AC20|H2BC9|H2BC21|H3C3|H3C8|H4C11|H4C2|H4C13|H2AJ|H2AZ2	-3.51533	0	26	0	0	-9.68259	4.39272	1	0	0	0	0	0	0	0	-4.6378	0	0	0	0	0	0	0
GO:0031616	M00111011	5	0	GO Cellular Components	20	spindle pole centrosome		-4.62699	12.9492	7.54268	9427	13	280	5	1.78571	0.791433	4869|6790|9212|9787|54820	NPM1|AURKA|AURKB|DLGAP5|NDE1	-3.50589	0	75	1	1	-4.62699	13.2253	0	0	1	1	1	0	1	1	0	0	-4.62699	-4.33792	-3.44084	0	-4.12355	-4.62318
GO:1903321	M00100000	1	0	GO Biological Processes	19	negative regulation of protein modification by small protein conjugation or removal	19_GO:0048519 negative regulation of biological process	-4.59736	5.02505	5.78462	9427	67	280	10	3.57143	1.10903	5478|6125|6135|6167|6188|6201|6209|6224|6659|9349	PPIA|RPL5|RPL11|RPL37|RPS3|RPS7|RPS15|RPS20|SOX4|RPL23	-3.48008	0	23	0	0	-10.4783	23.5675	0	0	1	0	0	0	0	0	0	0	-4.59736	0	0	0	0	0
GO:1905784	M00001010	2	0	GO Biological Processes	19	regulation of anaphase-promoting complex-dependent catabolic process	19_GO:0050789 regulation of biological process	-4.59045	39.9449	10.7762	9427	4	177	3	1.69492	0.970231	991|5347|51343	CDC20|PLK1|FZR1	-3.47372	0	76	1	1	-4.59045	39.9449	0	0	0	0	1	0	1	0	0	0	0	0	-4.06038	0	-4.59045	0
GO:0060412	M10000000	1	0	GO Biological Processes	19	ventricular septum morphogenesis	19_GO:0032502 developmental process	-4.58979	4.25887	5.33923	9427	19	1165	10	0.858369	0.270273	659|2535|3280|3516|4851|6091|6092|6659|6664|10370	BMPR2|FZD2|HES1|RBPJ|NOTCH1|ROBO1|ROBO2|SOX4|SOX11|CITED2	-3.47333	0	77	1	1	-4.58979	5.39456	1	0	0	0	0	0	0	0	-4.58979	0	0	0	0	0	0	0
R-HSA-2559582	M10011011	5	0	Reactome Gene Sets	6	Senescence-Associated Secretory Phenotype (SASP)		-4.58619	7.93519	6.58148	9427	63	132	7	5.30303	1.95049	890|1031|3014|8900|11065|27338|94239	CCNA2|CDKN2C|H2AX|CCNA1|UBE2C|UBE2S|H2AZ2	-3.47161	0	19	0	0	-12.4227	35.7083	1	0	0	1	1	0	1	1	-2.07017	0	0	-2.42258	-3.43763	0	-2.19132	-4.58619
GO:0005791	M00100000	1	0	GO Cellular Components	20	rough endoplasmic reticulum		-4.58456	5.61131	5.94546	9427	54	280	9	3.21429	1.05407	3329|5315|6124|6128|6141|6155|6228|6231|6235	HSPD1|PKM|RPL4|RPL6|RPL18|RPL27|RPS23|RPS26|RPS29	-3.47026	0	78	1	1	-4.58456	25.2509	0	0	1	0	0	0	0	0	0	0	-4.58456	0	0	0	0	0
GO:0006335	M10000000	1	0	GO Biological Processes	19	DNA replication-dependent nucleosome assembly	19_GO:0009987 cellular process	-5.34474	4.58066	5.7625	9427	14	1470	10	0.680272	0.214388	4678|8208|8352|8355|8363|8366|8368|8520|10036|55723	NASP|CHAF1B|H3C3|H3C8|H4C11|H4C2|H4C13|HAT1|CHAF1A|ASF1B	-3.4682	0	15	0	0	-13.3627	4.58066	1	0	0	0	0	0	0	0	-3.17155	0	0	0	0	0	0	0
GO:0034723	M10000000	1	0	GO Biological Processes	19	DNA replication-dependent nucleosome organization	19_GO:0009987 cellular process	-5.34474	4.58066	5.7625	9427	14	1470	10	0.680272	0.214388	4678|8208|8352|8355|8363|8366|8368|8520|10036|55723	NASP|CHAF1B|H3C3|H3C8|H4C11|H4C2|H4C13|HAT1|CHAF1A|ASF1B	-3.4682	0	15	0	0	-13.3627	4.58066	1	0	0	0	0	0	0	0	-3.17155	0	0	0	0	0	0	0
GO:0000912	M00101011	4	0	GO Biological Processes	19	assembly of actomyosin apparatus involved in cytokinesis	19_GO:0009987 cellular process	-4.58015	42.85	11.1541	9427	5	132	3	2.27273	1.29716	1894|29127|54443	ECT2|RACGAP1|ANLN	-3.46697	0	25	0	0	-9.84179	71.4167	0	0	1	0	1	0	1	1	0	0	-3.60552	0	-3.67161	0	-4.19857	-4.58015
GO:0000915	M00101011	4	0	GO Biological Processes	19	actomyosin contractile ring assembly	19_GO:0009987 cellular process	-4.58015	42.85	11.1541	9427	5	132	3	2.27273	1.29716	1894|29127|54443	ECT2|RACGAP1|ANLN	-3.46697	0	25	0	0	-9.84179	71.4167	0	0	1	0	1	0	1	1	0	0	-3.60552	0	-3.67161	0	-4.19857	-4.58015
GO:1901993	M00001011	3	0	GO Biological Processes	19	regulation of meiotic cell cycle phase transition	19_GO:0022414 reproductive process	-4.58015	42.85	11.1541	9427	5	132	3	2.27273	1.29716	994|995|7272	CDC25B|CDC25C|TTK	-3.46697	0	46	0	0	-6.53438	53.5625	0	0	0	0	1	0	1	1	0	0	0	0	-3.67161	0	-4.19857	-4.58015
GO:0045137	M10000000	1	0	GO Biological Processes	19	development of primary sexual characteristics	19_GO:0022414 reproductive process	-5.33157	2.13764	5.03841	9427	105	1470	35	2.38095	0.397634	116|546|581|595|675|2309|2625|3148|3157|4257|4436|4521|4678|4808|5806|5872|6092|6240|6382|6422|6423|6647|6662|7026|7080|7314|9289|10018|10370|10409|10549|81930|83990|84733|259266	ADCYAP1|ATRX|BAX|CCND1|BRCA2|FOXO3|GATA3|HMGB2|HMGCS1|MGST1|MSH2|NUDT1|NASP|NHLH2|PTX3|RAB13|ROBO2|RRM1|SDC1|SFRP1|SFRP2|SOD1|SOX9|NR2F2|NKX2-1|UBB|ADGRG1|BCL2L11|CITED2|BASP1|PRDX4|KIF18A|BRIP1|CBX2|ASPM	-3.45814	0	54	0	0	-5.74583	2.41646	1	0	0	0	0	0	0	0	-5.20686	0	0	0	0	0	0	0
GO:0044774	M10011010	4	0	GO Biological Processes	19	mitotic DNA integrity checkpoint signaling	19_GO:0048519 negative regulation of biological process	-5.33175	2.452	5.16481	9427	68	1470	26	1.76871	0.343791	595|641|672|983|990|1111|2177|4361|4436|5347|6118|6154|6659|8091|9656|10769|11200|51343|51347|51512|51514|54962|55159|63967|90381|146956	CCND1|BLM|BRCA1|CDK1|CDC6|CHEK1|FANCD2|MRE11|MSH2|PLK1|RPA2|RPL26|SOX4|HMGA2|MDC1|PLK2|CHEK2|FZR1|TAOK3|GTSE1|DTL|TIPIN|RFWD3|CLSPN|TICRR|EME1	-3.45814	0	24	0	0	-10.477	2.7484	1	0	0	1	1	0	1	0	-3.86081	0	0	-2.28003	-3.20963	0	-4.42829	0
R-HSA-389977	M00001001	2	0	Reactome Gene Sets	6	Post-chaperonin tubulin folding pathway		-4.55302	12.6571	7.43744	9427	14	266	5	1.8797	0.832689	7846|10376|10381|10383|84790	TUBA1A|TUBA1B|TUBB3|TUBB4B|TUBA1C	-3.44383	0	39	0	0	-7.79754	22.1499	0	0	0	0	1	0	0	1	0	0	0	0	-4.55302	0	0	-3.05924
GO:0008406	M10000000	1	0	GO Biological Processes	19	gonad development	19_GO:0022414 reproductive process	-5.30394	2.15881	5.03236	9427	101	1470	34	2.31293	0.392049	116|546|581|595|675|2309|2625|3148|3157|4257|4436|4521|4678|4808|5806|5872|6092|6240|6382|6422|6423|6647|6662|7026|7080|7314|9289|10018|10370|10409|10549|81930|83990|259266	ADCYAP1|ATRX|BAX|CCND1|BRCA2|FOXO3|GATA3|HMGB2|HMGCS1|MGST1|MSH2|NUDT1|NASP|NHLH2|PTX3|RAB13|ROBO2|RRM1|SDC1|SFRP1|SFRP2|SOD1|SOX9|NR2F2|NKX2-1|UBB|ADGRG1|BCL2L11|CITED2|BASP1|PRDX4|KIF18A|BRIP1|ASPM	-3.43515	0	54	0	0	-5.74583	2.41646	1	0	0	0	0	0	0	0	-5.10003	0	0	0	0	0	0	0
GO:0098797	M10000000	1	0	GO Cellular Components	20	plasma membrane protein complex		-4.54142	1.85438	4.49126	9427	192	1165	44	3.77682	0.558522	324|478|481|537|777|781|782|784|801|805|808|1007|1137|1173|1213|1496|1804|2775|2778|2785|2791|2890|2891|2893|3643|3728|3856|6326|6328|6335|6443|9114|10052|10060|10142|10369|23603|54331|55800|84251|93145|94235|729956|729993	APC|ATP1A3|ATP1B1|ATP6AP1|CACNA1E|CACNA2D1|CACNB1|CACNB3|CALM1|CALM2|CALM3|CDH9|CHRNA4|AP2M1|CLTC|CTNNA2|DPP6|GNAO1|GNAS|GNG3|GNG11|GRIA1|GRIA2|GRIA4|INSR|JUP|KRT8|SCN2A|SCN3A|SCN9A|SGCB|ATP6V0D1|GJC1|ABCC9|AKAP9|CACNG2|CORO1C|GNG2|SCN3B|SGIP1|OLFM2|GNG8|SHISA7|SHISA9	-3.43329	0	63	0	0	-5.17999	2.6213	1	0	0	0	0	0	0	0	-4.54142	0	0	0	0	0	0	0
GO:0099537	M10000000	1	0	GO Biological Processes	19	trans-synaptic signaling	19_GO:0023052 signaling	-4.51699	1.61837	4.36075	9427	340	1165	68	5.83691	0.686861	116|488|777|782|784|801|808|991|1137|1268|1627|1630|1949|1996|2555|2561|2571|2572|2890|2891|2912|3358|4131|4137|4204|4915|4983|5334|5621|5764|5789|5864|6529|6616|6623|6812|6857|6860|6861|6863|7101|8499|8618|8775|9378|9381|9495|9900|10052|10142|10369|10769|10874|11337|22839|23095|23504|27065|55638|56853|57084|57282|63908|84502|84687|84896|729956|729993	ADCYAP1|ATP2A2|CACNA1E|CACNB1|CACNB3|CALM1|CALM3|CDC20|CHRNA4|CNR1|DBN1|DCC|EFNB3|ELAVL4|GABRA2|GABRB2|GAD1|GAD2|GRIA1|GRIA2|GRM2|HTR2C|MAP1B|MAPT|MECP2|NTRK2|OPHN1|PLCL1|PRNP|PTN|PTPRD|RAB3A|SLC6A1|SNAP25|SNCG|STXBP1|SYT1|SYT4|SYT5|TAC1|NR2E1|PPFIA2|CADPS|NAPA|NRXN1|OTOF|AKAP5|SV2A|GJC1|AKAP9|CACNG2|PLK2|NMU|GABARAP|DLGAP4|KIF1B|RIMBP2|NSG1|SYBU|CELF4|SLC17A6|SLC4A10|NAPB|JPH4|PPP1R9B|ATAD1|SHIS…	-3.41072	0	68	0	0	-4.92267	2.5955	1	0	0	0	0	0	0	0	-4.51699	0	0	0	0	0	0	0
GO:0051642	M10111011	6	0	GO Biological Processes	19	centrosome localization	19_GO:0051179 localization	-4.50244	13.2253	7.5806	9427	27	132	5	3.78788	1.6616	4085|6790|9787|54820|259266	MAD2L1|AURKA|DLGAP5|NDE1|ASPM	-3.3967	0	75	0	0	-4.62699	13.2253	1	0	1	1	1	0	1	1	-3.71375	0	-2.10799	-3.02634	-4.067	0	-3.89516	-4.50244
GO:0031113	M00001000	1	0	GO Biological Processes	19	regulation of microtubule polymerization	19_GO:0050789 regulation of biological process	-4.50164	6.30042	6.07298	9427	45	266	8	3.00752	1.04721	4131|4133|4137|5058|9793|11075|55755|84722	MAP1B|MAP2|MAPT|PAK1|CKAP5|STMN2|CDK5RAP2|PSRC1	-3.39643	0	22	0	0	-11.2206	8.00255	0	0	0	0	1	0	0	0	0	0	0	0	-4.50164	0	0	0
GO:0042391	M10000000	1	0	GO Biological Processes	19	regulation of membrane potential	19_GO:0065007 biological regulation	-4.49823	1.87767	4.47688	9427	181	1165	42	3.60515	0.546167	116|287|288|478|481|488|581|665|781|784|801|808|1137|1192|1268|1525|2555|2561|2745|2890|3728|4137|4204|4915|5366|5764|5831|6326|6328|6335|6546|6863|9378|9472|10052|10142|10369|10550|10962|55186|55800|56853	ADCYAP1|ANK2|ANK3|ATP1A3|ATP1B1|ATP2A2|BAX|BNIP3L|CACNA2D1|CACNB3|CALM1|CALM3|CHRNA4|CLIC1|CNR1|CXADR|GABRA2|GABRB2|GLRX|GRIA1|JUP|MAPT|MECP2|NTRK2|PMAIP1|PTN|PYCR1|SCN2A|SCN3A|SCN9A|SLC8A1|TAC1|NRXN1|AKAP6|GJC1|AKAP9|CACNG2|ARL6IP5|MLLT11|SLC25A36|SCN3B|CELF4	-3.39328	0	44	0	0	-7.22655	8.09185	1	0	0	0	0	0	0	0	-4.49823	0	0	0	0	0	0	0
R-HSA-389958	M00001011	3	0	Reactome Gene Sets	6	Cooperation of Prefoldin and TriC/CCT in actin and tubulin folding		-4.49297	9.24518	6.74591	9427	23	266	6	2.25564	0.910416	7411|7846|10376|10381|10383|84790	VBP1|TUBA1A|TUBA1B|TUBB3|TUBB4B|TUBA1C	-3.38881	0	39	0	0	-7.79754	22.1499	0	0	0	0	1	0	1	1	0	0	0	0	-4.49297	0	-2.05835	-2.41208
GO:0003206	M10000000	1	0	GO Biological Processes	19	cardiac chamber morphogenesis	19_GO:0032502 developmental process	-4.49233	2.86586	4.86638	9427	48	1165	17	1.45923	0.351323	659|1301|1363|2535|2625|3280|3516|4061|4851|6091|6092|6423|6659|6664|8828|8829|10370	BMPR2|COL11A1|CPE|FZD2|GATA3|HES1|RBPJ|LY6E|NOTCH1|ROBO1|ROBO2|SFRP2|SOX4|SOX11|NRP2|NRP1|CITED2	-3.38864	0	77	0	0	-4.58979	5.39456	1	0	0	0	0	0	0	0	-4.49233	0	0	0	0	0	0	0
R-HSA-75035	M00111011	5	0	Reactome Gene Sets	6	Chk1/Chk2(Cds1) mediated inactivation of Cyclin B:Cdk1 complex		-4.492	20.1432	8.6071	9427	12	156	4	2.5641	1.26551	891|983|995|1111	CCNB1|CDK1|CDC25C|CHEK1	-3.38864	0	35	0	0	-8.52857	116.383	0	0	1	1	1	0	1	1	0	0	-2.33038	-4.492	-2.39305	0	-2.89835	-3.26901
R-HSA-9645723	M10001011	4	0	Reactome Gene Sets	6	Diseases of programmed cell death		-5.2459	2.58767	5.16745	9427	57	1470	23	1.56463	0.323685	994|995|1786|2309|3014|3021|4001|5052|7001|8335|8338|8345|8349|8352|8355|8363|8366|8368|8851|10018|23649|55766|94239	CDC25B|CDC25C|DNMT1|FOXO3|H2AX|H3-3B|LMNB1|PRDX1|PRDX2|H2AC4|H2AC20|H2BC9|H2BC21|H3C3|H3C8|H4C11|H4C2|H4C13|CDK5R1|BCL2L11|POLA2|H2AJ|H2AZ2	-3.37863	0	26	0	0	-9.68259	4.39272	1	0	0	0	1	0	1	1	-5.1112	0	0	0	-2.9823	0	-2.37721	-2.08716
GO:0000794	M00011011	4	0	GO Cellular Components	20	condensed nuclear chromosome		-4.4784	9.5415	6.84351	9427	38	156	6	3.84615	1.53969	1111|3014|3619|4751|5347|5885	CHEK1|H2AX|INCENP|NEK2|PLK1|RAD21	-3.37688	0	53	0	0	-5.87098	23.2421	0	0	0	1	1	0	1	1	0	0	0	-4.4784	-2.39411	0	-3.17403	-2.72701
R-HSA-212300	M10000000	1	0	Reactome Gene Sets	6	PRC2 methylates histones and DNA		-4.47596	3.23674	4.97799	9427	35	1165	14	1.20172	0.319237	3014|3021|8335|8338|8345|8349|8352|8355|8363|8366|8368|26147|55766|94239	H2AX|H3-3B|H2AC4|H2AC20|H2BC9|H2BC21|H3C3|H3C8|H4C11|H4C2|H4C13|PHF19|H2AJ|H2AZ2	-3.37523	0	26	0	0	-9.68259	4.39272	1	0	0	0	0	0	0	0	-4.47596	0	0	0	0	0	0	0
R-HSA-9710421	M10000000	1	0	Reactome Gene Sets	6	Defective pyroptosis		-4.47596	3.23674	4.97799	9427	35	1165	14	1.20172	0.319237	3014|3021|8335|8338|8345|8349|8352|8355|8363|8366|8368|23649|55766|94239	H2AX|H3-3B|H2AC4|H2AC20|H2BC9|H2BC21|H3C3|H3C8|H4C11|H4C2|H4C13|POLA2|H2AJ|H2AZ2	-3.37523	0	26	0	0	-9.68259	4.39272	1	0	0	0	0	0	0	0	-4.47596	0	0	0	0	0	0	0
GO:0048232	M00011011	4	0	GO Biological Processes	19	male gamete generation	19_GO:0051704 multi-organism process	-4.4676	3.82064	5.30837	9427	243	132	13	9.84848	2.59349	891|995|3014|3148|3833|4603|8900|9232|29127|53340|57082|81930|259266	CCNB1|CDC25C|H2AX|HMGB2|KIFC1|MYBL1|CCNA1|PTTG1|RACGAP1|SPA17|KNL1|KIF18A|ASPM	-3.36739	0	79	1	1	-4.4676	10.7125	0	0	0	1	1	0	1	1	0	0	0	-2.63579	-2.84864	0	-2.68452	-4.4676
GO:0050770	M10001000	2	0	GO Biological Processes	19	regulation of axonogenesis	19_GO:0032502 developmental process	-4.46295	2.19972	4.59709	9427	103	1165	28	2.40343	0.448715	659|1382|1627|1630|1949|1982|2664|3897|4131|4133|4135|4137|4747|4915|5063|5454|6091|6092|6259|6696|8829|8851|22902|23499|57142|57556|80031|114798	BMPR2|CRABP2|DBN1|DCC|EFNB3|EIF4G2|GDI1|L1CAM|MAP1B|MAP2|MAP6|MAPT|NEFL|NTRK2|PAK3|POU3F2|ROBO1|ROBO2|RYK|SPP1|NRP1|CDK5R1|RUFY3|MACF1|RTN4|SEMA6A|SEMA6D|SLITRK1	-3.36378	0	32	0	0	-9.29311	2.50112	1	0	0	0	1	0	0	0	-4.46295	0	0	0	-2.06883	0	0	0
GO:0015844	M10000000	1	0	GO Biological Processes	19	monoamine transport	19_GO:0051179 localization	-4.45349	3.39335	5.01188	9427	31	1165	13	1.11588	0.307758	60|1113|1137|1268|2824|2912|4061|5864|6623|6857|6860|6861|57586	ACTB|CHGA|CHRNA4|CNR1|GPM6B|GRM2|LY6E|RAB3A|SNCG|SYT1|SYT4|SYT5|SYT13	-3.35588	0	80	1	1	-4.45349	4.04592	1	0	0	0	0	0	0	0	-4.45349	0	0	0	0	0	0	0
GO:0044773	M10011010	4	0	GO Biological Processes	19	mitotic DNA damage checkpoint signaling	19_GO:0048519 negative regulation of biological process	-5.20368	2.46651	5.09923	9427	65	1470	25	1.70068	0.337231	595|641|672|983|1111|2177|4361|4436|5347|6118|6154|6659|8091|9656|10769|11200|51343|51347|51512|51514|54962|55159|63967|90381|146956	CCND1|BLM|BRCA1|CDK1|CHEK1|FANCD2|MRE11|MSH2|PLK1|RPA2|RPL26|SOX4|HMGA2|MDC1|PLK2|CHEK2|FZR1|TAOK3|GTSE1|DTL|TIPIN|RFWD3|CLSPN|TICRR|EME1	-3.344	0	24	0	0	-10.477	2.7484	1	0	0	1	1	0	1	0	-4.16462	0	0	-2.36394	-2.64481	0	-3.69217	0
GO:0031570	M10011010	4	0	GO Biological Processes	19	DNA integrity checkpoint signaling	19_GO:0048519 negative regulation of biological process	-5.19715	2.13764	4.96511	9427	102	1470	34	2.31293	0.392049	595|641|672|983|990|1111|1763|1869|2177|3014|4361|4436|5347|6118|6154|6659|8091|8318|8914|9656|10769|11200|51343|51347|51512|51514|54962|55159|63967|81620|83695|83990|90381|146956	CCND1|BLM|BRCA1|CDK1|CDC6|CHEK1|DNA2|E2F1|FANCD2|H2AX|MRE11|MSH2|PLK1|RPA2|RPL26|SOX4|HMGA2|CDC45|TIMELESS|MDC1|PLK2|CHEK2|FZR1|TAOK3|GTSE1|DTL|TIPIN|RFWD3|CLSPN|CDT1|RHNO1|BRIP1|TICRR|EME1	-3.34298	0	24	0	0	-10.477	2.7484	1	0	0	1	1	0	1	0	-3.68739	0	0	-4.34159	-3.23211	0	-4.69385	0
hsa04145	M10000000	1	0	KEGG Pathway	24	Phagosome		-5.19731	2.33197	5.04409	9427	77	1470	28	1.90476	0.356521	60|71|523|527|533|534|535|537|718|1778|1781|1783|2209|2775|7846|9114|9296|9550|10376|10381|10383|23673|51606|84617|84790|155066|203068|340719	ACTB|ACTG1|ATP6V1A|ATP6V0C|ATP6V0B|ATP6V1G2|ATP6V0A1|ATP6AP1|C3|DYNC1H1|DYNC1I2|DYNC1LI2|FCGR1A|GNAO1|TUBA1A|ATP6V0D1|ATP6V1F|ATP6V1G1|TUBA1B|TUBB3|TUBB4B|STX12|ATP6V1H|TUBB6|TUBA1C|ATP6V0E2|TUBB|NANOS1	-3.34298	0	43	0	0	-7.3095	5.77989	1	0	0	0	0	0	0	0	-3.08051	0	0	0	0	0	0	0
GO:0008584	M10001010	3	0	GO Biological Processes	19	male gonad development	19_GO:0022414 reproductive process	-5.19521	2.41646	5.07559	9427	69	1470	26	1.76871	0.343791	546|581|595|2625|3148|3157|4257|4436|4521|4678|4808|5872|6240|6382|6422|6423|6662|7080|7314|9289|10018|10370|10549|81930|83990|259266	ATRX|BAX|CCND1|GATA3|HMGB2|HMGCS1|MGST1|MSH2|NUDT1|NASP|NHLH2|RAB13|RRM1|SDC1|SFRP1|SFRP2|SOX9|NKX2-1|UBB|ADGRG1|BCL2L11|CITED2|PRDX4|KIF18A|BRIP1|ASPM	-3.34298	0	54	0	0	-5.74583	2.41646	1	0	0	0	1	0	1	0	-4.79363	0	0	0	-2.49596	0	-2.7417	0
GO:0046546	M10001010	3	0	GO Biological Processes	19	development of primary male sexual characteristics	19_GO:0022414 reproductive process	-5.19521	2.41646	5.07559	9427	69	1470	26	1.76871	0.343791	546|581|595|2625|3148|3157|4257|4436|4521|4678|4808|5872|6240|6382|6422|6423|6662|7080|7314|9289|10018|10370|10549|81930|83990|259266	ATRX|BAX|CCND1|GATA3|HMGB2|HMGCS1|MGST1|MSH2|NUDT1|NASP|NHLH2|RAB13|RRM1|SDC1|SFRP1|SFRP2|SOX9|NKX2-1|UBB|ADGRG1|BCL2L11|CITED2|PRDX4|KIF18A|BRIP1|ASPM	-3.34298	0	54	0	0	-5.74583	2.41646	1	0	0	0	1	0	1	0	-4.79363	0	0	0	-2.49596	0	-2.7417	0
GO:0045211	M10000000	1	0	GO Cellular Components	20	postsynaptic membrane		-4.43893	2.07151	4.52844	9427	125	1165	32	2.74678	0.478852	287|288|1007|1137|1627|1630|1785|1949|2555|2561|2890|2891|2893|2912|3838|5800|6529|6546|8828|8829|10142|10159|10369|23017|27065|53616|53826|80059|84896|114798|729956|729993	ANK2|ANK3|CDH9|CHRNA4|DBN1|DCC|DNM2|EFNB3|GABRA2|GABRB2|GRIA1|GRIA2|GRIA4|GRM2|KPNA2|PTPRO|SLC6A1|SLC8A1|NRP2|NRP1|AKAP9|ATP6AP2|CACNG2|FAIM2|NSG1|ADAM22|FXYD6|LRRTM4|ATAD1|SLITRK1|SHISA7|SHISA9	-3.34289	0	58	0	0	-5.47477	3.23674	1	0	0	0	0	0	0	0	-4.43893	0	0	0	0	0	0	0
GO:0061842	M10111011	6	0	GO Biological Processes	19	microtubule organizing center localization	19_GO:0051179 localization	-4.42189	12.753	7.42185	9427	28	132	5	3.78788	1.6616	4085|6790|9787|54820|259266	MAD2L1|AURKA|DLGAP5|NDE1|ASPM	-3.32739	0	75	0	0	-4.62699	13.2253	1	0	1	1	1	0	1	1	-3.548	0	-2.05111	-2.96497	-3.97257	0	-3.81633	-4.42189
GO:0060740	M00001000	1	0	GO Biological Processes	19	prostate gland epithelium morphogenesis	19_GO:0022414 reproductive process	-4.40146	17.7199	8.06139	9427	8	266	4	1.50376	0.746205	3371|4851|6422|6662	TNC|NOTCH1|SFRP1|SOX9	-3.3103	0	81	1	1	-4.40146	17.7199	0	0	0	0	1	0	0	0	0	0	0	0	-4.40146	0	0	0
R-HSA-157858	M00001001	2	0	Reactome Gene Sets	6	Gap junction trafficking and regulation		-5.13495	3.84776	5.47949	9427	20	1470	12	0.816327	0.234689	60|71|1173|1213|1785|7846|10052|10376|10381|10383|84617|84790	ACTB|ACTG1|AP2M1|CLTC|DNM2|TUBA1A|GJC1|TUBA1B|TUBB3|TUBB4B|TUBB6|TUBA1C	-3.29004	0	39	0	0	-7.79754	22.1499	0	0	0	0	1	0	0	1	0	0	0	0	-3.72447	0	0	-2.5901
GO:0040008	M10001000	2	0	GO Biological Processes	19	regulation of growth	19_GO:0040007 growth	-4.37735	1.5789	4.25973	9427	369	1165	72	6.18026	0.705484	659|780|891|983|998|1382|1627|1630|1785|1808|1982|2487|2596|2664|2691|2719|3009|3021|3487|3488|3516|3621|3643|3897|4131|4133|4137|4502|4851|5454|5518|6259|6422|6423|6695|6696|6857|6860|7430|8091|8651|8829|8851|9043|9133|9472|9928|10018|10370|10409|10439|10591|10658|10856|10902|10933|11116|22902|23499|51147|53335|55384|57142|57144|57556|79960|80031|84687|84722|221927|340719|347252	BMPR2|DDR1|CCNB1|CDK1|CDC42|CRABP2|DBN1|DCC|DNM2|DPYSL2|EIF4G2|FRZB|GAP43|GDI1|GHRH|GPC3|H1-5|H3-3B|IGFBP4|IGFBP5|RBPJ|ING1|INSR|L1CAM|MAP1B|MAP2|MAPT|MT2A|NOTCH1|POU3F2|PPP2R1A|RYK|SFRP1|SFRP2|SPOCK1|SPP1|SYT1|SYT4|EZR|HMGA2|SOCS1|NRP1|CDK5R1|SPAG9|CCNB2|AKAP6|KIF14|BCL2L11|CITED2|BASP1|OLFM1|DNPH1|CELF1|RUVBL2|BRD8|MORF4L1|CEP43|RUFY3|MACF1|ING4|BCL11A|MEG3|RTN4|PAK5|SEMA6A|JADE1|SEMA6D|PPP1R9B…	-3.28773	0	32	0	0	-9.29311	2.50112	1	0	0	0	1	0	0	0	-4.37735	0	0	0	-2.40914	0	0	0
GO:0045005	M10000010	2	0	GO Biological Processes	19	DNA-dependent DNA replication maintenance of fidelity	19_GO:0008152 metabolic process	-5.1142	3.02833	5.2406	9427	36	1470	17	1.15646	0.278857	546|641|675|1763|4361|5111|5424|5888|8914|10293|54962|55159|63901|64710|146956|348654|378708	ATRX|BLM|BRCA2|DNA2|MRE11|PCNA|POLD1|RAD51|TIMELESS|TRAIP|TIPIN|RFWD3|FAM111A|NUCKS1|EME1|GEN1|CENPS	-3.27792	0	33	0	0	-9.26178	3.88409	1	0	0	0	0	0	1	0	-3.66234	0	0	0	0	0	-2.35384	0
R-HSA-373076	M10000000	1	0	Reactome Gene Sets	6	Class A/1 (Rhodopsin-like receptors)		-5.1142	3.02833	5.2406	9427	36	1470	17	1.15646	0.278857	718|1268|1901|1902|3358|5473|5660|6019|6348|6352|6863|10874|51083|54886|60675|64748|64805	C3|CNR1|S1PR1|LPAR1|HTR2C|PPBP|PSAP|RLN2|CCL3|CCL5|TAC1|NMU|GAL|PLPPR1|PROK2|PLPPR2|P2RY12	-3.27792	0	38	0	0	-7.81398	3.11225	1	0	0	0	0	0	0	0	-4.31404	0	0	0	0	0	0	0
R-HSA-3700989	M01110010	4	0	Reactome Gene Sets	6	Transcriptional Regulation by TP53		-4.3663	3.17007	4.99737	9427	305	156	16	10.2564	2.42905	332|890|891|983|995|1111|1869|4869|5111|6118|6790|7314|7832|9156|9212|22974	BIRC5|CCNA2|CCNB1|CDK1|CDC25C|CHEK1|E2F1|NPM1|PCNA|RPA2|AURKA|UBB|BTG2|EXO1|AURKB|TPX2	-3.2777	0	40	0	0	-7.68503	65.4653	0	1	1	1	0	0	1	0	0	-2.11667	-2.02531	-4.3663	0	0	-2.74784	0
GO:0001556	M10101011	5	0	GO Biological Processes	19	oocyte maturation	19_GO:0051704 multi-organism process	-4.35181	19.0444	8.3344	9427	15	132	4	3.0303	1.49202	891|994|6790|26271	CCNB1|CDC25B|AURKA|FBXO5	-3.26397	0	5	0	0	-23.0219	71.4167	1	0	1	0	1	0	1	1	-2.94726	0	-2.0434	0	-2.10464	0	-2.60077	-4.35181
R-HSA-5620912	M10011111	6	0	Reactome Gene Sets	6	Anchoring of the basal body to the plasma membrane		-4.32771	4.28394	5.36375	9427	91	266	11	4.13534	1.2208	983|4751|4957|5347|7846|8655|9738|9793|10383|54820|55755	CDK1|NEK2|ODF2|PLK1|TUBA1A|DYNLL1|CCP110|CKAP5|TUBB4B|NDE1|CDK5RAP2	-3.24291	0	29	0	0	-9.46086	9.26259	1	0	0	1	1	1	1	1	-3.27307	0	0	-2.40774	-4.32771	-4.32737	-4.30598	-2.77094
R-HSA-174178	M01011011	5	0	Reactome Gene Sets	6	APC/C:Cdh1 mediated degradation of Cdc20 and other APC/C:Cdh1 targeted proteins in late mitosis/early G1		-4.32639	7.24517	6.20445	9427	69	132	7	5.30303	1.95049	991|5347|6790|9212|9232|11065|27338	CDC20|PLK1|AURKA|AURKB|PTTG1|UBE2C|UBE2S	-3.24235	0	19	0	0	-12.4227	35.7083	0	1	0	1	1	0	1	1	0	-3.19993	0	-3.02378	-2.49596	0	-2.7417	-4.32639
GO:0006342	M10000000	1	0	GO Biological Processes	19	chromatin silencing	19_GO:0048519 negative regulation of biological process	-4.31593	2.69728	4.69673	9427	54	1165	18	1.54506	0.361351	3008|3009|3014|3024|3070|3159|4204|8318|8335|8336|8338|8520|10933|10984|22933|55766|94239|151507	H1-4|H1-5|H2AX|H1-1|HELLS|HMGA1|MECP2|CDC45|H2AC4|H2AC17|H2AC20|HAT1|MORF4L1|KCNQ1OT1|SIRT2|H2AJ|H2AZ2|MSL3P1	-3.23289	0	83	1	1	-4.31593	3.03444	1	0	0	0	0	0	0	0	-4.31593	0	0	0	0	0	0	0
ko05034	M10000000	1	0	KEGG Pathway	24	Alcoholism		-4.30555	2.27299	4.53082	9427	89	1165	25	2.14592	0.424555	801|805|808|2775|2778|2785|2791|3014|3021|4915|8335|8336|8338|8345|8349|8352|8355|8363|8366|8368|8520|54331|55766|94235|94239	CALM1|CALM2|CALM3|GNAO1|GNAS|GNG3|GNG11|H2AX|H3-3B|NTRK2|H2AC4|H2AC17|H2AC20|H2BC9|H2BC21|H3C3|H3C8|H4C11|H4C2|H4C13|HAT1|GNG2|H2AJ|GNG8|H2AZ2	-3.22452	0	26	0	0	-9.68259	4.39272	1	0	0	0	0	0	0	0	-4.30555	0	0	0	0	0	0	0
R-HSA-1280218	M01001011	4	0	Reactome Gene Sets	6	Adaptive Immune System		-4.2991	2.28371	4.5803	9427	419	266	27	10.1504	1.85165	805|991|1062|3798|3832|3835|5058|5527|7314|7846|8655|9493|9604|10112|10293|10376|10381|10383|11004|11065|24137|29127|51343|56654|56992|81930|84790	CALM2|CDC20|CENPE|KIF5A|KIF11|KIF22|PAK1|PPP2R5C|UBB|TUBA1A|DYNLL1|KIF23|RNF14|KIF20A|TRAIP|TUBA1B|TUBB3|TUBB4B|KIF2C|UBE2C|KIF4A|RACGAP1|FZR1|NPDC1|KIF15|KIF18A|TUBA1C	-3.21832	0	3	0	0	-29.1283	26.7812	0	1	0	0	1	0	1	1	0	-2.60983	0	0	-4.2991	0	-3.05863	-3.62084
hsa05166	M00010011	3	0	KEGG Pathway	24	HTLV-I infection		-4.29163	4.27634	5.34344	9427	137	177	11	6.21469	1.81464	292|595|701|894|991|4085|5111|5902|8503|9133|9184	SLC25A5|CCND1|BUB1B|CCND2|CDC20|MAD2L1|PCNA|RANBP1|PIK3R3|CCNB2|BUB3	-3.21193	0	30	0	0	-9.426	15.6647	0	0	0	1	0	0	1	1	0	0	0	-2.11887	0	0	-4.29163	-2.51344
ko05166	M00010011	3	0	KEGG Pathway	24	HTLV-I infection		-4.29163	4.27634	5.34344	9427	137	177	11	6.21469	1.81464	292|595|701|894|991|4085|5111|5902|8503|9133|9184	SLC25A5|CCND1|BUB1B|CCND2|CDC20|MAD2L1|PCNA|RANBP1|PIK3R3|CCNB2|BUB3	-3.21193	0	30	0	0	-9.426	15.6647	0	0	0	1	0	0	1	1	0	0	0	-2.11887	0	0	-4.29163	-2.51344
GO:0044837	M00101011	4	0	GO Biological Processes	19	actomyosin contractile ring organization	19_GO:0009987 cellular process	-4.2836	35.7083	10.1341	9427	6	132	3	2.27273	1.29716	1894|29127|54443	ECT2|RACGAP1|ANLN	-3.20456	0	25	0	0	-9.84179	71.4167	0	0	1	0	1	0	1	1	0	0	-3.31415	0	-3.37974	0	-3.90358	-4.2836
GO:0086001	M10000000	1	0	GO Biological Processes	19	cardiac muscle cell action potential	19_GO:0065007 biological regulation	-4.27882	3.28731	4.86672	9427	32	1165	13	1.11588	0.307758	287|288|481|488|781|801|808|1525|3728|6546|10052|10142|55800	ANK2|ANK3|ATP1B1|ATP2A2|CACNA2D1|CALM1|CALM3|CXADR|JUP|SLC8A1|GJC1|AKAP9|SCN3B	-3.20267	0	44	0	0	-7.22655	8.09185	1	0	0	0	0	0	0	0	-4.27882	0	0	0	0	0	0	0
R-HSA-171306	M10000000	1	0	Reactome Gene Sets	6	Packaging Of Telomere Ends		-4.27848	3.70876	4.98916	9427	24	1165	11	0.944206	0.283342	3014|8335|8338|8345|8349|8363|8366|8368|54386|55766|94239	H2AX|H2AC4|H2AC20|H2BC9|H2BC21|H4C11|H4C2|H4C13|TERF2IP|H2AJ|H2AZ2	-3.20267	0	26	0	0	-9.68259	4.39272	1	0	0	0	0	0	0	0	-4.27848	0	0	0	0	0	0	0
GO:0050432	M10000000	1	0	GO Biological Processes	19	catecholamine secretion	19_GO:0051179 localization	-4.27848	3.70876	4.98916	9427	24	1165	11	0.944206	0.283342	1113|1137|1268|2912|4061|5864|6623|6857|6860|6861|57586	CHGA|CHRNA4|CNR1|GRM2|LY6E|RAB3A|SNCG|SYT1|SYT4|SYT5|SYT13	-3.20267	0	80	0	0	-4.45349	4.04592	1	0	0	0	0	0	0	0	-4.27848	0	0	0	0	0	0	0
R-HSA-110330	M10000001	2	0	Reactome Gene Sets	6	Recognition and association of DNA glycosylase with site containing an affected purine		-4.26381	3.46793	4.91084	9427	28	1165	12	1.03004	0.295812	3014|8335|8338|8345|8349|8363|8366|8368|54386|55247|55766|94239	H2AX|H2AC4|H2AC20|H2BC9|H2BC21|H4C11|H4C2|H4C13|TERF2IP|NEIL3|H2AJ|H2AZ2	-3.1912	0	26	0	0	-9.68259	4.39272	1	0	0	0	0	0	0	1	-4.26381	0	0	0	0	0	0	-2.16705
R-HSA-110331	M10000001	2	0	Reactome Gene Sets	6	Cleavage of the damaged purine		-4.26381	3.46793	4.91084	9427	28	1165	12	1.03004	0.295812	3014|8335|8338|8345|8349|8363|8366|8368|54386|55247|55766|94239	H2AX|H2AC4|H2AC20|H2BC9|H2BC21|H4C11|H4C2|H4C13|TERF2IP|NEIL3|H2AJ|H2AZ2	-3.1912	0	26	0	0	-9.68259	4.39272	1	0	0	0	0	0	0	1	-4.26381	0	0	0	0	0	0	-2.16705
R-HSA-73927	M10000001	2	0	Reactome Gene Sets	6	Depurination		-4.26381	3.46793	4.91084	9427	28	1165	12	1.03004	0.295812	3014|8335|8338|8345|8349|8363|8366|8368|54386|55247|55766|94239	H2AX|H2AC4|H2AC20|H2BC9|H2BC21|H4C11|H4C2|H4C13|TERF2IP|NEIL3|H2AJ|H2AZ2	-3.1912	0	26	0	0	-9.68259	4.39272	1	0	0	0	0	0	0	1	-4.26381	0	0	0	0	0	0	-2.16705
GO:0003151	M10000000	1	0	GO Biological Processes	19	outflow tract morphogenesis	19_GO:0032502 developmental process	-4.26381	3.46793	4.91084	9427	28	1165	12	1.03004	0.295812	659|2535|3280|3516|4851|6091|6092|6423|6664|8828|8829|10370	BMPR2|FZD2|HES1|RBPJ|NOTCH1|ROBO1|ROBO2|SFRP2|SOX11|NRP2|NRP1|CITED2	-3.1912	0	77	0	0	-4.58979	5.39456	1	0	0	0	0	0	0	0	-4.26381	0	0	0	0	0	0	0
GO:0051443	M00111011	5	0	GO Biological Processes	19	positive regulation of ubiquitin-protein transferase activity	19_GO:0048518 positive regulation of biological process	-4.24878	11.5782	7.02587	9427	23	177	5	2.82486	1.24534	991|5347|6187|11065|51343	CDC20|PLK1|RPS2|UBE2C|FZR1	-3.17715	0	76	0	0	-4.59045	39.9449	0	0	1	1	1	0	1	1	0	0	-2.36471	-2.20943	-2.44446	0	-4.24878	-3.5775
R-HSA-9013026	M10000001	2	0	Reactome Gene Sets	6	RHOB GTPase cycle		-4.24113	8.7449	6.47716	9427	49	132	6	4.54545	1.81301	1894|11113|29127|54443|55789|81624	ECT2|CIT|RACGAP1|ANLN|DEPDC1B|DIAPH3	-3.17073	0	25	0	0	-9.84179	71.4167	1	0	0	0	0	0	0	1	-2.27252	0	0	0	0	0	0	-4.24113
GO:0072698	M00000011	2	0	GO Biological Processes	19	protein localization to microtubule cytoskeleton	19_GO:0051179 localization	-4.24113	8.7449	6.47716	9427	49	132	6	4.54545	1.81301	6491|6790|7272|9585|10615|81610	STIL|AURKA|TTK|KIF20B|SPAG5|FAM83D	-3.17073	0	37	0	0	-7.8504	10.7393	0	0	0	0	0	0	1	1	0	0	0	0	0	0	-2.66653	-4.24113
R-HSA-389960	M00001001	2	0	Reactome Gene Sets	6	Formation of tubulin folding intermediates by CCT/TriC		-4.23437	11.075	6.87256	9427	16	266	5	1.8797	0.832689	7846|10376|10381|10383|84790	TUBA1A|TUBA1B|TUBB3|TUBB4B|TUBA1C	-3.16518	0	39	0	0	-7.79754	22.1499	0	0	0	0	1	0	0	1	0	0	0	0	-4.23437	0	0	-2.88105
R-HSA-373755	M10000000	1	0	Reactome Gene Sets	6	Semaphorin interactions		-4.23175	2.75123	4.66208	9427	50	1165	17	1.45923	0.351323	1072|1400|1808|1809|3320|3326|4629|4637|5063|8829|8851|10627|23365|56896|57556|80031|103910	CFL1|CRMP1|DPYSL2|DPYSL3|HSP90AA1|HSP90AB1|MYH11|MYL6|PAK3|NRP1|CDK5R1|MYL12A|ARHGEF12|DPYSL5|SEMA6A|SEMA6D|MYL12B	-3.16338	0	86	1	1	-4.23175	5.39456	1	0	0	0	0	0	0	0	-4.23175	0	0	0	0	0	0	0
R-HSA-6804756	M10010011	4	0	Reactome Gene Sets	6	Regulation of TP53 Activity through Phosphorylation		-4.22645	5.89556	5.7754	9427	82	156	8	5.12821	1.76599	890|1111|6118|6790|7314|9156|9212|22974	CCNA2|CHEK1|RPA2|AURKA|UBB|EXO1|AURKB|TPX2	-3.15848	0	40	0	0	-7.68503	65.4653	1	0	0	1	0	0	1	1	-2.34286	0	0	-4.22645	0	0	-2.36299	-2.23994
GO:0021700	M11001001	4	0	GO Biological Processes	19	developmental maturation	19_GO:0032502 developmental process	-4.22135	2.02296	4.37553	9427	128	1165	32	2.74678	0.478852	473|675|718|891|991|994|2309|2625|3280|3516|4131|4204|4747|5864|6790|6812|6860|8851|8941|9378|9928|10159|22933|23294|26271|51083|51412|53335|54738|55638|84530|132320	RERE|BRCA2|C3|CCNB1|CDC20|CDC25B|FOXO3|GATA3|HES1|RBPJ|MAP1B|MECP2|NEFL|RAB3A|AURKA|STXBP1|SYT4|CDK5R1|CDK5R2|NRXN1|KIF14|ATP6AP2|SIRT2|ANKS1A|FBXO5|GAL|ACTL6B|BCL11A|FEV|SYBU|SRRM4|SCLT1	-3.15387	0	88	1	1	-4.22135	2.08076	1	1	0	0	1	0	0	1	-4.22135	-2.21658	0	0	-3.01578	0	0	-2.04224
R-HSA-9663891	M00001000	1	0	Reactome Gene Sets	6	Selective autophagy		-4.2094	5.06284	5.51318	9427	63	266	9	3.38346	1.10858	7314|7431|7846|8655|10376|10381|10383|84557|84790	UBB|VIM|TUBA1A|DYNLL1|TUBA1B|TUBB3|TUBB4B|MAP1LC3A|TUBA1C	-3.1424	0	39	0	0	-7.79754	22.1499	0	0	0	0	1	0	0	0	0	0	0	0	-4.2094	0	0	0
GO:0034451	M00000011	2	0	GO Cellular Components	20	centriolar satellite		-4.20625	6.94329	6.0325	9427	72	132	7	5.30303	1.95049	5347|9787|10460|10615|55165|79682|90417	PLK1|DLGAP5|TACC3|SPAG5|CEP55|CENPU|KNSTRN	-3.13973	0	66	0	0	-4.96829	14.0158	0	0	0	0	0	0	1	1	0	0	0	0	0	0	-2.64671	-4.20625
GO:0010644	M10000000	1	0	GO Biological Processes	19	cell communication by electrical coupling	19_GO:0009987 cellular process	-4.20333	4.28392	5.08869	9427	17	1165	9	0.772532	0.256514	288|478|481|801|805|808|1627|6546|10052	ANK3|ATP1A3|ATP1B1|CALM1|CALM2|CALM3|DBN1|SLC8A1|GJC1	-3.13753	0	44	0	0	-7.22655	8.09185	1	0	0	0	0	0	0	0	-4.20333	0	0	0	0	0	0	0
GO:0033598	M10000000	1	0	GO Biological Processes	19	mammary gland epithelial cell proliferation	19_GO:0032502 developmental process	-4.20333	4.28392	5.08869	9427	17	1165	9	0.772532	0.256514	581|595|675|1969|2625|6091|57142|90780|128239	BAX|CCND1|BRCA2|EPHA2|GATA3|ROBO1|RTN4|PYGO2|IQGAP3	-3.13753	0	69	0	0	-4.77934	6.06888	1	0	0	0	0	0	0	0	-4.20333	0	0	0	0	0	0	0
GO:1902292	M00001010	2	0	GO Biological Processes	19	cell cycle DNA replication initiation	19_GO:0008152 metabolic process	-4.19857	31.9559	9.57716	9427	5	177	3	1.69492	0.970231	4171|4172|4173	MCM2|MCM3|MCM4	-3.1347	0	12	0	0	-14.2441	43.1639	0	0	0	0	1	0	1	0	0	0	0	0	-3.67161	0	-4.19857	0
GO:1902315	M00001010	2	0	GO Biological Processes	19	nuclear cell cycle DNA replication initiation	19_GO:0008152 metabolic process	-4.19857	31.9559	9.57716	9427	5	177	3	1.69492	0.970231	4171|4172|4173	MCM2|MCM3|MCM4	-3.1347	0	12	0	0	-14.2441	43.1639	0	0	0	0	1	0	1	0	0	0	0	0	-3.67161	0	-4.19857	0
GO:1902975	M00001010	2	0	GO Biological Processes	19	mitotic DNA replication initiation	19_GO:0008152 metabolic process	-4.19857	31.9559	9.57716	9427	5	177	3	1.69492	0.970231	4171|4172|4173	MCM2|MCM3|MCM4	-3.1347	0	12	0	0	-14.2441	43.1639	0	0	0	0	1	0	1	0	0	0	0	0	-3.67161	0	-4.19857	0
GO:0048639	M10001000	2	0	GO Biological Processes	19	positive regulation of developmental growth	19_GO:0040007 growth	-4.19676	2.28476	4.46781	9427	85	1165	24	2.06009	0.416159	659|891|983|1382|1627|1982|2664|2691|3516|3643|3897|4131|4137|4851|5454|6857|6860|7430|8829|9472|10409|10658|22902|23499	BMPR2|CCNB1|CDK1|CRABP2|DBN1|EIF4G2|GDI1|GHRH|RBPJ|INSR|L1CAM|MAP1B|MAPT|NOTCH1|POU3F2|SYT1|SYT4|EZR|NRP1|AKAP6|BASP1|CELF1|RUFY3|MACF1	-3.13314	0	32	0	0	-9.29311	2.50112	1	0	0	0	1	0	0	0	-4.19676	0	0	0	-3.8827	0	0	0
GO:0044380	M00000011	2	0	GO Biological Processes	19	protein localization to cytoskeleton	19_GO:0051179 localization	-4.19059	8.57	6.39551	9427	50	132	6	4.54545	1.81301	6491|6790|7272|9585|10615|81610	STIL|AURKA|TTK|KIF20B|SPAG5|FAM83D	-3.1272	0	37	0	0	-7.8504	10.7393	0	0	0	0	0	0	1	1	0	0	0	0	0	0	-2.62731	-4.19059
GO:0098793	M10000000	1	0	GO Cellular Components	20	presynapse		-4.18305	1.63472	4.17356	9427	297	1165	60	5.15021	0.647542	60|71|116|534|547|801|808|1007|1173|1268|1785|1949|2555|2571|2572|2691|2823|2890|2912|4747|4915|4983|5621|5764|5789|5864|5872|6326|6456|6513|6529|6546|6616|6623|6812|6857|6860|6861|8499|8618|8775|8851|9114|9378|9381|9522|9900|10874|22848|23095|23673|53826|55530|55964|57084|57282|64780|85300|115827|284697	ACTB|ACTG1|ADCYAP1|ATP6V1G2|KIF1A|CALM1|CALM3|CDH9|AP2M1|CNR1|DNM2|EFNB3|GABRA2|GAD1|GAD2|GHRH|GPM6A|GRIA1|GRM2|NEFL|NTRK2|OPHN1|PRNP|PTN|PTPRD|RAB3A|RAB13|SCN2A|SH3GL2|SLC2A1|SLC6A1|SLC8A1|SNAP25|SNCG|STXBP1|SYT1|SYT4|SYT5|PPFIA2|CADPS|NAPA|CDK5R1|ATP6V0D1|NRXN1|OTOF|SCAMP1|SV2A|NMU|AAK1|KIF1B|STX12|FXYD6|SVOP|SEPTIN3|SLC17A6|SLC4A10|MICAL1|ATCAY|RAB3C|BTBD8	-3.11991	0	80	0	0	-4.45349	4.04592	1	0	0	0	0	0	0	0	-4.18305	0	0	0	0	0	0	0
GO:0044297	M10000000	1	0	GO Cellular Components	20	cell body		-4.93579	1.57857	4.5622	9427	325	1470	80	5.44218	0.591666	116|478|547|659|998|1137|1152|1400|1525|1809|1996|2026|2555|2596|2664|2691|2775|2785|2823|2890|2891|2893|3320|3326|3572|3643|3798|3800|3897|4131|4133|4137|4345|5274|6194|6240|6456|6507|6529|6546|6623|6647|6790|6860|6861|6863|7314|7430|8829|8851|9026|9378|9498|9638|9900|10142|10159|10381|10399|10439|10642|11075|11337|22902|22933|22974|51083|54800|55110|55273|55450|56896|57282|64805|84249|84687|927…	ADCYAP1|ATP1A3|KIF1A|BMPR2|CDC42|CHRNA4|CKB|CRMP1|CXADR|DPYSL3|ELAVL4|ENO2|GABRA2|GAP43|GDI1|GHRH|GNAO1|GNG3|GPM6A|GRIA1|GRIA2|GRIA4|HSP90AA1|HSP90AB1|IL6ST|INSR|KIF5A|KIF5C|L1CAM|MAP1B|MAP2|MAPT|CD200|SERPINI1|RPS6|RRM1|SH3GL2|SLC1A3|SLC6A1|SLC8A1|SNCG|SOD1|AURKA|SYT4|SYT5|TAC1|UBB|EZR|NRP1|CDK5R1|HIP1R|NRXN1|SLC4A8|FEZ1|SV2A|AKAP9|ATP6AP2|TUBB3|RACK1|OLFM1|IGF2BP1|STMN2|GABARAP|RUFY3|SIRT2|TPX2…	-3.10818	0	10	0	0	-16.213	2.39275	1	0	0	0	0	0	0	0	-4.34292	0	0	0	0	0	0	0
GO:0006271	M10010010	3	0	GO Biological Processes	19	DNA strand elongation involved in DNA replication	19_GO:0008152 metabolic process	-4.93322	4.27528	5.45634	9427	15	1470	10	0.680272	0.214388	1763|3978|4172|4173|4176|5111|5983|5984|9837|10714	DNA2|LIG1|MCM3|MCM4|MCM7|PCNA|RFC3|RFC4|GINS1|POLD3	-3.10818	0	7	0	0	-18.3882	15.2171	1	0	0	1	0	0	1	0	-2.18475	0	0	-2.75758	0	0	-3.85551	0
R-HSA-69183	M10000010	2	0	Reactome Gene Sets	6	Processive synthesis on the lagging strand		-4.93322	4.27528	5.45634	9427	15	1470	10	0.680272	0.214388	1763|2237|3978|5111|5424|6117|6118|6119|10714|23649	DNA2|FEN1|LIG1|PCNA|POLD1|RPA1|RPA2|RPA3|POLD3|POLA2	-3.10818	0	7	0	0	-18.3882	15.2171	1	0	0	0	0	0	1	0	-4.78889	0	0	0	0	0	-3.85551	0
GO:0061387	M10001000	2	0	GO Biological Processes	19	regulation of extent of cell growth	19_GO:0040007 growth	-4.16872	2.37361	4.48462	9427	75	1165	22	1.88841	0.398791	659|1382|1627|1630|1785|1808|1982|2664|3897|4131|4133|4137|6259|6696|8829|8851|10439|22902|23499|57142|57556|80031	BMPR2|CRABP2|DBN1|DCC|DNM2|DPYSL2|EIF4G2|GDI1|L1CAM|MAP1B|MAP2|MAPT|RYK|SPP1|NRP1|CDK5R1|OLFM1|RUFY3|MACF1|RTN4|SEMA6A|SEMA6D	-3.10677	0	32	0	0	-9.29311	2.50112	1	0	0	0	1	0	0	0	-4.16872	0	0	0	-2.92492	0	0	0
GO:0048638	M10001000	2	0	GO Biological Processes	19	regulation of developmental growth	19_GO:0040007 growth	-4.16459	1.86735	4.27231	9427	169	1165	39	3.34764	0.527002	659|891|983|1382|1627|1630|1785|1808|1982|2664|2691|3516|3643|3897|4131|4133|4137|4851|5454|6259|6696|6857|6860|7430|8829|8851|9043|9472|10018|10370|10409|10439|10658|22902|23499|53335|57142|57556|80031	BMPR2|CCNB1|CDK1|CRABP2|DBN1|DCC|DNM2|DPYSL2|EIF4G2|GDI1|GHRH|RBPJ|INSR|L1CAM|MAP1B|MAP2|MAPT|NOTCH1|POU3F2|RYK|SPP1|SYT1|SYT4|EZR|NRP1|CDK5R1|SPAG9|AKAP6|BCL2L11|CITED2|BASP1|OLFM1|CELF1|RUFY3|MACF1|BCL11A|RTN4|SEMA6A|SEMA6D	-3.10408	0	32	0	0	-9.29311	2.50112	1	0	0	0	1	0	0	0	-4.16459	0	0	0	-3.01073	0	0	0
hsa05110	M10000000	1	0	KEGG Pathway	24	Vibrio cholerae infection		-4.15949	3.06178	4.7184	9427	37	1165	14	1.20172	0.319237	60|71|523|527|533|534|535|537|2778|9114|9296|9550|51606|155066	ACTB|ACTG1|ATP6V1A|ATP6V0C|ATP6V0B|ATP6V1G2|ATP6V0A1|ATP6AP1|GNAS|ATP6V0D1|ATP6V1F|ATP6V1G1|ATP6V1H|ATP6V0E2	-3.10052	0	43	0	0	-7.3095	5.77989	1	0	0	0	0	0	0	0	-4.15949	0	0	0	0	0	0	0
ko05110	M10000000	1	0	KEGG Pathway	24	Vibrio cholerae infection		-4.15949	3.06178	4.7184	9427	37	1165	14	1.20172	0.319237	60|71|523|527|533|534|535|537|2778|9114|9296|9550|51606|155066	ACTB|ACTG1|ATP6V1A|ATP6V0C|ATP6V0B|ATP6V1G2|ATP6V0A1|ATP6AP1|GNAS|ATP6V0D1|ATP6V1F|ATP6V1G1|ATP6V1H|ATP6V0E2	-3.10052	0	43	0	0	-7.3095	5.77989	1	0	0	0	0	0	0	0	-4.15949	0	0	0	0	0	0	0
GO:0070820	M01000000	1	0	GO Cellular Components	20	tertiary granule		-4.15936	11.4851	6.96583	9427	76	54	5	9.25926	3.9445	427|567|963|1509|2495	ASAH1|B2M|CD53|CTSD|FTH1	-3.10052	0	72	0	0	-4.68743	24.0792	0	1	0	0	0	0	0	0	0	-4.15936	0	0	0	0	0	0
GO:0060512	M00001000	1	0	GO Biological Processes	19	prostate gland morphogenesis	19_GO:0022414 reproductive process	-4.15592	15.751	7.54393	9427	9	266	4	1.50376	0.746205	3371|4851|6422|6662	TNC|NOTCH1|SFRP1|SOX9	-3.09755	0	81	0	0	-4.40146	17.7199	0	0	0	0	1	0	0	0	0	0	0	0	-4.15592	0	0	0
GO:0043596	M10010010	3	0	GO Cellular Components	20	nuclear replication fork		-4.15394	11.0958	6.85004	9427	24	177	5	2.82486	1.24534	4172|5111|6117|6118|54962	MCM3|PCNA|RPA1|RPA2|TIPIN	-3.09604	0	7	0	0	-18.3882	15.2171	1	0	0	1	0	0	1	0	-2.82319	0	0	-3.22749	0	0	-4.15394	0
R-HSA-201722	M10000000	1	0	Reactome Gene Sets	6	Formation of the beta-catenin:TCF transactivating complex		-4.15209	2.81455	4.63243	9427	46	1165	16	1.37339	0.340982	3014|3021|7015|8335|8338|8345|8349|8352|8355|8363|8366|8368|51176|55766|90780|94239	H2AX|H3-3B|TERT|H2AC4|H2AC20|H2BC9|H2BC21|H3C3|H3C8|H4C11|H4C2|H4C13|LEF1|H2AJ|PYGO2|H2AZ2	-3.09491	0	26	0	0	-9.68259	4.39272	1	0	0	0	0	0	0	0	-4.15209	0	0	0	0	0	0	0
R-HSA-5576891	M10000000	1	0	Reactome Gene Sets	6	Cardiac conduction		-4.15209	2.81455	4.63243	9427	46	1165	16	1.37339	0.340982	478|481|488|782|801|805|808|6326|6328|6335|6546|10060|10142|53822|53826|55800	ATP1A3|ATP1B1|ATP2A2|CACNB1|CALM1|CALM2|CALM3|SCN2A|SCN3A|SCN9A|SLC8A1|ABCC9|AKAP9|FXYD7|FXYD6|SCN3B	-3.09491	0	44	0	0	-7.22655	8.09185	1	0	0	0	0	0	0	0	-4.15209	0	0	0	0	0	0	0
GO:0032414	M10000000	1	0	GO Biological Processes	19	positive regulation of ion transmembrane transporter activity	19_GO:0048518 positive regulation of biological process	-4.15209	2.81455	4.63243	9427	46	1165	16	1.37339	0.340982	287|288|481|781|784|801|805|808|1785|2745|4697|7114|9472|10142|10369|51083	ANK2|ANK3|ATP1B1|CACNA2D1|CACNB3|CALM1|CALM2|CALM3|DNM2|GLRX|NDUFA4|TMSB4X|AKAP6|AKAP9|CACNG2|GAL	-3.09491	0	56	0	0	-5.57773	5.39456	1	0	0	0	0	0	0	0	-4.15209	0	0	0	0	0	0	0
GO:0060485	M10000000	1	0	GO Biological Processes	19	mesenchyme development	19_GO:0032502 developmental process	-4.15107	2.00728	4.32548	9427	129	1165	32	2.74678	0.478852	659|1655|1947|2487|2625|3280|3516|4192|4851|6091|6092|6422|6423|6664|7080|8091|8463|8828|8829|10252|10370|10409|10439|10521|23122|23603|51176|55211|57142|57556|80031|81610	BMPR2|DDX5|EFNB1|FRZB|GATA3|HES1|RBPJ|MDK|NOTCH1|ROBO1|ROBO2|SFRP1|SFRP2|SOX11|NKX2-1|HMGA2|TEAD2|NRP2|NRP1|SPRY1|CITED2|BASP1|OLFM1|DDX17|CLASP2|CORO1C|LEF1|DPPA4|RTN4|SEMA6A|SEMA6D|FAM83D	-3.09413	0	91	1	1	-4.15107	2.00728	1	0	0	0	0	0	0	0	-4.15107	0	0	0	0	0	0	0
GO:0000723	M00010010	2	0	GO Biological Processes	19	telomere maintenance	19_GO:0008152 metabolic process	-4.1458	5.03579	5.47165	9427	108	156	9	5.76923	1.86678	3326|4751|5111|6118|7013|9156|9212|26354|55505	HSP90AB1|NEK2|PCNA|RPA2|TERF1|EXO1|AURKB|GNL3|NOP10	-3.08964	0	67	0	0	-4.92451	6.361	0	0	0	1	0	0	1	0	0	0	0	-4.1458	0	0	-2.38216	0
hsa05034	M10000000	1	0	KEGG Pathway	24	Alcoholism		-4.13112	2.22303	4.40213	9427	91	1165	25	2.14592	0.424555	801|805|808|2775|2778|2785|2791|3014|3021|4915|8335|8336|8338|8345|8349|8352|8355|8363|8366|8368|8520|54331|55766|94235|94239	CALM1|CALM2|CALM3|GNAO1|GNAS|GNG3|GNG11|H2AX|H3-3B|NTRK2|H2AC4|H2AC17|H2AC20|H2BC9|H2BC21|H3C3|H3C8|H4C11|H4C2|H4C13|HAT1|GNG2|H2AJ|GNG8|H2AZ2	-3.07559	0	26	0	0	-9.68259	4.39272	1	0	0	0	0	0	0	0	-4.13112	0	0	0	0	0	0	0
GO:0019730	M00100000	1	0	GO Biological Processes	19	antimicrobial humoral response	19_GO:0044419 biological process involved in interspecies interaction between organisms	-4.12818	10.5212	6.66864	9427	16	280	5	1.78571	0.791433	2597|3151|6156|6170|6223	GAPDH|HMGN2|RPL30|RPL39|RPS19	-3.07336	0	62	0	0	-5.30321	16.8339	0	0	1	0	0	0	0	0	0	0	-4.12818	0	0	0	0	0
GO:0000076	M00010010	2	0	GO Biological Processes	19	DNA replication checkpoint signaling	19_GO:0048519 negative regulation of biological process	-4.12355	16.3877	7.67956	9427	13	177	4	2.25989	1.1171	990|54962|63967|81620	CDC6|TIPIN|CLSPN|CDT1	-3.06967	0	92	1	1	-4.12355	17.7533	0	0	0	1	0	0	1	0	0	0	0	-2.94867	0	0	-4.12355	0
R-HSA-5693554	M10000000	1	0	Reactome Gene Sets	6	Resolution of D-loop Structures through Synthesis-Dependent Strand Annealing (SDSA)		-4.10955	3.85326	4.9151	9427	21	1165	10	0.858369	0.270273	641|672|675|1763|4361|5888|5890|9156|10635|83990	BLM|BRCA1|BRCA2|DNA2|MRE11|RAD51|RAD51B|EXO1|RAD51AP1|BRIP1	-3.05895	0	33	0	0	-9.26178	3.88409	1	0	0	0	0	0	0	0	-4.10955	0	0	0	0	0	0	0
R-HSA-9675136	M10000000	1	0	Reactome Gene Sets	6	Diseases of DNA Double-Strand Break Repair		-4.10955	3.85326	4.9151	9427	21	1165	10	0.858369	0.270273	641|672|675|1763|4361|5888|5890|9156|10635|83990	BLM|BRCA1|BRCA2|DNA2|MRE11|RAD51|RAD51B|EXO1|RAD51AP1|BRIP1	-3.05895	0	33	0	0	-9.26178	3.88409	1	0	0	0	0	0	0	0	-4.10955	0	0	0	0	0	0	0
R-HSA-9701193	M10000000	1	0	Reactome Gene Sets	6	Defective HDR through Homologous Recombination (HRR) due to PALB2 loss of function		-4.10955	3.85326	4.9151	9427	21	1165	10	0.858369	0.270273	641|672|675|1763|4361|5888|5890|9156|10635|83990	BLM|BRCA1|BRCA2|DNA2|MRE11|RAD51|RAD51B|EXO1|RAD51AP1|BRIP1	-3.05895	0	33	0	0	-9.26178	3.88409	1	0	0	0	0	0	0	0	-4.10955	0	0	0	0	0	0	0
R-HSA-9704331	M10000000	1	0	Reactome Gene Sets	6	Defective HDR through Homologous Recombination Repair (HRR) due to PALB2 loss of BRCA1 binding function		-4.10955	3.85326	4.9151	9427	21	1165	10	0.858369	0.270273	641|672|675|1763|4361|5888|5890|9156|10635|83990	BLM|BRCA1|BRCA2|DNA2|MRE11|RAD51|RAD51B|EXO1|RAD51AP1|BRIP1	-3.05895	0	33	0	0	-9.26178	3.88409	1	0	0	0	0	0	0	0	-4.10955	0	0	0	0	0	0	0
R-HSA-9704646	M10000000	1	0	Reactome Gene Sets	6	Defective HDR through Homologous Recombination Repair (HRR) due to PALB2 loss of BRCA2/RAD51/RAD51C binding function		-4.10955	3.85326	4.9151	9427	21	1165	10	0.858369	0.270273	641|672|675|1763|4361|5888|5890|9156|10635|83990	BLM|BRCA1|BRCA2|DNA2|MRE11|RAD51|RAD51B|EXO1|RAD51AP1|BRIP1	-3.05895	0	33	0	0	-9.26178	3.88409	1	0	0	0	0	0	0	0	-4.10955	0	0	0	0	0	0	0
R-HSA-3371497	M00001000	1	0	Reactome Gene Sets	6	HSP90 chaperone cycle for steroid hormone receptors (SHR) in the presence of ligand		-4.10526	6.52839	5.81854	9427	38	266	7	2.63158	0.981469	3326|7846|8655|10376|10381|10383|84790	HSP90AB1|TUBA1A|DYNLL1|TUBA1B|TUBB3|TUBB4B|TUBA1C	-3.05536	0	39	0	0	-7.79754	22.1499	0	0	0	0	1	0	0	0	0	0	0	0	-4.10526	0	0	0
GO:0016471	M10000000	1	0	GO Cellular Components	20	vacuolar proton-transporting V-type ATPase complex		-4.0961	4.62391	5.09521	9427	14	1165	8	0.686695	0.241948	523|534|535|9114|9296|9550|10159|51606	ATP6V1A|ATP6V1G2|ATP6V0A1|ATP6V0D1|ATP6V1F|ATP6V1G1|ATP6AP2|ATP6V1H	-3.04689	0	43	0	0	-7.3095	5.77989	1	0	0	0	0	0	0	0	-4.0961	0	0	0	0	0	0	0
GO:0002027	M10000000	1	0	GO Biological Processes	19	regulation of heart rate	19_GO:0032501 multicellular organismal process	-4.08328	3.34835	4.75585	9427	29	1165	12	1.03004	0.295812	287|488|781|801|805|808|3728|6546|6863|10142|10874|55800	ANK2|ATP2A2|CACNA2D1|CALM1|CALM2|CALM3|JUP|SLC8A1|TAC1|AKAP9|NMU|SCN3B	-3.03524	0	44	0	0	-7.22655	8.09185	1	0	0	0	0	0	0	0	-4.08328	0	0	0	0	0	0	0
GO:0051937	M10000000	1	0	GO Biological Processes	19	catecholamine transport	19_GO:0051179 localization	-4.08328	3.34835	4.75585	9427	29	1165	12	1.03004	0.295812	60|1113|1137|1268|2912|4061|5864|6623|6857|6860|6861|57586	ACTB|CHGA|CHRNA4|CNR1|GRM2|LY6E|RAB3A|SNCG|SYT1|SYT4|SYT5|SYT13	-3.03524	0	80	0	0	-4.45349	4.04592	1	0	0	0	0	0	0	0	-4.08328	0	0	0	0	0	0	0
GO:2000058	M01100000	2	0	GO Biological Processes	19	regulation of ubiquitin-dependent protein catabolic process	19_GO:0050789 regulation of biological process	-4.08178	3.50146	4.92565	9427	125	280	13	4.64286	1.25745	991|3326|5347|6125|6135|6201|6613|6790|6923|9349|10399|11337|55872	CDC20|HSP90AB1|PLK1|RPL5|RPL11|RPS7|SUMO2|AURKA|ELOB|RPL23|RACK1|GABARAP|PBK	-3.03397	0	23	0	0	-10.4783	23.5675	0	1	1	0	0	0	0	0	0	-2.25281	-4.08178	0	0	0	0	0
GO:0051348	M00101000	2	0	GO Biological Processes	19	negative regulation of transferase activity	19_GO:0065007 biological regulation	-4.06836	3.13676	4.78438	9427	161	280	15	5.35714	1.34565	1031|2950|3315|4869|5347|5478|6125|6135|6167|6201|6209|6224|9349|10399|80119	CDKN2C|GSTP1|HSPB1|NPM1|PLK1|PPIA|RPL5|RPL11|RPL37|RPS7|RPS15|RPS20|RPL23|RACK1|PIF1	-3.02213	0	23	0	0	-10.4783	23.5675	0	0	1	0	1	0	0	0	0	0	-4.06836	0	-2.2335	0	0	0
GO:0032069	M00110010	3	0	GO Biological Processes	19	regulation of nuclease activity	19_GO:0050789 regulation of biological process	-4.06832	16.1145	7.5991	9427	15	156	4	2.5641	1.26551	3148|4869|5111|7013	HMGB2|NPM1|PCNA|TERF1	-3.02213	0	93	1	1	-4.06832	22.8257	0	0	1	1	0	0	1	0	0	0	-2.0434	-4.06832	0	0	-3.85551	0
GO:0043203	M00001000	1	0	GO Cellular Components	20	axon hillock		-4.06038	26.5799	8.71901	9427	4	266	3	1.12782	0.647465	4133|6790|22974	MAP2|AURKA|TPX2	-3.01695	0	94	1	1	-4.06038	26.5799	0	0	0	0	1	0	0	0	0	0	0	0	-4.06038	0	0	0
GO:0032153	M01111011	6	0	GO Cellular Components	20	cell division site		-4.04572	8.08491	6.16362	9427	53	132	6	4.54545	1.81301	1894|10112|29127|54443|54820|55165	ECT2|KIF20A|RACGAP1|ANLN|NDE1|CEP55	-3.00389	0	25	0	0	-9.84179	71.4167	0	1	1	1	1	0	1	1	0	-2.46851	-3.04348	-2.75425	-3.17501	0	-3.35216	-4.04572
GO:0006284	M10000010	2	0	GO Biological Processes	19	base-excision repair	19_GO:0050896 response to stimulus	-4.04133	7.98898	6.12717	9427	40	177	6	3.38983	1.36023	3978|5111|6117|6118|6188|7374	LIG1|PCNA|RPA1|RPA2|RPS3|UNG	-3.00019	0	7	0	0	-18.3882	15.2171	1	0	0	0	0	0	1	0	-2.12254	0	0	0	0	0	-4.04133	0
R-HSA-6811436	M00001000	1	0	Reactome Gene Sets	6	COPI-independent Golgi-to-ER retrograde traffic		-4.02981	6.361	5.71643	9427	39	266	7	2.63158	0.981469	5050|7846|8655|10376|10381|10383|84790	PAFAH1B3|TUBA1A|DYNLL1|TUBA1B|TUBB3|TUBB4B|TUBA1C	-2.98981	0	39	0	0	-7.79754	22.1499	0	0	0	0	1	0	0	0	0	0	0	0	-4.02981	0	0	0
GO:0048708	M00001000	1	0	GO Biological Processes	19	astrocyte differentiation	19_GO:0032502 developmental process	-4.02981	6.361	5.71643	9427	39	266	7	2.63158	0.981469	4137|4504|4851|5454|6662|7101|7431	MAPT|MT3|NOTCH1|POU3F2|SOX9|NR2E1|VIM	-2.98981	0	96	1	1	-4.02981	9.45063	0	0	0	0	1	0	0	0	0	0	0	0	-4.02981	0	0	0
GO:2000027	M10000000	1	0	GO Biological Processes	19	regulation of animal organ morphogenesis	19_GO:0032502 developmental process	-4.0236	2.75467	4.52822	9427	47	1165	16	1.37339	0.340982	998|2535|2625|2719|3975|6091|6092|6259|6422|6423|9500|10252|10370|23002|51339|89958	CDC42|FZD2|GATA3|GPC3|LHX1|ROBO1|ROBO2|RYK|SFRP1|SFRP2|MAGED1|SPRY1|CITED2|DAAM1|DACT1|SAPCD2	-2.98519	0	97	1	1	-4.0236	2.75467	1	0	0	0	0	0	0	0	-4.0236	0	0	0	0	0	0	0
GO:0031145	M00011011	4	0	GO Biological Processes	19	anaphase-promoting complex-dependent catabolic process	19_GO:0008152 metabolic process	-4.01539	15.8704	7.5251	9427	18	132	4	3.0303	1.49202	991|5347|11065|27338	CDC20|PLK1|UBE2C|UBE2S	-2.97743	0	19	0	0	-12.4227	35.7083	0	0	0	1	1	0	1	1	0	0	0	-2.5197	-2.85779	0	-3.52407	-4.01539
GO:1905448	M00100000	1	0	GO Biological Processes	19	positive regulation of mitochondrial ATP synthesis coupled electron transport	19_GO:0048518 positive regulation of biological process	-3.9938	25.2509	8.48724	9427	4	280	3	1.07143	0.615267	891|983|51142	CCNB1|CDK1|CHCHD2	-2.95764	0	35	0	0	-8.52857	116.383	0	0	1	0	0	0	0	0	0	0	-3.9938	0	0	0	0	0
GO:0098556	M00100000	1	0	GO Cellular Components	20	cytoplasmic side of rough endoplasmic reticulum membrane		-3.9938	25.2509	8.48724	9427	4	280	3	1.07143	0.615267	6155|6231|6235	RPL27|RPS26|RPS29	-2.95764	0	78	0	0	-4.58456	25.2509	0	0	1	0	0	0	0	0	0	0	-3.9938	0	0	0	0	0
GO:0007283	M00011001	3	0	GO Biological Processes	19	spermatogenesis	19_GO:0051704 multi-organism process	-3.98383	3.66239	4.91448	9427	234	132	12	9.09091	2.50219	891|995|3014|3148|3833|4603|8900|9232|29127|53340|57082|259266	CCNB1|CDC25C|H2AX|HMGB2|KIFC1|MYBL1|CCNA1|PTTG1|RACGAP1|SPA17|KNL1|ASPM	-2.94901	0	79	0	0	-4.4676	10.7125	0	0	0	1	1	0	0	1	0	0	0	-2.26426	-2.18805	0	0	-3.98383
GO:0030894	M10010010	3	0	GO Cellular Components	20	replisome		-3.98381	15.2171	7.36361	9427	14	177	4	2.25989	1.1171	4172|5111|6117|6118	MCM3|PCNA|RPA1|RPA2	-2.94901	0	7	0	0	-18.3882	15.2171	1	0	0	1	0	0	1	0	-3.17155	0	0	-2.84921	0	0	-3.98381	0
GO:0006268	M00011010	3	0	GO Biological Processes	19	DNA unwinding involved in DNA replication	19_GO:0008152 metabolic process	-3.98381	15.2171	7.36361	9427	14	177	4	2.25989	1.1171	4171|4173|4175|6117	MCM2|MCM4|MCM6|RPA1	-2.94901	0	12	0	0	-14.2441	43.1639	0	0	0	1	1	0	1	0	0	0	0	-2.84921	-2.19251	0	-3.98381	0
GO:0010975	M10001000	2	0	GO Biological Processes	19	regulation of neuron projection development	19_GO:0032502 developmental process	-3.98051	1.62397	4.04548	9427	289	1165	58	4.97854	0.637234	116|466|547|659|991|1072|1268|1382|1400|1496|1627|1630|1809|1949|1982|1996|2625|2664|3897|4131|4133|4135|4137|4192|4747|4915|5063|5396|5454|5764|5789|5800|6091|6092|6259|6422|6423|6616|6695|6696|7025|7101|8499|8829|8851|9638|11075|22902|23499|53335|55704|57142|57498|57556|65009|80031|114798|221914	ADCYAP1|ATF1|KIF1A|BMPR2|CDC20|CFL1|CNR1|CRABP2|CRMP1|CTNNA2|DBN1|DCC|DPYSL3|EFNB3|EIF4G2|ELAVL4|GATA3|GDI1|L1CAM|MAP1B|MAP2|MAP6|MAPT|MDK|NEFL|NTRK2|PAK3|PRRX1|POU3F2|PTN|PTPRD|PTPRO|ROBO1|ROBO2|RYK|SFRP1|SFRP2|SNAP25|SPOCK1|SPP1|NR2F1|NR2E1|PPFIA2|NRP1|CDK5R1|FEZ1|STMN2|RUFY3|MACF1|BCL11A|CCDC88A|RTN4|KIDINS220|SEMA6A|NDRG4|SEMA6D|SLITRK1|GPC2	-2.94593	0	32	0	0	-9.29311	2.50112	1	0	0	0	1	0	0	0	-3.98051	0	0	0	-3.27818	0	0	0
GO:1901976	M00011011	4	0	GO Biological Processes	19	regulation of cell cycle checkpoint	19_GO:0048519 negative regulation of biological process	-3.97257	7.59425	5.95439	9427	28	266	6	2.25564	0.910416	891|4085|6118|10403|55755|81620	CCNB1|MAD2L1|RPA2|NDC80|CDK5RAP2|CDT1	-2.93934	0	8	0	0	-18.1105	28.2004	0	0	0	1	1	0	1	1	0	0	0	-2.96497	-3.97257	0	-2.76216	-2.16705
GO:0031116	M00101000	2	0	GO Biological Processes	19	positive regulation of microtubule polymerization	19_GO:0048518 positive regulation of biological process	-3.97257	7.59425	5.95439	9427	28	266	6	2.25564	0.910416	4131|4137|5058|9793|55755|84722	MAP1B|MAPT|PAK1|CKAP5|CDK5RAP2|PSRC1	-2.93934	0	22	0	0	-11.2206	8.00255	0	0	1	0	1	0	0	0	0	0	-2.05111	0	-3.97257	0	0	0
GO:0014046	M10000000	1	0	GO Biological Processes	19	dopamine secretion	19_GO:0051179 localization	-3.9526	4.04592	4.85699	9427	18	1165	9	0.772532	0.256514	1137|1268|2912|5864|6623|6857|6860|6861|57586	CHRNA4|CNR1|GRM2|RAB3A|SNCG|SYT1|SYT4|SYT5|SYT13	-2.92138	0	80	0	0	-4.45349	4.04592	1	0	0	0	0	0	0	0	-3.9526	0	0	0	0	0	0	0
GO:0014059	M10000000	1	0	GO Biological Processes	19	regulation of dopamine secretion	19_GO:0051179 localization	-3.9526	4.04592	4.85699	9427	18	1165	9	0.772532	0.256514	1137|1268|2912|5864|6623|6857|6860|6861|57586	CHRNA4|CNR1|GRM2|RAB3A|SNCG|SYT1|SYT4|SYT5|SYT13	-2.92138	0	80	0	0	-4.45349	4.04592	1	0	0	0	0	0	0	0	-3.9526	0	0	0	0	0	0	0
GO:0007218	M10000000	1	0	GO Biological Processes	19	neuropeptide signaling pathway	19_GO:0023052 signaling	-3.9526	4.04592	4.85699	9427	18	1165	9	0.772532	0.256514	116|1363|6447|6863|10874|11247|27344|51083|60675	ADCYAP1|CPE|SCG5|TAC1|NMU|NXPH4|PCSK1N|GAL|PROK2	-2.92138	0	99	1	1	-3.9526	4.04592	1	0	0	0	0	0	0	0	-3.9526	0	0	0	0	0	0	0
GO:0021537	M10000000	1	0	GO Biological Processes	19	telencephalon development	19_GO:0032502 developmental process	-3.92858	1.80823	4.09943	9427	179	1165	40	3.43348	0.533479	581|2018|2290|3014|3280|3975|4192|4747|4781|4915|5454|6091|6092|6259|6513|6546|6585|7080|7101|8851|8941|9289|9638|9928|10460|10642|10658|23135|51176|54820|57142|63950|79048|79969|84687|89839|93986|259266|388677|389549	BAX|EMX2|FOXG1|H2AX|HES1|LHX1|MDK|NEFL|NFIB|NTRK2|POU3F2|ROBO1|ROBO2|RYK|SLC2A1|SLC8A1|SLIT1|NKX2-1|NR2E1|CDK5R1|CDK5R2|ADGRG1|FEZ1|KIF14|TACC3|IGF2BP1|CELF1|KDM6B|LEF1|NDE1|RTN4|DMRTA2|SECISBP2|ATAT1|PPP1R9B|ARHGAP11B|FOXP2|ASPM|NOTCH2NLA|FEZF1	-2.8987	0	34	0	0	-9.17462	2.12513	1	0	0	0	0	0	0	0	-3.92858	0	0	0	0	0	0	0
GO:0051261	M10101011	5	0	GO Biological Processes	19	protein depolymerization	19_GO:0009987 cellular process	-3.92631	4.21903	5.04957	9427	84	266	10	3.7594	1.16627	4131|9793|9928|11004|11075|22974|26586|29767|50861|81930	MAP1B|CKAP5|KIF14|KIF2C|STMN2|TPX2|CKAP2|TMOD2|STMN3|KIF18A	-2.89688	0	22	0	0	-11.2206	8.00255	1	0	1	0	1	0	1	1	-2.58429	0	-3.0818	0	-3.92631	0	-2.31154	-2.19591
GO:0021987	M10000001	2	0	GO Biological Processes	19	cerebral cortex development	19_GO:0032502 developmental process	-3.91568	2.12513	4.22582	9427	99	1165	26	2.23176	0.432772	581|2018|2290|3014|4192|4747|4915|5454|6091|6513|7080|7101|8851|8941|9289|9928|10460|10658|54820|57142|63950|84687|89839|93986|259266|388677	BAX|EMX2|FOXG1|H2AX|MDK|NEFL|NTRK2|POU3F2|ROBO1|SLC2A1|NKX2-1|NR2E1|CDK5R1|CDK5R2|ADGRG1|KIF14|TACC3|CELF1|NDE1|RTN4|DMRTA2|PPP1R9B|ARHGAP11B|FOXP2|ASPM|NOTCH2NLA	-2.88735	0	34	0	0	-9.17462	2.12513	1	0	0	0	0	0	0	1	-3.91568	0	0	0	0	0	0	-2.58479
R-HSA-9675135	M10000000	1	0	Reactome Gene Sets	6	Diseases of DNA repair		-3.91281	3.23674	4.6075	9427	30	1165	12	1.03004	0.295812	641|672|675|1763|4361|4913|5888|5890|9156|10635|55247|83990	BLM|BRCA1|BRCA2|DNA2|MRE11|NTHL1|RAD51|RAD51B|EXO1|RAD51AP1|NEIL3|BRIP1	-2.88594	0	33	0	0	-9.26178	3.88409	1	0	0	0	0	0	0	0	-3.91281	0	0	0	0	0	0	0
GO:0099060	M10000000	1	0	GO Cellular Components	20	integral component of postsynaptic specialization membrane		-3.91281	3.23674	4.6075	9427	30	1165	12	1.03004	0.295812	1630|1949|2555|2561|2890|5800|10369|53616|80059|114798|729956|729993	DCC|EFNB3|GABRA2|GABRB2|GRIA1|PTPRO|CACNG2|ADAM22|LRRTM4|SLITRK1|SHISA7|SHISA9	-2.88594	0	58	0	0	-5.47477	3.23674	1	0	0	0	0	0	0	0	-3.91281	0	0	0	0	0	0	0
hsa05412	M10000000	1	0	KEGG Pathway	24	Arrhythmogenic right ventricular cardiomyopathy (ARVC)		-3.91281	3.23674	4.6075	9427	30	1165	12	1.03004	0.295812	60|71|488|781|782|784|1496|3728|6443|6546|10369|51176	ACTB|ACTG1|ATP2A2|CACNA2D1|CACNB1|CACNB3|CTNNA2|JUP|SGCB|SLC8A1|CACNG2|LEF1	-2.88594	0	101	1	1	-3.91281	4.04592	1	0	0	0	0	0	0	0	-3.91281	0	0	0	0	0	0	0
ko05412	M10000000	1	0	KEGG Pathway	24	Arrhythmogenic right ventricular cardiomyopathy (ARVC)		-3.91281	3.23674	4.6075	9427	30	1165	12	1.03004	0.295812	60|71|488|781|782|784|1496|3728|6443|6546|10369|51176	ACTB|ACTG1|ATP2A2|CACNA2D1|CACNB1|CACNB3|CTNNA2|JUP|SGCB|SLC8A1|CACNG2|LEF1	-2.88594	0	101	0	0	-3.91281	4.04592	1	0	0	0	0	0	0	0	-3.91281	0	0	0	0	0	0	0
R-HSA-438064	M00001001	2	0	Reactome Gene Sets	6	Post NMDA receptor activation events		-3.91333	5.25035	5.33722	9427	54	266	8	3.00752	1.04721	805|3838|4137|7846|10376|10381|10383|84790	CALM2|KPNA2|MAPT|TUBA1A|TUBA1B|TUBB3|TUBB4B|TUBA1C	-2.88594	0	39	0	0	-7.79754	22.1499	0	0	0	0	1	0	0	1	0	0	0	0	-3.91333	0	0	-2.16979
GO:0050433	M10000000	1	0	GO Biological Processes	19	regulation of catecholamine secretion	19_GO:0051179 localization	-3.89702	3.67811	4.7222	9427	22	1165	10	0.858369	0.270273	1113|1137|1268|2912|5864|6623|6857|6860|6861|57586	CHGA|CHRNA4|CNR1|GRM2|RAB3A|SNCG|SYT1|SYT4|SYT5|SYT13	-2.87289	0	80	0	0	-4.45349	4.04592	1	0	0	0	0	0	0	0	-3.89702	0	0	0	0	0	0	0
R-HSA-110373	M10000010	2	0	Reactome Gene Sets	6	Resolution of AP sites via the multiple-nucleotide patch replacement pathway		-3.88998	3.42347	4.64646	9427	26	1165	11	0.944206	0.283342	2237|5111|5424|5427|5983|5984|5985|6117|6118|6119|10714	FEN1|PCNA|POLD1|POLE2|RFC3|RFC4|RFC5|RPA1|RPA2|RPA3|POLD3	-2.86672	0	7	0	0	-18.3882	15.2171	1	0	0	0	0	0	1	0	-3.88998	0	0	0	0	0	-2.88606	0
GO:0048729	M10000000	1	0	GO Biological Processes	19	tissue morphogenesis	19_GO:0032502 developmental process	-3.88061	1.64271	3.99269	9427	266	1165	54	4.63519	0.615978	60|71|659|780|998|1301|1969|2195|2487|2535|2625|2719|3280|3488|3516|3975|4061|4192|4522|4851|4983|5087|5573|6091|6092|6259|6422|6423|6659|6664|7080|7430|8091|8463|8549|8828|8829|8914|9500|9585|9788|10252|10370|23002|23122|23135|23671|51176|51339|55764|63943|65009|89958|129880	ACTB|ACTG1|BMPR2|DDR1|CDC42|COL11A1|EPHA2|FAT1|FRZB|FZD2|GATA3|GPC3|HES1|IGFBP5|RBPJ|LHX1|LY6E|MDK|MTHFD1|NOTCH1|OPHN1|PBX1|PRKAR1A|ROBO1|ROBO2|RYK|SFRP1|SFRP2|SOX4|SOX11|NKX2-1|EZR|HMGA2|TEAD2|LGR5|NRP2|NRP1|TIMELESS|MAGED1|KIF20B|MTSS1|SPRY1|CITED2|DAAM1|CLASP2|KDM6B|TMEFF2|LEF1|DACT1|IFT122|FKBPL|NDRG4|SAPCD2|BBS5	-2.85845	0	91	0	0	-4.15107	2.00728	1	0	0	0	0	0	0	0	-3.88061	0	0	0	0	0	0	0
R-HSA-112315	M10001000	2	0	Reactome Gene Sets	6	Transmission across Chemical Synapses		-4.66686	1.86321	4.54932	9427	148	1470	43	2.92517	0.439511	777|781|782|784|801|805|808|1137|1173|2036|2555|2561|2571|2572|2785|2787|2791|2890|2891|2893|3312|3838|4137|4747|5573|5864|6507|6529|6616|6812|6857|7846|8499|9495|10369|10376|10381|10383|10550|54331|84617|84790|94235	CACNA1E|CACNA2D1|CACNB1|CACNB3|CALM1|CALM2|CALM3|CHRNA4|AP2M1|EPB41L1|GABRA2|GABRB2|GAD1|GAD2|GNG3|GNG5|GNG11|GRIA1|GRIA2|GRIA4|HSPA8|KPNA2|MAPT|NEFL|PRKAR1A|RAB3A|SLC1A3|SLC6A1|SNAP25|STXBP1|SYT1|TUBA1A|PPFIA2|AKAP5|CACNG2|TUBA1B|TUBB3|TUBB4B|ARL6IP5|GNG2|TUBB6|TUBA1C|GNG8	-2.85816	0	63	0	0	-5.17999	2.6213	1	0	0	0	1	0	0	0	-3.66831	0	0	0	-3.01747	0	0	0
GO:0007613	M10000000	1	0	GO Biological Processes	19	memory	19_GO:0007610 behavior	-3.87291	2.5955	4.37377	9427	53	1165	17	1.45923	0.351323	1268|2237|2890|3643|4137|4192|4204|5621|5764|6326|6529|6863|9867|10769|57144|84896|729956	CNR1|FEN1|GRIA1|INSR|MAPT|MDK|MECP2|PRNP|PTN|SCN2A|SLC6A1|TAC1|PJA2|PLK2|PAK5|ATAD1|SHISA7	-2.85118	0	68	0	0	-4.92267	2.5955	1	0	0	0	0	0	0	0	-3.87291	0	0	0	0	0	0	0
GO:0008016	M10000000	1	0	GO Biological Processes	19	regulation of heart contraction	19_GO:0032501 multicellular organismal process	-3.86081	2.37995	4.28833	9427	68	1165	20	1.71674	0.380565	287|478|481|488|781|801|805|808|1113|1525|2775|3728|6546|6863|10052|10060|10142|10659|10874|55800	ANK2|ATP1A3|ATP1B1|ATP2A2|CACNA2D1|CALM1|CALM2|CALM3|CHGA|CXADR|GNAO1|JUP|SLC8A1|TAC1|GJC1|ABCC9|AKAP9|CELF2|NMU|SCN3B	-2.84061	0	44	0	0	-7.22655	8.09185	1	0	0	0	0	0	0	0	-3.86081	0	0	0	0	0	0	0
GO:0045814	M10000000	1	0	GO Biological Processes	19	negative regulation of gene expression, epigenetic	19_GO:0048519 negative regulation of biological process	-3.85598	2.4404	4.30731	9427	63	1165	19	1.6309	0.371091	3008|3009|3014|3024|3070|3159|4204|8318|8335|8336|8338|8520|10933|10984|22933|54737|55766|94239|151507	H1-4|H1-5|H2AX|H1-1|HELLS|HMGA1|MECP2|CDC45|H2AC4|H2AC17|H2AC20|HAT1|MORF4L1|KCNQ1OT1|SIRT2|MPHOSPH8|H2AJ|H2AZ2|MSL3P1	-2.83834	0	83	0	0	-4.31593	3.03444	1	0	0	0	0	0	0	0	-3.85598	0	0	0	0	0	0	0
M00001	M00100000	1	0	KEGG Pathway	24	Glycolysis (Embden-Meyerhof pathway), glucose => pyruvate		-3.85681	9.35218	6.20537	9427	18	280	5	1.78571	0.791433	226|2023|2597|5223|5315	ALDOA|ENO1|GAPDH|PGAM1|PKM	-2.83834	0	87	0	0	-4.22504	13.4671	0	0	1	0	0	0	0	0	0	0	-3.85681	0	0	0	0	0
hsa_M00001	M00100000	1	0	KEGG Pathway	24	Glycolysis (Embden-Meyerhof pathway), glucose => pyruvate		-3.85681	9.35218	6.20537	9427	18	280	5	1.78571	0.791433	226|2023|2597|5223|5315	ALDOA|ENO1|GAPDH|PGAM1|PKM	-2.83834	0	87	0	0	-4.22504	13.4671	0	0	1	0	0	0	0	0	0	0	-3.85681	0	0	0	0	0
M00003	M00100000	1	0	KEGG Pathway	24	Gluconeogenesis, oxaloacetate => fructose-6P		-3.85735	13.4671	6.90103	9427	10	280	4	1.42857	0.709165	226|2023|2597|5223	ALDOA|ENO1|GAPDH|PGAM1	-2.83834	0	87	0	0	-4.22504	13.4671	0	0	1	0	0	0	0	0	0	0	-3.85735	0	0	0	0	0
hsa_M00003	M00100000	1	0	KEGG Pathway	24	Gluconeogenesis, oxaloacetate => fructose-6P		-3.85735	13.4671	6.90103	9427	10	280	4	1.42857	0.709165	226|2023|2597|5223	ALDOA|ENO1|GAPDH|PGAM1	-2.83834	0	87	0	0	-4.22504	13.4671	0	0	1	0	0	0	0	0	0	0	-3.85735	0	0	0	0	0
GO:0097435	M00101000	2	0	GO Biological Processes	19	supramolecular fiber organization	19_GO:0009987 cellular process	-3.85503	2.18868	4.25182	9427	421	266	26	9.77444	1.82083	1901|3326|4131|4133|4137|5058|6422|7411|7431|8293|9168|9793|9928|11004|11075|22902|22974|26586|29767|50861|54820|55137|55755|81930|84722|283431	S1PR1|HSP90AB1|MAP1B|MAP2|MAPT|PAK1|SFRP1|VBP1|VIM|SERF1A|TMSB10|CKAP5|KIF14|KIF2C|STMN2|RUFY3|TPX2|CKAP2|TMOD2|STMN3|NDE1|FIGN|CDK5RAP2|KIF18A|PSRC1|GAS2L3	-2.83808	0	22	0	0	-11.2206	8.00255	0	0	1	0	1	0	0	0	0	0	-2.14825	0	-3.85503	0	0	0
GO:0032200	M10010010	3	0	GO Biological Processes	19	telomere organization	19_GO:0009987 cellular process	-3.84776	4.60903	5.11732	9427	118	156	9	5.76923	1.86678	3326|4751|5111|6118|7013|9156|9212|26354|55505	HSP90AB1|NEK2|PCNA|RPA2|TERF1|EXO1|AURKB|GNL3|NOP10	-2.83123	0	67	0	0	-4.92451	6.361	1	0	0	1	0	0	1	0	-2.66707	0	0	-3.84776	0	0	-2.17311	0
GO:0042770	M10010010	3	0	GO Biological Processes	19	signal transduction in response to DNA damage	19_GO:0023052 signaling	-4.63698	1.92388	4.55892	9427	130	1470	39	2.65306	0.419156	546|595|641|672|675|983|1111|1655|1869|2177|2305|2309|3014|4361|4436|4869|5347|5366|6118|6154|6659|8091|9656|10769|11200|51147|51343|51347|51512|51514|54962|55159|63967|83695|83990|90381|146956|161742|387893	ATRX|CCND1|BLM|BRCA1|BRCA2|CDK1|CHEK1|DDX5|E2F1|FANCD2|FOXM1|FOXO3|H2AX|MRE11|MSH2|NPM1|PLK1|PMAIP1|RPA2|RPL26|SOX4|HMGA2|MDC1|PLK2|CHEK2|ING4|FZR1|TAOK3|GTSE1|DTL|TIPIN|RFWD3|CLSPN|RHNO1|BRIP1|TICRR|EME1|SPRED1|KMT5A	-2.83095	0	24	0	0	-10.477	2.7484	1	0	0	1	0	0	1	0	-3.70308	0	0	-2.85789	0	0	-3.12889	0
R-HSA-8955332	M00001011	3	0	Reactome Gene Sets	6	Carboxyterminal post-translational modifications of tubulin		-3.83935	9.32628	6.19031	9427	19	266	5	1.8797	0.832689	7846|10376|10381|10383|84790	TUBA1A|TUBA1B|TUBB3|TUBB4B|TUBA1C	-2.82434	0	39	0	0	-7.79754	22.1499	0	0	0	0	1	0	1	1	0	0	0	0	-3.83935	0	-2.2964	-2.65624
R-HSA-437239	M10001001	3	0	Reactome Gene Sets	6	Recycling pathway of L1		-4.62404	2.93162	4.92068	9427	35	1470	16	1.08844	0.270624	60|71|1173|1213|1785|1808|3897|6456|7430|7846|10376|10381|10383|24137|84617|84790	ACTB|ACTG1|AP2M1|CLTC|DNM2|DPYSL2|L1CAM|SH3GL2|EZR|TUBA1A|TUBA1B|TUBB3|TUBB4B|KIF4A|TUBB6|TUBA1C	-2.82066	0	39	0	0	-7.79754	22.1499	1	0	0	0	1	0	0	1	-2.09687	0	0	0	-4.34724	0	0	-2.8621
GO:0016049	M10001000	2	0	GO Biological Processes	19	cell growth	19_GO:0040007 growth	-3.82747	1.59672	3.93733	9427	299	1165	59	5.06438	0.642414	659|780|998|1382|1627|1630|1785|1808|1982|2487|2664|3009|3021|3275|3320|3326|3487|3488|3621|3897|4131|4133|4137|5518|6259|6422|6423|6456|6585|6695|6696|6790|6857|6860|8828|8829|8851|9043|9201|9472|9928|10439|10591|11116|22902|23499|26053|53335|55384|57142|57144|57556|79960|80031|84687|84722|221927|340719|347252	BMPR2|DDR1|CDC42|CRABP2|DBN1|DCC|DNM2|DPYSL2|EIF4G2|FRZB|GDI1|H1-5|H3-3B|PRMT2|HSP90AA1|HSP90AB1|IGFBP4|IGFBP5|ING1|L1CAM|MAP1B|MAP2|MAPT|PPP2R1A|RYK|SFRP1|SFRP2|SH3GL2|SLIT1|SPOCK1|SPP1|AURKA|SYT1|SYT4|NRP2|NRP1|CDK5R1|SPAG9|DCLK1|AKAP6|KIF14|OLFM1|DNPH1|CEP43|RUFY3|MACF1|AUTS2|BCL11A|MEG3|RTN4|PAK5|SEMA6A|JADE1|SEMA6D|PPP1R9B|PSRC1|BRAT1|NANOS1|IGFBPL1	-2.81332	0	32	0	0	-9.29311	2.50112	1	0	0	0	1	0	0	0	-3.82747	0	0	0	-2.32469	0	0	0
GO:0005680	M00001011	3	0	GO Cellular Components	20	anaphase-promoting complex		-3.82526	14.2833	7.08635	9427	20	132	4	3.0303	1.49202	701|991|11065|27338	BUB1B|CDC20|UBE2C|UBE2S	-2.81131	0	19	0	0	-12.4227	35.7083	0	0	0	0	1	0	1	1	0	0	0	0	-2.6775	0	-3.33724	-3.82526
R-HSA-9013106	M00000001	1	0	Reactome Gene Sets	6	RHOC GTPase cycle		-3.82429	7.38793	5.81505	9427	58	132	6	4.54545	1.81301	7112|11113|29127|54443|55789|81624	TMPO|CIT|RACGAP1|ANLN|DEPDC1B|DIAPH3	-2.81056	0	25	0	0	-9.84179	71.4167	0	0	0	0	0	0	0	1	0	0	0	0	0	0	0	-3.82429
hsa04966	M10000000	1	0	KEGG Pathway	24	Collecting duct acid secretion		-3.81484	4.31565	4.82567	9427	15	1165	8	0.686695	0.241948	523|527|534|535|9114|9296|9550|155066	ATP6V1A|ATP6V0C|ATP6V1G2|ATP6V0A1|ATP6V0D1|ATP6V1F|ATP6V1G1|ATP6V0E2	-2.80261	0	43	0	0	-7.3095	5.77989	1	0	0	0	0	0	0	0	-3.81484	0	0	0	0	0	0	0
ko04966	M10000000	1	0	KEGG Pathway	24	Collecting duct acid secretion		-3.81484	4.31565	4.82567	9427	15	1165	8	0.686695	0.241948	523|527|534|535|9114|9296|9550|155066	ATP6V1A|ATP6V0C|ATP6V1G2|ATP6V0A1|ATP6V0D1|ATP6V1F|ATP6V1G1|ATP6V0E2	-2.80261	0	43	0	0	-7.3095	5.77989	1	0	0	0	0	0	0	0	-3.81484	0	0	0	0	0	0	0
GO:0086010	M10000000	1	0	GO Biological Processes	19	membrane depolarization during action potential	19_GO:0065007 biological regulation	-3.81484	4.31565	4.82567	9427	15	1165	8	0.686695	0.241948	287|288|781|6326|6328|6335|6546|55800	ANK2|ANK3|CACNA2D1|SCN2A|SCN3A|SCN9A|SLC8A1|SCN3B	-2.80261	0	65	0	0	-5.16463	6.47348	1	0	0	0	0	0	0	0	-3.81484	0	0	0	0	0	0	0
R-HSA-2980766	M01011011	5	0	Reactome Gene Sets	6	Nuclear Envelope Breakdown		-3.809	14.5478	7.14223	9427	48	54	4	7.40741	3.56389	891|983|5347|9133	CCNB1|CDK1|PLK1|CCNB2	-2.79784	0	35	0	0	-8.52857	116.383	0	1	0	1	1	0	1	1	0	-3.809	0	-2.09806	-3.44378	0	-3.59053	-3.27809
GO:0048678	M01000000	1	0	GO Biological Processes	19	response to axon injury	19_GO:0050896 response to stimulus	-3.809	14.5478	7.14223	9427	48	54	4	7.40741	3.56389	983|4131|6696|64805	CDK1|MAP1B|SPP1|P2RY12	-2.79784	0	102	1	1	-3.809	14.5478	0	1	0	0	0	0	0	0	0	-3.809	0	0	0	0	0	0
R-HSA-5696397	M10010010	3	0	Reactome Gene Sets	6	Gap-filling DNA repair synthesis and ligation in GG-NER		-4.59984	3.33472	5.02392	9427	25	1470	13	0.884354	0.244189	3978|5111|5424|5427|5983|5984|5985|6117|6118|6119|6233|7314|10714	LIG1|PCNA|POLD1|POLE2|RFC3|RFC4|RFC5|RPA1|RPA2|RPA3|RPS27A|UBB|POLD3	-2.79777	0	7	0	0	-18.3882	15.2171	1	0	0	1	0	0	1	0	-3.34506	0	0	-2.1064	0	0	-4.06364	0
R-HSA-174437	M10010010	3	0	Reactome Gene Sets	6	Removal of the Flap Intermediate from the C-strand		-4.57276	4.00808	5.17582	9427	16	1470	10	0.680272	0.214388	1763|2237|5111|5424|6117|6118|6119|7013|10714|54386	DNA2|FEN1|PCNA|POLD1|RPA1|RPA2|RPA3|TERF1|POLD3|TERF2IP	-2.77567	0	7	0	0	-18.3882	15.2171	1	0	0	1	0	0	1	0	-4.48031	0	0	-2.67267	0	0	-2.51659	0
ko04145	M10000000	1	0	KEGG Pathway	24	Phagosome		-4.56562	2.25319	4.65163	9427	74	1470	26	1.76871	0.343791	60|71|523|527|533|534|535|537|718|1778|1781|1783|2209|7846|9114|9296|9550|10376|10381|10383|23673|51606|84617|84790|155066|203068	ACTB|ACTG1|ATP6V1A|ATP6V0C|ATP6V0B|ATP6V1G2|ATP6V0A1|ATP6AP1|C3|DYNC1H1|DYNC1I2|DYNC1LI2|FCGR1A|TUBA1A|ATP6V0D1|ATP6V1F|ATP6V1G1|TUBA1B|TUBB3|TUBB4B|STX12|ATP6V1H|TUBB6|TUBA1C|ATP6V0E2|TUBB	-2.77008	0	43	0	0	-7.3095	5.77989	1	0	0	0	0	0	0	0	-2.48675	0	0	0	0	0	0	0
hsa03430	M10010010	3	0	KEGG Pathway	24	Mismatch repair		-4.55734	3.49796	5.04156	9427	22	1470	12	0.816327	0.234689	3978|4436|5111|5424|5983|5984|5985|6117|6118|6119|9156|10714	LIG1|MSH2|PCNA|POLD1|RFC3|RFC4|RFC5|RPA1|RPA2|RPA3|EXO1|POLD3	-2.76438	0	7	0	0	-18.3882	15.2171	1	0	0	1	0	0	1	0	-3.89702	0	0	-2.26489	0	0	-3.17106	0
ko03430	M10010010	3	0	KEGG Pathway	24	Mismatch repair		-4.55734	3.49796	5.04156	9427	22	1470	12	0.816327	0.234689	3978|4436|5111|5424|5983|5984|5985|6117|6118|6119|9156|10714	LIG1|MSH2|PCNA|POLD1|RFC3|RFC4|RFC5|RPA1|RPA2|RPA3|EXO1|POLD3	-2.76438	0	7	0	0	-18.3882	15.2171	1	0	0	1	0	0	1	0	-3.89702	0	0	-2.26489	0	0	-3.17106	0
GO:0009611	M01000000	1	0	GO Biological Processes	19	response to wounding	19_GO:0050896 response to stimulus	-3.75909	5.84698	5.37833	9427	209	54	7	12.963	4.57096	983|3572|4131|6507|6696|6790|64805	CDK1|IL6ST|MAP1B|SLC1A3|SPP1|AURKA|P2RY12	-2.7492	0	102	0	0	-3.809	14.5478	0	1	0	0	0	0	0	0	0	-3.75909	0	0	0	0	0	0
R-HSA-110328	M10000001	2	0	Reactome Gene Sets	6	Recognition and association of DNA glycosylase with site containing an affected pyrimidine		-4.52917	3.00606	4.8856	9427	32	1470	15	1.02041	0.262121	3014|4913|7013|7374|8335|8338|8345|8349|8363|8366|8368|54386|55247|55766|94239	H2AX|NTHL1|TERF1|UNG|H2AC4|H2AC20|H2BC9|H2BC21|H4C11|H4C2|H4C13|TERF2IP|NEIL3|H2AJ|H2AZ2	-2.74388	0	26	0	0	-9.68259	4.39272	1	0	0	0	0	0	0	1	-4.27882	0	0	0	0	0	0	-2.00454
R-HSA-110329	M10000001	2	0	Reactome Gene Sets	6	Cleavage of the damaged pyrimidine		-4.52917	3.00606	4.8856	9427	32	1470	15	1.02041	0.262121	3014|4913|7013|7374|8335|8338|8345|8349|8363|8366|8368|54386|55247|55766|94239	H2AX|NTHL1|TERF1|UNG|H2AC4|H2AC20|H2BC9|H2BC21|H4C11|H4C2|H4C13|TERF2IP|NEIL3|H2AJ|H2AZ2	-2.74388	0	26	0	0	-9.68259	4.39272	1	0	0	0	0	0	0	1	-4.27882	0	0	0	0	0	0	-2.00454
R-HSA-73928	M10000001	2	0	Reactome Gene Sets	6	Depyrimidination		-4.52917	3.00606	4.8856	9427	32	1470	15	1.02041	0.262121	3014|4913|7013|7374|8335|8338|8345|8349|8363|8366|8368|54386|55247|55766|94239	H2AX|NTHL1|TERF1|UNG|H2AC4|H2AC20|H2BC9|H2BC21|H4C11|H4C2|H4C13|TERF2IP|NEIL3|H2AJ|H2AZ2	-2.74388	0	26	0	0	-9.68259	4.39272	1	0	0	0	0	0	0	1	-4.27882	0	0	0	0	0	0	-2.00454
GO:0060411	M10000000	1	0	GO Biological Processes	19	cardiac septum morphogenesis	19_GO:0032502 developmental process	-3.75153	3.13233	4.46527	9427	31	1165	12	1.03004	0.295812	659|2535|3280|3516|4851|6091|6092|6659|6664|8828|8829|10370	BMPR2|FZD2|HES1|RBPJ|NOTCH1|ROBO1|ROBO2|SOX4|SOX11|NRP2|NRP1|CITED2	-2.7427	0	77	0	0	-4.58979	5.39456	1	0	0	0	0	0	0	0	-3.75153	0	0	0	0	0	0	0
hsa04115	M01010011	4	0	KEGG Pathway	24	p53 signaling pathway		-3.74832	7.10132	5.67495	9427	45	177	6	3.38983	1.36023	595|891|894|983|9133|9134	CCND1|CCNB1|CCND2|CDK1|CCNB2|CCNE2	-2.73991	0	30	0	0	-9.426	15.6647	0	1	0	1	0	0	1	1	0	-2.67222	0	-3.07905	0	0	-3.74832	-2.45471
ko04115	M01010011	4	0	KEGG Pathway	24	p53 signaling pathway		-3.74832	7.10132	5.67495	9427	45	177	6	3.38983	1.36023	595|891|894|983|9133|9134	CCND1|CCNB1|CCND2|CDK1|CCNB2|CCNE2	-2.73991	0	30	0	0	-9.426	15.6647	0	1	0	1	0	0	1	1	0	-2.67222	0	-3.07905	0	0	-3.74832	-2.45471
GO:0048599	M00000011	2	0	GO Biological Processes	19	oocyte development	19_GO:0051704 multi-organism process	-3.7382	13.6032	6.8899	9427	21	132	4	3.0303	1.49202	891|994|6790|26271	CCNB1|CDC25B|AURKA|FBXO5	-2.73022	0	5	0	0	-23.0219	71.4167	0	0	0	0	0	0	1	1	0	0	0	0	0	0	-2.1708	-3.7382
R-HSA-110312	M10010010	3	0	Reactome Gene Sets	6	Translesion synthesis by REV1		-3.73695	13.315	6.81954	9427	16	177	4	2.25989	1.1171	5111|6117|6118|7314	PCNA|RPA1|RPA2|UBB	-2.72918	0	7	0	0	-18.3882	15.2171	1	0	0	1	0	0	1	0	-2.74598	0	0	-2.67267	0	0	-3.73695	0
GO:0061695	M00010010	2	0	GO Cellular Components	20	transferase complex, transferring phosphorus-containing groups		-3.73569	3.4547	4.66423	9427	185	177	12	6.77966	1.88961	595|890|891|894|983|1163|1164|4172|5111|8503|9133|9134	CCND1|CCNA2|CCNB1|CCND2|CDK1|CKS1B|CKS2|MCM3|PCNA|PIK3R3|CCNB2|CCNE2	-2.72813	0	30	0	0	-9.426	15.6647	0	0	0	1	0	0	1	0	0	0	0	-2.44727	0	0	-3.73569	0
GO:0005721	M00010010	2	0	GO Cellular Components	20	pericentric heterochromatin		-3.73456	13.4288	6.84629	9427	18	156	4	2.5641	1.26551	1058|1060|3070|3619	CENPA|CENPC|HELLS|INCENP	-2.72806	0	103	1	1	-3.73456	13.4288	0	0	0	1	0	0	1	0	0	0	0	-3.73456	0	0	-3.52407	0
GO:0071398	M00010000	1	0	GO Biological Processes	19	cellular response to fatty acid	19_GO:0050896 response to stimulus	-3.73456	13.4288	6.84629	9427	18	156	4	2.5641	1.26551	891|1869|3399|4830	CCNB1|E2F1|ID3|NME1	-2.72806	0	104	1	1	-3.73456	13.4288	0	0	0	1	0	0	0	0	0	0	0	-3.73456	0	0	0	0
R-HSA-9668328	M00001001	2	0	Reactome Gene Sets	6	Sealing of the nuclear envelope (NE) by ESCRT-III		-3.72447	8.85996	5.99574	9427	20	266	5	1.8797	0.832689	7846|10376|10381|10383|84790	TUBA1A|TUBA1B|TUBB3|TUBB4B|TUBA1C	-2.71902	0	39	0	0	-7.79754	22.1499	0	0	0	0	1	0	0	1	0	0	0	0	-3.72447	0	0	-2.5901
GO:0051101	M01110010	4	0	GO Biological Processes	19	regulation of DNA binding	19_GO:0065007 biological regulation	-3.71267	5.79461	5.33431	9427	73	156	7	4.48718	1.65751	805|1869|3148|4751|4830|55355|81620	CALM2|E2F1|HMGB2|NEK2|NME1|HJURP|CDT1	-2.70826	0	105	1	1	-3.71267	6.65749	0	1	1	1	0	0	1	0	0	-2.07935	-2.23772	-3.71267	0	0	-3.37755	0
R-HSA-3371511	M10100010	3	0	Reactome Gene Sets	6	HSF1 activation		-3.71062	4.72024	4.84212	9427	12	1165	7	0.600858	0.22642	1915|3281|3320|3326|6117|6118|6119	EEF1A1|HSBP1|HSP90AA1|HSP90AB1|RPA1|RPA2|RPA3	-2.70685	0	7	0	0	-18.3882	15.2171	1	0	1	0	0	0	1	0	-3.71062	0	-3.50544	0	0	0	-2.89835	0
GO:0098901	M10000000	1	0	GO Biological Processes	19	regulation of cardiac muscle cell action potential	19_GO:0050789 regulation of biological process	-3.71062	4.72024	4.84212	9427	12	1165	7	0.600858	0.22642	287|488|801|808|1525|3728|10142	ANK2|ATP2A2|CALM1|CALM3|CXADR|JUP|AKAP9	-2.70685	0	44	0	0	-7.22655	8.09185	1	0	0	0	0	0	0	0	-3.71062	0	0	0	0	0	0	0
ko05033	M10000000	1	0	KEGG Pathway	24	Nicotine addiction		-3.71062	4.72024	4.84212	9427	12	1165	7	0.600858	0.22642	1137|2555|2561|2890|2891|2893|57084	CHRNA4|GABRA2|GABRB2|GRIA1|GRIA2|GRIA4|SLC17A6	-2.70685	0	106	1	1	-3.71062	6.06888	1	0	0	0	0	0	0	0	-3.71062	0	0	0	0	0	0	0
R-HSA-112316	M10001000	2	0	Reactome Gene Sets	6	Neuronal System		-4.48866	1.71659	4.38	9427	198	1470	53	3.60544	0.486236	777|781|782|784|801|805|808|1137|1173|2036|2555|2561|2571|2572|2785|2787|2791|2890|2891|2893|3312|3838|4137|4747|5573|5789|5864|6507|6529|6616|6812|6857|7846|8499|9369|9378|9495|10052|10060|10313|10369|10376|10381|10383|10550|22839|54331|57555|80059|84617|84790|94235|114798	CACNA1E|CACNA2D1|CACNB1|CACNB3|CALM1|CALM2|CALM3|CHRNA4|AP2M1|EPB41L1|GABRA2|GABRB2|GAD1|GAD2|GNG3|GNG5|GNG11|GRIA1|GRIA2|GRIA4|HSPA8|KPNA2|MAPT|NEFL|PRKAR1A|PTPRD|RAB3A|SLC1A3|SLC6A1|SNAP25|STXBP1|SYT1|TUBA1A|PPFIA2|NRXN3|NRXN1|AKAP5|GJC1|ABCC9|RTN3|CACNG2|TUBA1B|TUBB3|TUBB4B|ARL6IP5|DLGAP4|GNG2|NLGN2|LRRTM4|TUBB6|TUBA1C|GNG8|SLITRK1	-2.70467	0	63	0	0	-5.17999	2.6213	1	0	0	0	1	0	0	0	-3.87723	0	0	0	-2.39971	0	0	0
GO:0048477	M11100011	5	0	GO Biological Processes	19	oogenesis	19_GO:0051704 multi-organism process	-3.7077	9.15598	6.08202	9427	39	132	5	3.78788	1.6616	891|994|6790|26271|259266	CCNB1|CDC25B|AURKA|FBXO5|ASPM	-2.70435	0	5	0	0	-23.0219	71.4167	1	1	1	0	0	0	1	1	-3.2708	-2.85278	-3.03151	0	0	0	-3.12102	-3.7077
GO:0051100	M01000000	1	0	GO Biological Processes	19	negative regulation of binding	19_GO:0065007 biological regulation	-3.69869	9.18811	6.08807	9427	95	54	5	9.25926	3.9445	567|3428|6790|7114|9212	B2M|IFI16|AURKA|TMSB4X|AURKB	-2.69596	0	40	0	0	-7.68503	65.4653	0	1	0	0	0	0	0	0	0	-3.69869	0	0	0	0	0	0
GO:0071478	M00010000	1	0	GO Biological Processes	19	cellular response to radiation	19_GO:0050896 response to stimulus	-3.68375	4.38601	4.92323	9427	124	156	9	5.76923	1.86678	1111|1894|3014|4869|5111|7076|9212|55872|64710	CHEK1|ECT2|H2AX|NPM1|PCNA|TIMP1|AURKB|PBK|NUCKS1	-2.68164	0	108	1	1	-3.68375	5.4116	0	0	0	1	0	0	0	0	0	0	0	-3.68375	0	0	0	0
GO:0101002	M00100000	1	0	GO Cellular Components	20	ficolin-1-rich granule		-3.68177	3.39508	4.60011	9427	119	280	12	4.28571	1.21038	226|1915|2495|2950|3146|3312|3320|3326|5223|5315|5478|6727	ALDOA|EEF1A1|FTH1|GSTP1|HMGB1|HSPA8|HSP90AA1|HSP90AB1|PGAM1|PKM|PPIA|SRP14	-2.67988	0	71	0	0	-4.69347	4.29802	0	0	1	0	0	0	0	0	0	0	-3.68177	0	0	0	0	0
R-HSA-73894	M10010000	2	0	Reactome Gene Sets	6	DNA Repair		-3.67942	1.60668	3.84836	9427	277	1165	55	4.72103	0.621375	60|641|672|675|890|1643|1763|2177|2237|3014|3838|4361|4913|5111|5424|5427|5888|5890|5983|5984|5985|6117|6118|6119|6613|8335|8338|8345|8349|8363|8366|8368|8900|8914|9156|9656|9768|10635|10714|10721|11200|51514|54386|55215|55247|55766|55775|63967|83695|83990|94239|121642|146956|348654|378708	ACTB|BLM|BRCA1|BRCA2|CCNA2|DDB2|DNA2|FANCD2|FEN1|H2AX|KPNA2|MRE11|NTHL1|PCNA|POLD1|POLE2|RAD51|RAD51B|RFC3|RFC4|RFC5|RPA1|RPA2|RPA3|SUMO2|H2AC4|H2AC20|H2BC9|H2BC21|H4C11|H4C2|H4C13|CCNA1|TIMELESS|EXO1|MDC1|PCLAF|RAD51AP1|POLD3|POLQ|CHEK2|DTL|TERF2IP|FANCI|NEIL3|H2AJ|TDP1|CLSPN|RHNO1|BRIP1|H2AZ2|ALKBH2|EME1|GEN1|CENPS	-2.67795	0	33	0	0	-9.26178	3.88409	1	0	0	1	0	0	0	0	-3.67942	0	0	-2.20573	0	0	0	0
GO:1901018	M10000000	1	0	GO Biological Processes	19	positive regulation of potassium ion transmembrane transporter activity	19_GO:0048518 positive regulation of biological process	-3.67373	5.39456	4.9527	9427	9	1165	6	0.515021	0.209714	287|481|1785|9472|10142|51083	ANK2|ATP1B1|DNM2|AKAP6|AKAP9|GAL	-2.67371	0	56	0	0	-5.57773	5.39456	1	0	0	0	0	0	0	0	-3.67373	0	0	0	0	0	0	0
GO:0006563	M10000000	1	0	GO Biological Processes	19	L-serine metabolic process	19_GO:0008152 metabolic process	-3.67373	5.39456	4.9527	9427	9	1165	6	0.515021	0.209714	875|6470|6472|10955|26227|29968	CBS|SHMT1|SHMT2|SERINC3|PHGDH|PSAT1	-2.67371	0	84	0	0	-4.29646	8.09185	1	0	0	0	0	0	0	0	-3.67373	0	0	0	0	0	0	0
GO:0070938	M00101011	4	0	GO Cellular Components	20	contractile ring		-3.67376	23.8056	8.15659	9427	9	132	3	2.27273	1.29716	9055|9585|54443	PRC1|KIF20B|ANLN	-2.67371	0	16	0	0	-12.9356	29.7569	0	0	1	0	1	0	1	1	0	0	-2.71977	0	-2.7839	0	-3.29844	-3.67376
GO:1902412	M00001000	1	0	GO Biological Processes	19	regulation of mitotic cytokinesis	19_GO:0050789 regulation of biological process	-3.67161	21.2639	7.72271	9427	5	266	3	1.12782	0.647465	3619|9585|79884	INCENP|KIF20B|MAP9	-2.67346	0	110	1	1	-3.67161	21.2639	0	0	0	0	1	0	0	0	0	0	0	0	-3.67161	0	0	0
GO:0044306	M10000000	1	0	GO Cellular Components	20	neuron projection terminus		-3.67139	2.31196	4.13699	9427	70	1165	20	1.71674	0.380565	60|71|116|2571|2691|4915|4983|5621|5864|6546|6623|6857|6860|9114|10874|22848|57282|64780|85300|284697	ACTB|ACTG1|ADCYAP1|GAD1|GHRH|NTRK2|OPHN1|PRNP|RAB3A|SLC8A1|SNCG|SYT1|SYT4|ATP6V0D1|NMU|AAK1|SLC4A10|MICAL1|ATCAY|BTBD8	-2.67344	0	111	1	1	-3.67139	2.51936	1	0	0	0	0	0	0	0	-3.67139	0	0	0	0	0	0	0
GO:0032075	M00000010	1	0	GO Biological Processes	19	positive regulation of nuclease activity	19_GO:0048518 positive regulation of biological process	-3.66658	22.8257	7.99044	9427	7	177	3	1.69492	0.970231	3148|5111|6188	HMGB2|PCNA|RPS3	-2.66905	0	93	0	0	-4.06832	22.8257	0	0	0	0	0	0	1	0	0	0	0	0	0	0	-3.66658	0
GO:0046661	M10001010	3	0	GO Biological Processes	19	male sex differentiation	19_GO:0022414 reproductive process	-4.44945	2.22315	4.57093	9427	75	1470	26	1.76871	0.343791	546|581|595|2625|3148|3157|4257|4436|4521|4678|4808|5872|6240|6382|6422|6423|6662|7080|7314|9289|10018|10370|10549|81930|83990|259266	ATRX|BAX|CCND1|GATA3|HMGB2|HMGCS1|MGST1|MSH2|NUDT1|NASP|NHLH2|RAB13|RRM1|SDC1|SFRP1|SFRP2|SOX9|NKX2-1|UBB|ADGRG1|BCL2L11|CITED2|PRDX4|KIF18A|BRIP1|ASPM	-2.66859	0	54	0	0	-5.74583	2.41646	1	0	0	0	1	0	1	0	-4.16872	0	0	0	-2.29317	0	-2.55658	0
R-HSA-5617833	M00001111	4	0	Reactome Gene Sets	6	Cilium Assembly		-3.66424	3.02535	4.45841	9427	164	266	14	5.26316	1.36912	983|4751|4957|5347|7846|8655|9738|9793|10376|10381|10383|54820|55755|84790	CDK1|NEK2|ODF2|PLK1|TUBA1A|DYNLL1|CCP110|CKAP5|TUBA1B|TUBB3|TUBB4B|NDE1|CDK5RAP2|TUBA1C	-2.66691	0	29	0	0	-9.46086	9.26259	0	0	0	0	1	1	1	1	0	0	0	0	-3.66424	-3.56621	-2.9892	-2.67813
GO:0050804	M10000000	1	0	GO Biological Processes	19	modulation of chemical synaptic transmission	19_GO:0023052 signaling	-3.65978	1.6754	3.86782	9427	227	1165	47	4.03433	0.576476	116|488|784|801|808|991|1268|1627|1630|1996|2890|2912|4131|4137|4204|4915|4983|5334|5621|5764|5789|5864|6529|6616|6623|6812|6857|6860|6863|7101|8499|9378|9495|10142|10369|10769|10874|22839|27065|55638|56853|57282|84502|84687|84896|729956|729993	ADCYAP1|ATP2A2|CACNB3|CALM1|CALM3|CDC20|CNR1|DBN1|DCC|ELAVL4|GRIA1|GRM2|MAP1B|MAPT|MECP2|NTRK2|OPHN1|PLCL1|PRNP|PTN|PTPRD|RAB3A|SLC6A1|SNAP25|SNCG|STXBP1|SYT1|SYT4|TAC1|NR2E1|PPFIA2|NRXN1|AKAP5|AKAP9|CACNG2|PLK2|NMU|DLGAP4|NSG1|SYBU|CELF4|SLC4A10|JPH4|PPP1R9B|ATAD1|SHISA7|SHISA9	-2.66307	0	68	0	0	-4.92267	2.5955	1	0	0	0	0	0	0	0	-3.65978	0	0	0	0	0	0	0
[truncated: 775 more rows]
